# Supplementary material for: Crystal structure and spectroscopic analysis of a new oxalate-bridged MnII compound: catena-poly[guanidinium [[aqua­chlorido­manganese(II)]-μ2-oxalato-κ4 O 1,O 2:O 1′,O 2′] monohydrate]
Source: Acta Crystallogr E Crystallogr Commun. 2016 Apr 26;72(Pt 5):724–9. doi: 10.1107/S2056989016006605 (PMC4908543; doi:10.1107/S2056989016006605)
Supplement: Supplementary file 1 [file e-72-00724-sup1.cif]

##############################################################################
#                                                                            #
# This CIF contains the data in a paper accepted for publication in          #
# Acta Crystallographica Section E. It conforms to the requirements of       #
# Notes for Authors for Acta Crystallographica Section E, and has been       #
# peer reviewed under the auspices of the IUCr Commission on Journals.       #
#                                                                            #
# Full details of the Crystallographic Information File format               #
# are given in the paper "The Crystallographic Information File (CIF):       #
# a New Standard Archive File for Crystallography" by S. R. Hall, F. H.      #
# Allen and I. D. Brown [Acta Cryst. (1991), A47, 655-685].                  #
#                                                                            #
# The current version of the core CIF dictionary is obtainable from          #
# ftp://ftp.iucr.org/pub/cif_core.dic.                                       #
#                                                                            #
# Software is freely available for graphical display of the structure(s)     #
# in this CIF. For information consult the CIF software page                 #
# http://www.iucr.org/resources/cif/software.                                #
#                                                                            #
# This file may be used for bona fide research purposes within the           #
# scientific community so long as proper attribution is given to the journal # 
# article from which it was obtained.                                        #
#                                                                            #
##############################################################################
data_I
_audit_creation_method     'SHELXL-2014/7'
_journal_date_recd_electronic     2016-03-03
_journal_date_accepted     2016-04-18
_journal_name_full     'Acta Crystallographica, Section E'
_journal_year     2016
_journal_volume     72
_journal_issue      5
_journal_page_first     724
_journal_page_last     729
_journal_paper_category     GM
_journal_paper_doi     10.1107/S2056989016006605
_journal_coeditor_code     ZL2659
_publ_contact_author_name     'Pr. M. F. Zid'
_publ_contact_author_address
;
  Laboratoire de Mat\'eriaux et Cristallochimie
  Facult\'e des Sciences de Tunis
  Universit\'e de Tunis El Manar
  2092 Manar II Tunis, Tunisia
;
_publ_contact_author_email     'faouzi.zid@fst.rnu.tn'
_publ_contact_author_fax     '216 71 88 34 24'
_publ_contact_author_phone     '216 71 87 26 00'
_publ_section_title
;\
Crystal structure of a new oxalate-bridged Mn^II^ compound:
<i>catena</i>-poly[guanidinium
[[aquachloridomanganese(II)]-\m~2~-oxalato-\k^4^<i>O</i>^1^,<i>O</i>^2^:\
<i>O</i>^1'^,<i>O</i>^2'^] monohydrate]
;
loop_
    _publ_author_name
    _publ_author_footnote
    _publ_author_address
    'Sehimi, Hiba' .
;
  Laboratoire de Mat\'eriaux et Cristallochimie
  Facult\'e des Sciences de Tunis
  Universit\'e de Tunis El Manar
  2092 Manar II Tunis, Tunisia
Universit\'e de Gab\`es
Facult\'e des Sciences de Gab\`es
Campus Universitaire
Cit\'e Erriadh Zrig, Gab\`es, 6072, Tunisia
;
    'Ch\'erif, Ichraf' .
;
  Laboratoire de Mat\'eriaux et Cristallochimie
  Facult\'e des Sciences de Tunis
  Universit\'e de Tunis El Manar
  2092 Manar II Tunis, Tunisia
Universit\'e de Gab\`es
Facult\'e des Sciences de Gab\`es
Campus Universitaire
Cit\'e Erriadh Zrig, Gab\`es, 6072, Tunisia
;
    'Zid, Mohamed Faouzi' .
;
Laboratoire de Mat\'eriaux et Cristallochimie
  Facult\'e des Sciences de Tunis
  Universit\'e de Tunis El Manar
  2092 Manar II Tunis, Tunisia
;
_publ_section_synopsis
;\
A novel oxalate-bridged manganese +II compound, <i>catena</i>-poly[guanidinium
[[aquachloridomanganese(II)]-\m~2~-oxalato-\k^4^<i>O</i>^1^,<i>O</i>^2^:\
<i>O</i>^1'^,<i>O</i>^2'^] monohydrate], has been synthesized as single
crystals at room temperature and characterized by X-ray diffraction, infrared
and UV--Visible spectroscopic analyses, confirming the formation of a
layered-type  three-dimensional structure.
;
_database_code_depnum_ccdc_archive     'CCDC 1474882'
_chemical_name_systematic
;\
<i>catena</i>-Poly[guanidinium [[aquachloridomanganese(II)]-\m~2~-oxalato-\
\k^4^<i>O</i>^1^,<i>O</i>^2^:<i>O</i>^1'^,<i>O</i>^2'^] monohydrate]
;
_chemical_name_common     ?
_chemical_formula_moiety     'C2 H2 Cl1 Mn1 O5 -, C1 H6 N3 +, H2 O1'
_chemical_formula_sum     'C3 H10 Cl Mn N3 O6'
_chemical_formula_iupac     '(C1 H6 N3) [Mn (C2 O4) Cl1 (H2 O1)], H2 O1'
_chemical_formula_weight     274.53
_chemical_melting_point     ?
_shelx_space_group_comment
;
The symmetry employed for this shelxl refinement is uniquely defined
by the following loop, which should always be used as a source of
symmetry information in preference to the above space-group names.
They are only intended as comments.
;
_space_group_crystal_system     triclinic
_space_group_name_H-M_alt     'P -1'
_space_group_name_Hall     '-P 1'
loop_
    _space_group_symop_operation_xyz
    'x, y, z'
    '-x, -y, -z'
_cell_length_a     6.740(5)
_cell_length_b     7.514(7)
_cell_length_c     9.810(2)
_cell_angle_alpha     84.46(3)
_cell_angle_beta     78.15(4)
_cell_angle_gamma     88.57(6)
_cell_volume     484.0(6)
_cell_formula_units_Z     2
_cell_measurement_reflns_used     25
_cell_measurement_theta_min     10
_cell_measurement_theta_max     15
_cell_measurement_temperature     298(2)
_cell_special_details     ?
_exptl_crystal_description     Prism
_exptl_crystal_colour     Colourless
_exptl_crystal_size_max     0.50
_exptl_crystal_size_mid     0.43
_exptl_crystal_size_min     0.34
_exptl_crystal_density_diffrn     1.884
_exptl_crystal_density_meas     ?
_exptl_crystal_density_method     ?
_exptl_crystal_F_000     278
_exptl_absorpt_coefficient_mu     1.650
_exptl_absorpt_correction_type     psi-scan
_exptl_absorpt_process_details
;
(North <i>et al.</i>, 1968)
;
_shelx_estimated_absorpt_T_min     ?
_shelx_estimated_absorpt_T_max     ?
_exptl_absorpt_correction_T_min     0.5509
_exptl_absorpt_correction_T_max     0.7180
_diffrn_ambient_temperature     298(2)
_diffrn_radiation_type     MoK\a
_diffrn_radiation_wavelength     0.71073
_diffrn_measurement_device_type     'Enraf--Nonius CAD-4'
_diffrn_measurement_method     \w/2\q
_diffrn_detector_area_resol_mean     ?
_diffrn_reflns_number     4226
_diffrn_reflns_av_R_equivalents     0.0164
_diffrn_reflns_theta_min     2.131
_diffrn_reflns_theta_max     26.967
_diffrn_reflns_theta_full     25.242
_diffrn_measured_fraction_theta_max     1.000
_diffrn_measured_fraction_theta_full     1.000
_diffrn_reflns_limit_h_min     -8
_diffrn_reflns_limit_h_max     8
_diffrn_reflns_limit_k_min     -9
_diffrn_reflns_limit_k_max     9
_diffrn_reflns_limit_l_min     -12
_diffrn_reflns_limit_l_max     12
_diffrn_standards_number     2
_diffrn_standards_interval_count     120
_diffrn_standards_interval_time     ?
_diffrn_standards_decay_%     1.4
loop_
    _diffrn_standard_refln_index_h
    _diffrn_standard_refln_index_k
    _diffrn_standard_refln_index_l
    -1 2 -6
    1 1 -6
_refine_special_details
;
 Refinement of F^2^ against ALL reflections.  The weighted R-factor wR and
 goodness of fit S are based on F^2^, conventional R-factors R are based
 on F, with F set to zero for negative F^2^. The threshold expression of
 F^2^ > 2sigma(F^2^) is used only for calculating R-factors(gt) etc. and is
 not relevant to the choice of reflections for refinement.  R-factors based
 on F^2^ are statistically about twice as large as those based on F, and R-
 factors based on ALL data will be even larger.
;
_reflns_number_total     2114
_reflns_number_gt     2018
_reflns_threshold_expression     'I > 2\s(I)'
_refine_ls_structure_factor_coef     Fsqd
_refine_ls_matrix_type     full
_refine_ls_R_factor_all     0.0250
_refine_ls_R_factor_gt     0.0237
_refine_ls_wR_factor_gt     0.0639
_refine_ls_wR_factor_ref     0.0647
_refine_ls_goodness_of_fit_ref     1.100
_refine_ls_restrained_S_all     1.098
_refine_ls_number_reflns     2114
_refine_ls_number_parameters     155
_refine_ls_number_restraints     11
_refine_ls_hydrogen_treatment     noref
_refine_ls_weighting_scheme     calc
_refine_ls_weighting_details
              'w=1/[\s^2^(Fo^2^)+(0.0340P)^2^+0.1929P] where P=(Fo^2^+2Fc^2^)/3'
_atom_sites_solution_hydrogens     geom
_atom_sites_solution_primary     direct
_atom_sites_solution_secondary     difmap
_refine_ls_shift/su_max     0.001
_refine_ls_shift/su_mean     0.000
_refine_diff_density_max     0.393
_refine_diff_density_min     -0.302
_refine_ls_extinction_method     none
_refine_ls_extinction_coef     .
loop_
    _atom_type_symbol
    _atom_type_description
    _atom_type_scat_dispersion_real
    _atom_type_scat_dispersion_imag
    _atom_type_scat_source
    'C' 'C' 0.0033 0.0016
                         'International Tables Vol C Tables 4.2.6.8 and 6.1.1.4'
    'H' 'H' 0.0000 0.0000
                         'International Tables Vol C Tables 4.2.6.8 and 6.1.1.4'
    'N' 'N' 0.0061 0.0033
                         'International Tables Vol C Tables 4.2.6.8 and 6.1.1.4'
    'O' 'O' 0.0106 0.0060
                         'International Tables Vol C Tables 4.2.6.8 and 6.1.1.4'
    'Cl' 'Cl' 0.1484 0.1585
                         'International Tables Vol C Tables 4.2.6.8 and 6.1.1.4'
    'Mn' 'Mn' 0.3368 0.7283
                         'International Tables Vol C Tables 4.2.6.8 and 6.1.1.4'
_computing_data_collection
;
CAD-4 EXPRESS (Duisenberg, 1992)
;
_computing_cell_refinement
;
CAD-4 EXPRESS (Duisenberg, 1992)
;
_computing_data_reduction
;
XCAD4 (Harms & Wocadlo, 1995)
;
_computing_structure_solution
;
SHELXS97 (Sheldrick, 2008)
;
_computing_structure_refinement
;
SHELXL2014 (Sheldrick, 2015)
;
_computing_molecular_graphics
;
DIAMOND (Brandenburg, 2006)
;
_computing_publication_material
;
WinGX (Farrugia, 2012) and publCIF (Westrip, 2010)
;
loop_
    _atom_site_type_symbol
    _atom_site_label
    _atom_site_fract_x
    _atom_site_fract_y
    _atom_site_fract_z
    _atom_site_U_iso_or_equiv
    _atom_site_adp_type
    _atom_site_calc_flag
    _atom_site_occupancy
    _atom_site_disorder_assembly
    _atom_site_disorder_group
    Mn Mn1 0.72543(3) 0.49656(3) 0.22092(2) 0.02231(9) Uani d 1 . .
    Cl Cl1 1.03175(7) 0.65970(6) 0.23354(5) 0.03534(12) Uani d 1 . .
    N N2 0.1713(2) 0.28093(18) 0.43164(16) 0.0312(3) Uani d 1 . .
    H H2B 0.1064 0.3297 0.5036 0.037 Uiso calc 1 . .
    H H2A 0.1950 0.3411 0.3509 0.037 Uiso calc 1 . .
    O O4 0.47159(18) 0.36133(16) 0.15474(12) 0.0285(2) Uani d 1 . .
    O O2 0.50953(17) 0.66001(14) 0.35754(11) 0.0247(2) Uani d 1 . .
    N N1 0.3354(3) 0.03734(19) 0.33501(16) 0.0351(3) Uani d 1 . .
    H H1A 0.3768 -0.0715 0.3441 0.042 Uiso calc 1 . .
    H H1B 0.3592 0.0972 0.2542 0.042 Uiso calc 1 . .
    O O3 0.69372(19) 0.63896(16) 0.02047(12) 0.0286(2) Uani d 1 . .
    O O1 0.66931(18) 0.34160(15) 0.42455(11) 0.0268(2) Uani d 1 . .
    O OW1 0.9107(2) 0.26878(18) 0.14629(14) 0.0367(3) Uani d 1 . .
    H HW1 0.854(3) 0.189(3) 0.112(2) 0.055 Uiso d 1 . .
    H HW2 1.027(2) 0.290(3) 0.100(2) 0.055 Uiso d 1 . .
    C C1 0.4541(2) 0.59228(18) 0.48007(15) 0.0198(3) Uani d 1 . .
    N N3 0.1977(2) 0.02218(19) 0.56968(16) 0.0326(3) Uani d 1 . .
    H H3A 0.2386 -0.0867 0.5796 0.039 Uiso calc 1 . .
    H H3B 0.1323 0.0721 0.6409 0.039 Uiso calc 1 . .
    C C2 0.4359(2) 0.41972(19) 0.03918(15) 0.0221(3) Uani d 1 . .
    C C3 0.2351(2) 0.1125(2) 0.44522(17) 0.0253(3) Uani d 1 . .
    O OW2 0.7198(6) 1.0392(5) 0.0066(7) 0.0831(13) Uani d 0.816(13) A 1
    H HW3 0.719(8) 0.9263(18) 0.025(5) 0.125 Uiso d 0.816(13) A 1
    H HW4 0.793(7) 1.067(6) -0.074(3) 0.125 Uiso d 0.816(13) A 1
    O OW2B 0.712(2) 0.9962(16) 0.089(2) 0.061(5) Uani d 0.184(13) A 2
    H HW5 0.637(17) 0.955(12) 0.039(9) 0.091 Uiso d 0.184(13) A 2
    H HW6 0.79(2) 0.912(12) 0.115(14) 0.091 Uiso d 0.184(13) A 2
loop_
    _atom_site_aniso_label
    _atom_site_aniso_U_11
    _atom_site_aniso_U_22
    _atom_site_aniso_U_33
    _atom_site_aniso_U_12
    _atom_site_aniso_U_13
    _atom_site_aniso_U_23
    Mn1 0.02388(14) 0.02454(14) 0.01771(13) -0.00049(9) -0.00325(9) 0.00002(9)
    Cl1 0.0292(2) 0.0383(2) 0.0387(2) -0.00641(17) -0.00517(17) -0.00671(17)
    N2 0.0365(8) 0.0223(6) 0.0341(7) 0.0016(6) -0.0084(6) 0.0032(5)
    O4 0.0324(6) 0.0304(6) 0.0219(5) -0.0077(5) -0.0073(5) 0.0071(4)
    O2 0.0291(6) 0.0231(5) 0.0197(5) 0.0029(4) -0.0024(4) 0.0026(4)
    N1 0.0438(9) 0.0241(7) 0.0340(8) 0.0004(6) -0.0024(7) 0.0019(6)
    O3 0.0299(6) 0.0319(6) 0.0242(5) -0.0109(5) -0.0080(5) 0.0039(4)
    O1 0.0327(6) 0.0224(5) 0.0217(5) 0.0075(4) 0.0008(4) 0.0007(4)
    OW1 0.0333(7) 0.0356(7) 0.0377(7) 0.0004(5) 0.0032(6) -0.0080(5)
    C1 0.0211(7) 0.0174(7) 0.0208(7) -0.0008(5) -0.0048(5) 0.0000(5)
    N3 0.0401(8) 0.0230(7) 0.0332(7) 0.0021(6) -0.0074(6) 0.0036(6)
    C2 0.0231(7) 0.0222(7) 0.0194(7) -0.0006(6) -0.0015(6) 0.0000(5)
    C3 0.0244(7) 0.0202(7) 0.0326(8) -0.0043(6) -0.0101(6) 0.0019(6)
    OW2 0.123(3) 0.0459(16) 0.076(3) -0.0154(15) -0.002(2) -0.0180(19)
    OW2B 0.078(8) 0.031(5) 0.067(11) -0.012(5) 0.009(6) -0.020(6)
_geom_special_details
;
 All esds (except the esd in the dihedral angle between two l.s. planes)
 are estimated using the full covariance matrix.  The cell esds are taken
 into account individually in the estimation of esds in distances, angles
 and torsion angles; correlations between esds in cell parameters are only
 used when they are defined by crystal symmetry.  An approximate (isotropic)
 treatment of cell esds is used for estimating esds involving l.s. planes.
;
loop_
    _geom_bond_atom_site_label_1
    _geom_bond_atom_site_label_2
    _geom_bond_site_symmetry_2
    _geom_bond_distance
    _geom_bond_publ_flag
    Mn1 O1 . 2.1798(14) ?
    Mn1 OW1 . 2.187(2) ?
    Mn1 O3 . 2.1936(13) ?
    Mn1 O2 . 2.2024(18) ?
    Mn1 O4 . 2.2476(19) ?
    Mn1 Cl1 . 2.4581(19) ?
    N2 C3 . 1.329(2) ?
    N2 H2B . 0.8600 ?
    N2 H2A . 0.8600 ?
    O4 C2 . 1.2434(19) ?
    O2 C1 . 1.2451(19) ?
    N1 C3 . 1.321(2) ?
    N1 H1A . 0.8600 ?
    N1 H1B . 0.8600 ?
    O3 C2 2_665 1.257(2) ?
    O1 C1 2_666 1.251(2) ?
    OW1 HW1 . 0.846(9) ?
    OW1 HW2 . 0.835(9) ?
    C1 O1 2_666 1.251(2) ?
    C1 C1 2_666 1.552(3) ?
    N3 C3 . 1.318(2) ?
    N3 H3A . 0.8600 ?
    N3 H3B . 0.8600 ?
    C2 O3 2_665 1.257(2) ?
    C2 C2 2_665 1.547(3) ?
    OW2 HW3 . 0.850(10) ?
    OW2 HW4 . 0.849(10) ?
    OW2B HW5 . 0.851(10) ?
    OW2B HW6 . 0.856(10) ?
loop_
    _geom_angle_atom_site_label_1
    _geom_angle_atom_site_label_2
    _geom_angle_atom_site_label_3
    _geom_angle_site_symmetry_1
    _geom_angle_site_symmetry_3
    _geom_angle
    _geom_angle_publ_flag
    O1 Mn1 OW1 . . 85.68(7) ?
    O1 Mn1 O3 . . 164.34(5) ?
    OW1 Mn1 O3 . . 100.06(7) ?
    O1 Mn1 O2 . . 75.35(7) ?
    OW1 Mn1 O2 . . 160.68(5) ?
    O3 Mn1 O2 . . 97.39(6) ?
    O1 Mn1 O4 . . 92.12(7) ?
    OW1 Mn1 O4 . . 85.45(8) ?
    O3 Mn1 O4 . . 73.99(6) ?
    O2 Mn1 O4 . . 91.49(7) ?
    O1 Mn1 Cl1 . . 100.46(6) ?
    OW1 Mn1 Cl1 . . 90.50(7) ?
    O3 Mn1 Cl1 . . 94.08(6) ?
    O2 Mn1 Cl1 . . 96.47(7) ?
    O4 Mn1 Cl1 . . 166.46(3) ?
    C3 N2 H2B . . 120.0 ?
    C3 N2 H2A . . 120.0 ?
    H2B N2 H2A . . 120.0 ?
    C2 O4 Mn1 . . 115.50(11) ?
    C1 O2 Mn1 . . 114.82(10) ?
    C3 N1 H1A . . 120.0 ?
    C3 N1 H1B . . 120.0 ?
    H1A N1 H1B . . 120.0 ?
    C2 O3 Mn1 2_665 . 116.88(11) ?
    C1 O1 Mn1 2_666 . 116.15(10) ?
    Mn1 OW1 HW1 . . 117.6(17) ?
    Mn1 OW1 HW2 . . 117.3(17) ?
    HW1 OW1 HW2 . . 111.4(15) ?
    O2 C1 O1 . 2_666 126.35(14) ?
    O2 C1 C1 . 2_666 117.50(16) ?
    O1 C1 C1 2_666 2_666 116.15(16) ?
    C3 N3 H3A . . 120.0 ?
    C3 N3 H3B . . 120.0 ?
    H3A N3 H3B . . 120.0 ?
    O4 C2 O3 . 2_665 126.48(15) ?
    O4 C2 C2 . 2_665 116.80(17) ?
    O3 C2 C2 2_665 2_665 116.73(16) ?
    N3 C3 N1 . . 120.57(16) ?
    N3 C3 N2 . . 119.27(16) ?
    N1 C3 N2 . . 120.16(16) ?
    HW3 OW2 HW4 . . 109.7(17) ?
    HW5 OW2B HW6 . . 108.7(18) ?
loop_
    _geom_hbond_atom_site_label_d
    _geom_hbond_atom_site_label_h
    _geom_hbond_atom_site_label_a
    _geom_hbond_site_symmetry_d
    _geom_hbond_site_symmetry_h
    _geom_hbond_site_symmetry_a
    _geom_hbond_distance_dh
    _geom_hbond_distance_ha
    _geom_hbond_distance_da
    _geom_hbond_angle_dha
    _geom_hbond_publ_flag
    N1 H1A O2 1_555 1_555 1_545 0.86 2.19 3.047(3) 174.8 y
    N1 H1B O4 1_555 1_555 1_555 0.86 2.20 2.917(3) 140.1 y
    N2 H2A Cl1 1_555 1_555 1_455 0.86 2.85 3.509(3) 134.7 y
    N2 H2B Cl1 1_555 1_555 2_666 0.86 2.56 3.357(2) 153.8 y
    N2 H2A O4 1_555 1_555 1_555 0.86 2.38 3.054(3) 135.0 y
    N3 H3A O1 1_555 1_555 2_656 0.86 2.00 2.854(3) 172.1 y
    N3 H3B Cl1 1_555 1_555 2_666 0.86 2.57 3.363(3) 153.7 y
    OW1 HW1 OW2 1_555 1_555 1_545 0.846(9) 1.958(11) 2.793(4) 170(3) y
    OW1 HW1 OW2B 1_555 1_555 1_545 0.846(9) 1.818(15) 2.643(11) 165(3) y
    OW1 HW2 O3 1_555 1_555 2_765 0.835(9) 2.056(10) 2.890(3) 176(3) y
    OW2 HW3 O3 1_555 1_555 1_555 0.850(10) 2.175(19) 3.005(5) 165(5) y
    OW2 HW4 Cl1 1_555 1_555 2_775 0.849(10) 2.61(3) 3.319(6) 142(4) y
    OW2B HW5 O3 1_555 1_555 1_555 0.851(10) 2.42(11) 2.840(10) 112(9) y
    OW2B HW6 Cl1 1_555 1_555 1_555 0.856(10) 2.807(10) 3.656(18) 172(11) y
_shelx_hkl_file
;
  -8  -3  -5 1502.21 34.9532   1 0.02343-0.80803-0.31972 0.07395-0.89759 0.72819
  -8  -3  -4 290.967 17.6432   1-0.04632-0.75343-0.32801 0.07529-0.87883 0.78379
  -8  -3  -3  620.27 23.1862   1-0.12136-0.69355-0.33480 0.07513-0.85385 0.83316
  -8  -3  -2 43.8348 5.38019   1-0.20026-0.62981-0.33992 0.07329-0.82193 0.87559
  -8  -3  -1 1319.91 33.2029   1-0.28128-0.56395-0.34326 0.06968-0.78271 0.91072
  -8  -3   0 32.3741 4.87381   1-0.36253-0.49786-0.34482 0.06430-0.73624 0.93860
  -8  -2   1 1123.66 31.3164   1-0.46458-0.41147-0.29763 0.10519-0.68873 0.95656
  -8  -2   0 19.0135 7.56162   1-0.38516-0.47573-0.29809 0.11260-0.74345 0.93693
  -8  -2  -1 487.134 20.6836   1-0.30366-0.54208-0.29692 0.11838-0.79152 0.91065
  -8  -2  -2 819.754 25.9437   1-0.22190-0.60868-0.29398 0.12239-0.83240 0.87718
  -8  -2  -3 889.417 26.9327   1-0.14181-0.67361-0.28925 0.12461-0.86591 0.83634
  -8  -2  -4 286.886 16.6481   1-0.06518-0.73508-0.28280 0.12511-0.89232 0.78839
  -8  -2  -5 208.941 14.4849   1 0.00645-0.79155-0.27478 0.12405-0.91223 0.73395
  -8  -2  -6 354.335 18.9804   1 0.07190-0.84185-0.26543 0.12164-0.92655 0.67391
  -8  -1  -6  178.43 10.8009   1 0.05496-0.82540-0.22008 0.17132-0.93950 0.67799
  -8  -1  -5 101.035 8.12808   1-0.01233-0.77327-0.22920 0.17349-0.92419 0.73703
  -8  -1  -4 750.665 24.9114   1-0.08559-0.71518-0.23691 0.17425-0.90300 0.79018
  -8  -1  -3 324.658 17.1962   1-0.16351-0.65241-0.24300 0.17339-0.87508 0.83662
  -8  -1  -2 307.281  16.714   1-0.24448-0.58660-0.24733 0.17077-0.83991 0.87580
  -8  -1  -1 23.3711 8.10846   1-0.32663-0.51960-0.24986 0.16635-0.79736 0.90761
  -8  -1   0 66.1832  6.2759   1-0.40805-0.45335-0.25065 0.16019-0.74772 0.93232
  -8  -1   1 150.819 10.9925   1-0.48693-0.38962-0.24985 0.15244-0.69163 0.95059
  -8   0   2 609.663 23.6941   1-0.58265-0.30957-0.19897 0.18964-0.62918 0.95360
  -8   0   1 93.5858 7.87799   1-0.50899-0.36807-0.20139 0.19901-0.69177 0.94184
  -8   0   0 17.7561 4.26194   1-0.43095-0.43095-0.20250 0.20707-0.74913 0.92484
  -8   0  -1 18.0437 8.59763   1-0.34996-0.49678-0.20208 0.21360-0.80027 0.90164
  -8   0  -2 139.373 10.2558   1-0.26776-0.56382-0.19996 0.21843-0.84447 0.87148
  -8   0  -3 234.648 15.1697   1-0.18625-0.63017-0.19604 0.22146-0.88132 0.83398
  -8   0  -4 109.082 9.34265   1-0.10733-0.69393-0.19033 0.22270-0.91083 0.78913
  -8   0  -5 17.5399 3.93815   1-0.03272-0.75339-0.18296 0.22228-0.93342 0.73737
  -8   0  -6 59.0751 4.75296   1 0.03619-0.80714-0.17410 0.22038-0.94985 0.67945
  -8   1  -6 53.3956 5.11406   1 0.01576-0.78722-0.12748 0.26878-0.95753 0.67824
  -8   1  -5 173.744  13.558   1-0.05452-0.73209-0.13603 0.27039-0.93985 0.73492
  -8   1  -4 68.2527 5.50045   1-0.13021-0.67156-0.14305 0.27045-0.91578 0.78520
  -8   1  -3 213.784 14.8013   1-0.20980-0.60713-0.14836 0.26881-0.88463 0.82840
  -8   1  -2 681.489 22.9456   1-0.29150-0.54059-0.15187 0.26537-0.84610 0.86423
  -8   1  -1 285.251 16.3464   1-0.37341-0.47384-0.15360 0.26015-0.80030 0.89278
  -8   1   0 84.5391 6.18505   1-0.45364-0.40877-0.15367 0.25327-0.74773 0.91456
  -8   1   1 202.232 15.7543   1-0.53054-0.34703-0.15227 0.24492-0.68921 0.93040
  -8   2   1 578.448 22.7063   1-0.55136-0.32671-0.10250 0.29018-0.68404 0.91634
  -8   2   0 81.7237 5.89779   1-0.47588-0.38703-0.10416 0.29879-0.74358 0.90152
  -8   2  -1 2231.62 41.7975   1-0.39673-0.45102-0.10442 0.30600-0.79746 0.88105
  -8   2  -2 929.217 28.4374   1-0.31546-0.51713-0.10306 0.31160-0.84480 0.85404
  -8   2  -3 434.589   20.10   1-0.23391-0.58352-0.09996 0.31544-0.88498 0.81987
  -8   2  -4 114.343 10.3637   1-0.15399-0.64829-0.09506 0.31749-0.91779 0.77833
  -8   2  -5 784.616 27.0118   1-0.07753-0.70958-0.08842 0.31780-0.94342 0.72960
  -8   3  -3 1113.94 30.9717   1-0.25836-0.55958-0.05083 0.36135-0.88235 0.80836
  -8   3  -2 4.18387 8.70944   1-0.33941-0.49369-0.05354 0.35711-0.84056 0.84092
  -8   3  -1 981.335 29.0413   1-0.41970-0.42856-0.05454 0.35115-0.79178 0.86650
  -7   5   1 412.385 20.5303   1-0.58101-0.19083 0.04687 0.42533-0.67762 0.86131
  -7   5   0 14.2064 8.40463   1-0.50177-0.25491 0.04367 0.43548-0.74351 0.85284
  -7   5  -1 28.5949 4.32044   1-0.41654-0.32498 0.04187 0.44424-0.80385 0.83883
  -7   5  -2  565.38 23.2369   1-0.32704-0.39933 0.04181 0.45125-0.85713 0.81775
  -7   5  -3 25.2261 4.61025   1-0.23553-0.47568 0.04379 0.45622-0.90210 0.78838
  -7   5  -4 350.583 18.8236   1-0.14466-0.55139 0.04798 0.45898-0.93805 0.74997
  -7   4  -6 67.6254 5.36237   1 0.05281-0.71804 0.01391 0.41191-0.98507 0.65717
  -7   4  -5-14.0101 7.92196   1-0.02821-0.65218 0.00498 0.41390-0.96873 0.71518
  -7   4  -4  20.336 10.0563   1-0.11560-0.57995-0.00196 0.41388-0.94407 0.76488
  -7   4  -3 138.178 9.82768   1-0.20704-0.50366-0.00669 0.41166-0.91033 0.80549
  -7   4  -2  179.79  13.315   1-0.29984-0.42602-0.00917 0.40719-0.86738 0.83689
  -7   4  -1 326.082  16.615   1-0.39128-0.34974-0.00953 0.40061-0.81579 0.85965
  -7   4   0 233.062 15.8207   1-0.47895-0.27723-0.00804 0.39216-0.75668 0.87490
  -7   4   1 28.8449 4.40196   1-0.56093-0.21040-0.00504 0.38221-0.69153 0.88410
  -7   4   2 52.7877 4.98085   1-0.63595-0.15054-0.00091 0.37113-0.62192 0.88884
  -7   4   3 40.6612 4.49231   1-0.70332-0.09834 0.00398 0.35929-0.54933 0.89061
  -7   3   4 43.1464  4.9182   1-0.74914-0.06717-0.04209 0.30338-0.48682 0.91133
  -7   3   3 149.999  11.062   1-0.68705-0.11410-0.04749 0.31573-0.56137 0.91153
  -7   3   2 241.471 14.9604   1-0.61698-0.16901-0.05235 0.32754-0.63389 0.90969
  -7   3   1 197.122 14.1839   1-0.53928-0.23155-0.05634 0.33848-0.70301 0.90446
  -7   3   0 1284.60 30.8194   1-0.45482-0.30086-0.05910 0.34819-0.76719 0.89429
  -7   3  -1 129.013 9.62762   1-0.36506-0.37546-0.06022 0.35627-0.82484 0.87759
  -7   3  -2 470.402  18.601   1-0.27209-0.45327-0.05939 0.36239-0.87456 0.85295
  -7   3  -3 693.871 22.9274   1-0.17845-0.53175-0.05638 0.36632-0.91535 0.81939
  -7   3  -4 47.6906 4.35511   1-0.08692-0.60812-0.05109 0.36799-0.94684 0.77652
  -7   3  -5 192.135 13.7728   1-0.00011-0.67977-0.04364 0.36748-0.96934 0.72468
  -7   3  -6 835.098 25.3805   1 0.07978-0.74450-0.03425 0.36505-0.98382 0.66480
  -7   3  -7 381.547 18.8433   1 0.15122-0.80078-0.02328 0.36103-0.99167 0.59830
  -7   2  -8 849.347 25.8694   1 0.23530-0.86920-0.05805 0.30772-0.98804 0.52920
  -7   2  -7 1748.99 35.5562   1 0.17500-0.82407-0.07041 0.31312-0.98610 0.60161
  -7   2  -6 1439.88 32.2128   1 0.10532-0.76954-0.08169 0.31745-0.97957 0.66944
  -7   2  -5 352.232 16.0288   1 0.02691-0.70629-0.09150 0.32031-0.96684 0.73106
  -7   2  -4 533.786 19.7701   1-0.05889-0.63565-0.09946 0.32132-0.94642 0.78499
  -7   2  -3 195.487 13.1306   1-0.15006-0.55963-0.10529 0.32020-0.91720 0.83012
  -7   2  -2 981.018 26.1653   1-0.24407-0.48079-0.10886 0.31682-0.87866 0.86594
  -7   2  -1 34.7844 4.21412   1-0.33814-0.40187-0.11020 0.31121-0.83098 0.89261
  -7   2   0 1300.06 30.3051   1-0.42963-0.32554-0.10948 0.30354-0.77498 0.91097
  -7   2   1  51.037 4.74687   1-0.51628-0.25405-0.10703 0.29414-0.71200 0.92233
  -7   2   2 1455.54  33.445   1-0.59643-0.18906-0.10322 0.28338-0.64358 0.92827
  -7   2   3 516.972 20.4558   1-0.66904-0.13161-0.09844 0.27165-0.57133 0.93037
  -7   2   4 984.454 29.8085   1-0.73362-0.08218-0.09303 0.25928-0.49668 0.93007
  -7   1   4 792.845 26.3317   1-0.71640-0.09890-0.14347 0.21470-0.50455 0.94683
  -7   1   3 883.735 26.6551   1-0.64945-0.15069-0.14885 0.22703-0.57913 0.94706
  -7   1   2 466.756 19.1838   1-0.57449-0.21049-0.15351 0.23864-0.65092 0.94449
  -7   1   1 217.923 13.6162   1-0.49214-0.27768-0.15709 0.24917-0.71842 0.93764
  -7   1   0 1779.36  34.091   1-0.40363-0.35104-0.15918 0.25821-0.78001 0.92487
  -7   1  -1 732.778 22.4679   1-0.31081-0.42870-0.15944 0.26542-0.83416 0.90468
  -7   1  -2 1119.06 26.8936   1-0.21607-0.50828-0.15758 0.27051-0.87969 0.87585
  -7   1  -3 7.61614  8.6701   1-0.12215-0.58705-0.15345 0.27333-0.91592 0.83773
  -7   1  -4 4110.61 50.9119   1-0.03178-0.66226-0.14707 0.27390-0.94290 0.79036
  -7   1  -5 29.8428 4.43087   1 0.05263-0.73151-0.13862 0.27241-0.96133 0.73444
  -7   1  -6 2077.58 36.8371   1 0.12924-0.79296-0.12844 0.26917-0.97246 0.67121
  -7   1  -7 686.552 22.7776   1 0.19692-0.84548-0.11688 0.26457-0.97784 0.60224
  -7   1  -8 424.307 18.4726   1 0.25518-0.88858-0.10436 0.25900-0.97908 0.52913
  -7   0  -9 38.3067  4.4705   1 0.31978-0.93752-0.13696 0.20352-0.96620 0.45078
  -7   0  -8 726.311 23.3342   1 0.27290-0.90579-0.15011 0.20971-0.96775 0.52668
  -7   0  -7 327.142 16.3052   1 0.21681-0.86487-0.16274 0.21540-0.96704 0.60032
  -7   0  -6 744.204 22.7161   1 0.15136-0.81457-0.17452 0.22023-0.96263 0.67027
  -7   0  -5 134.394 9.06795   1 0.07683-0.75520-0.18505 0.22381-0.95294 0.73492
  -7   0  -4 3380.78 45.1228   1-0.00583-0.68770-0.19394 0.22574-0.93636 0.79270
  -7   0  -3 585.382  19.859   1-0.09498-0.61371-0.20085 0.22570-0.91156 0.84225
  -7   0  -2 1707.41 32.8547   1-0.18837-0.53547-0.20554 0.22344-0.87764 0.88268
  -7   0  -1  366.48 16.8161   1-0.28333-0.45568-0.20796 0.21891-0.83436 0.91376
  -7   0   0 541.127 19.8013   1-0.37708-0.37708-0.20819 0.21219-0.78219 0.93594
  -7   0   1 2931.54 44.2397   1-0.46711-0.30222-0.20649 0.20354-0.72219 0.95029
  -7   0   2-3.63048 7.41069   1-0.55137-0.23311-0.20320 0.19330-0.65581 0.95827
  -7   0   3 1400.94 32.3835   1-0.62848-0.17116-0.19871 0.18186-0.58468 0.96149
  -7   0   4 399.792 19.0497   1-0.69762-0.11718-0.19340 0.16959-0.51034 0.96151
  -7   0   5  644.30 24.1567   1-0.75852-0.07144-0.18759 0.15684-0.43415 0.95967
  -7  -1   4 278.891 16.7095   1-0.67744-0.13686-0.24279 0.12395-0.51396 0.97400
  -7  -1   3 386.653  19.025   1-0.60628-0.19285-0.24799 0.13610-0.58787 0.97357
  -7  -1   2 107.524 9.08903   1-0.52728-0.25669-0.25226 0.14732-0.65816 0.96950
  -7  -1   1 1849.19 35.1723   1-0.44141-0.32741-0.25522 0.15723-0.72322 0.96020
  -7  -1   0 1009.30 25.9123   1-0.35025-0.40341-0.25648 0.16545-0.78146 0.94410
  -7  -1  -1 259.489 14.1087   1-0.25599-0.48251-0.25573 0.17165-0.83153 0.91981
  -7  -1  -2 506.453 18.4254   1-0.16127-0.56208-0.25276 0.17563-0.87251 0.88644
  -7  -1  -3 172.165 12.2626   1-0.06884-0.63934-0.24751 0.17733-0.90415 0.84373
  -7  -1  -4 1736.42 32.8142   1 0.01871-0.71173-0.24010 0.17687-0.92688 0.79210
  -7  -1  -5 18.3688 7.32843   1 0.09929-0.77716-0.23081 0.17453-0.94175 0.73262
  -7  -1  -6 15.5074 7.13567   1 0.17149-0.83420-0.21998 0.17066-0.95019 0.66671
  -7  -1  -7 6.33956 6.89183   1 0.23455-0.88210-0.20803 0.16565-0.95382 0.59599
  -7  -1  -8  48.882 4.95601   1 0.28833-0.92072-0.19532 0.15989-0.95419 0.52200
  -7  -1  -9 54.9817 4.99667   1 0.33311-0.95034-0.18218 0.15371-0.95264 0.44610
  -7  -2  -9  57.228 5.41073   1 0.34398-0.96072-0.22693 0.10342-0.93711 0.43946
  -7  -2  -8 31.1613 4.16728   1 0.30138-0.93327-0.24002 0.10956-0.93850 0.51519
  -7  -2  -7 72.5076 5.54485   1 0.25000-0.89705-0.25276 0.11535-0.93830 0.58935
  -7  -2  -6 3.94158 7.57549   1 0.18948-0.85168-0.26484 0.12048-0.93526 0.66066
  -7  -2  -5 263.272 13.7187   1 0.11982-0.79719-0.27591 0.12460-0.92786 0.72762
  -7  -2  -4 1.08699 6.43072   1 0.04159-0.73411-0.28557 0.12731-0.91452 0.78863
  -7  -2  -3 39.4355 3.94306   1-0.04399-0.66369-0.29344 0.12823-0.89373 0.84219
  -7  -2  -2 184.159 11.8256   1-0.13503-0.58781-0.29922 0.12706-0.86430 0.88712
  -7  -2  -1 320.955 15.7687   1-0.22908-0.50892-0.30276 0.12365-0.82562 0.92279
  -7  -2   0 427.709  18.591   1-0.32340-0.42976-0.30405 0.11798-0.77775 0.94927
  -7  -2   1 565.755 20.4918   1-0.41530-0.35302-0.30325 0.11023-0.72140 0.96727
  -7  -2   2 -7.5445 8.14899   1-0.50244-0.28103-0.30066 0.10069-0.65783 0.97805
  -7  -2   3 302.067 16.0667   1-0.58306-0.21557-0.29665 0.08973-0.58858 0.98316
  -7  -2   4  13.536 8.92661   1-0.65601-0.15777-0.29160 0.07774-0.51526 0.98419
  -7  -3   3 47.0271 4.93543   1-0.55903-0.23910-0.34466 0.04272-0.58666 0.99012
  -7  -3   2 1311.72 31.8853   1-0.47709-0.30588-0.34837 0.05338-0.65470 0.98381
  -7  -3   1 12.5181 7.86749   1-0.38904-0.37877-0.35055 0.06251-0.71663 0.97139
  -7  -3   0 406.272 17.9714   1-0.29682-0.45583-0.35086 0.06977-0.77097 0.95137
  -7  -3  -1 348.842 16.6251   1-0.20288-0.53461-0.34903 0.07488-0.81661 0.92266
  -7  -3  -2  287.73 15.5032   1-0.10995-0.61238-0.34494 0.07775-0.85302 0.88471
  -7  -3  -3 101.584 8.39054   1-0.02069-0.68648-0.33865 0.07841-0.88033 0.83767
  -7  -3  -4 14.7087 6.40041   1 0.06260-0.75461-0.33036 0.07707-0.89935 0.78234
  -7  -3  -5 326.176 16.4284   1 0.13822-0.81508-0.32039 0.07405-0.91137 0.72001
  -7  -3  -6 20.4185 7.80519   1 0.20516-0.86686-0.30913 0.06974-0.91792 0.65221
  -7  -3  -7 767.724 23.8955   1 0.26303-0.90957-0.29696 0.06452-0.92058 0.58051
  -7  -3  -8 16.4531  8.3952   1 0.31194-0.94332-0.28423 0.05874-0.92078 0.50636
  -7  -4  -7 872.914 26.8398   1 0.27350-0.91954-0.34065 0.01318-0.90073 0.56955
  -7  -4  -6 823.431 24.6107   1 0.21837-0.87956-0.35286 0.01843-0.89826 0.64143
  -7  -4  -5 713.371 23.1046   1 0.15429-0.83064-0.36426 0.02288-0.89234 0.70986
  -7  -4  -4 745.133 23.8993   1 0.08149-0.77301-0.37448 0.02616-0.88143 0.77330
  -7  -4  -3 548.859 20.9139   1 0.00080-0.70747-0.38315 0.02787-0.86399 0.83022
  -7  -4  -2 691.921 23.1808   1-0.08631-0.63552-0.38991 0.02769-0.83864 0.87922
  -7  -4  -1 21.3499 7.32297   1-0.17770-0.55929-0.39453 0.02536-0.80445 0.91938
  -7  -4   0 479.425 19.6989   1-0.27081-0.48134-0.39691 0.02078-0.76105 0.95034
  -7  -4   1 6.67917 7.78918   1-0.36291-0.40439-0.39711 0.01404-0.70880 0.97243
  -7  -4   2 1772.42 38.4586   1-0.45147-0.33100-0.39536 0.00534-0.64864 0.98663
  -7  -5   0 772.435 26.4251   1-0.24566-0.50598-0.44217-0.02899-0.74789 0.94606
  -7  -5  -1 302.248 17.1175   1-0.15383-0.58266-0.43926-0.02495-0.78908 0.91290
  -7  -5  -2 1729.71 37.3818   1-0.06439-0.65694-0.43414-0.02312-0.82118 0.87065
  -7  -5  -3 11.6567 7.26929   1 0.02022-0.72639-0.42694-0.02336-0.84473 0.81984
  -7  -5  -4 766.576 24.6781   1 0.09806-0.78907-0.41796-0.02540-0.86080 0.76156
  -7  -5  -5  780.90 25.1653   1 0.16785-0.84370-0.40753-0.02887-0.87083 0.69723
  -7  -5  -6 1699.09 36.5257   1 0.22895-0.88964-0.39605-0.03341-0.87635 0.62840
  -6  -7  -3 1650.53  36.411   1 0.17203-0.76945-0.51210-0.12884-0.80726 0.77818
  -6  -7  -2 106.188 8.46015   1 0.08580-0.69838-0.52212-0.12577-0.79527 0.84053
  -6  -6   2 342.964 18.4681   1-0.34855-0.32517-0.49229-0.08837-0.65829 0.99209
  -6  -6   1 1507.03 35.5527   1-0.24440-0.41416-0.49338-0.08033-0.71607 0.97551
  -6  -6   0 439.273 20.3568   1-0.13793-0.50547-0.49172-0.07504-0.76267 0.94776
  -6  -6  -1 1130.65   29.34   1-0.03322-0.59502-0.48716-0.07264-0.79740 0.90813
  -6  -6  -2 22.8947 8.46162   1 0.06589-0.67897-0.47986-0.07300-0.82076 0.85714
  -6  -6  -3 1109.93 28.4454   1 0.15635-0.75428-0.47019-0.07572-0.83431 0.79634
  -6  -6  -4 100.408 7.37226   1 0.23628-0.81905-0.45871-0.08024-0.84024 0.72792
  -6  -6  -5 398.516 18.4318   1 0.30492-0.87253-0.44601-0.08600-0.84093 0.65426
  -6  -6  -6 356.583 16.9357   1 0.36243-0.91488-0.43261-0.09245-0.83855 0.57752
  -6  -6  -7  318.32 17.4349   1 0.40954-0.94684-0.41893-0.09917-0.83485 0.49947
  -6  -5  -8 492.432  19.253   1 0.44649-0.96913-0.36257-0.05356-0.85510 0.43648
  -6  -5  -7 29.9957 3.84553   1 0.40597-0.94376-0.37644-0.04663-0.85977 0.51550
  -6  -5  -6 99.2742 7.76116   1 0.35559-0.90854-0.39030-0.03973-0.86413 0.59422
  -6  -5  -5 238.805  13.985   1 0.29437-0.86248-0.40377-0.03321-0.86673 0.67117
  -6  -5  -4 1462.29 30.6653   1 0.22168-0.80495-0.41640-0.02753-0.86565 0.74445
  -6  -5  -3 266.853 14.9164   1 0.13758-0.73602-0.42762-0.02326-0.85859 0.81174
  -6  -5  -2 246.012 13.6198   1 0.04316-0.65675-0.43684-0.02099-0.84314 0.87064
  -6  -5  -1 597.634 20.8235   1-0.05932-0.56943-0.44353-0.02124-0.81720 0.91905
  -6  -5   0 246.294 14.5863   1-0.16649-0.47742-0.44737-0.02436-0.77947 0.95567
  -6  -5   1 817.992 25.3214   1-0.27430-0.38476-0.44828-0.03040-0.72980 0.98036
  -6  -5   2  305.95 16.8108   1-0.37871-0.29551-0.44651-0.03912-0.66924 0.99415
  -6  -5   3 8.38832 8.56128   1-0.47628-0.21310-0.44253-0.05005-0.59975 0.99902
  -6  -4   5 103.802 8.64666   1-0.66818-0.05202-0.38256-0.02889-0.44696 0.98605
  -6  -4   4 62.9391 5.18151   1-0.59221-0.11284-0.38943-0.01506-0.52783 0.99256
  -6  -4   3 5.79877 7.81181   1-0.50551-0.18438-0.39541-0.00214-0.60521 0.99559
  -6  -4   2 433.717 18.6219   1-0.40908-0.26564-0.39990 0.00930-0.67676 0.99279
  -6  -4   1 12.6762 7.28828   1-0.30502-0.35455-0.40232 0.01868-0.73999 0.98167
  -6  -4   0 93.5618 7.83131   1-0.19648-0.44793-0.40215 0.02546-0.79272 0.96004
  -6  -4  -1 801.952 22.3228   1-0.08744-0.54181-0.39908 0.02933-0.83358 0.92655
  -6  -4  -2 16.4718 5.68555   1 0.01794-0.63203-0.39306 0.03027-0.86235 0.88097
  -6  -4  -3 57.8341 4.98108   1 0.11599-0.71492-0.38437 0.02853-0.88004 0.82430
  -6  -4  -4 257.365 13.3773   1 0.20406-0.78783-0.37349 0.02460-0.88858 0.75849
  -6  -4  -5 190.145 11.9665   1 0.28072-0.84934-0.36102 0.01907-0.89037 0.68593
  -6  -4  -6 92.6011 6.21491   1 0.34565-0.89911-0.34754 0.01254-0.88782 0.60902
  -6  -4  -7 25.3044 3.80288   1 0.39933-0.93763-0.33356 0.00552-0.88300 0.52985
  -6  -4  -8  57.608 4.87154   1 0.44268-0.96582-0.31947-0.00162-0.87753 0.45003
  -6  -4  -9 53.3601 5.03548   1 0.47683-0.98482-0.30555-0.00859-0.87256 0.37070
  -6  -3 -10 1.89648 7.01099   1 0.50060-0.99393-0.24803 0.03587-0.88779 0.30270
  -6  -3  -9 101.323 8.84338   1 0.47253-0.98102-0.26186 0.04275-0.89255 0.38181
  -6  -3  -8 64.8484 5.25955   1 0.43596-0.95961-0.27601 0.04995-0.89840 0.46202
  -6  -3  -7 16.0097 6.83186   1 0.38974-0.92855-0.29026 0.05725-0.90450 0.54246
  -6  -3  -6 26.7097  3.6451   1 0.33275-0.88671-0.30431 0.06435-0.90954 0.62186
  -6  -3  -5 2955.42 39.6625   1 0.26414-0.83326-0.31773 0.07082-0.91176 0.69844
  -6  -3  -4 167.693 11.6258   1 0.18362-0.76790-0.32997 0.07611-0.90893 0.76996
  -6  -3  -3 36.5164 3.78109   1 0.09183-0.69126-0.34042 0.07961-0.89859 0.83396
  -6  -3  -2 646.579 19.5873   1-0.00946-0.60514-0.34851 0.08075-0.87837 0.88810
  -6  -3  -1 340.765 14.8651   1-0.11721-0.51254-0.35380 0.07908-0.84657 0.93065
  -6  -3   0 3367.39 43.6205   1-0.22752-0.41740-0.35610 0.07443-0.80251 0.96094
  -6  -3   1 7.98553 5.90424   1-0.33616-0.32391-0.35553 0.06692-0.74677 0.97957
  -6  -3   2 517.274 19.4057   1-0.43933-0.23590-0.35250 0.05693-0.68105 0.98819
  -6  -3   3 10.8155 7.78803   1-0.53413-0.15626-0.34754 0.04503-0.60767 0.98916
  -6  -3   4 755.552 25.1602   1-0.61881-0.08673-0.34128 0.03181-0.52914 0.98498
  -6  -3   5  127.89 10.4026   1-0.69266-0.02804-0.33426 0.01784-0.44773 0.97793
  -6  -2   6 2255.13 43.7415   1-0.77662 0.04025-0.27808 0.04974-0.36381 0.95948
  -6  -2   5 1117.28  29.848   1-0.71574-0.00547-0.28539 0.06400-0.44616 0.96748
  -6  -2   4 648.481 22.1595   1-0.64424-0.06181-0.29250 0.07806-0.52789 0.97485
  -6  -2   3 809.246 24.1041   1-0.56189-0.12900-0.29899 0.09151-0.60732 0.97993
  -6  -2   2 1790.96 33.0933   1-0.46913-0.20661-0.30434 0.10380-0.68228 0.98054
  -6  -2   1 123.451 8.86532   1-0.36738-0.29319-0.30794 0.11436-0.75029 0.97420
  -6  -2   0 4123.79 47.5641   1-0.25923-0.38619-0.30922 0.12258-0.80890 0.95845
  -6  -2  -1 1885.21 31.6186   1-0.14827-0.48199-0.30770 0.12801-0.85617 0.93137
  -6  -2  -2 114.668 7.63611   1-0.03870-0.57640-0.30318 0.13045-0.89115 0.89199
  -6  -2  -3 2211.53  33.437   1 0.06537-0.66531-0.29576 0.12998-0.91414 0.84064
  -6  -2  -4 2274.28 34.0801   1 0.16060-0.74538-0.28580 0.12697-0.92661 0.77876
  -6  -2  -5 2235.69 33.9804   1 0.24480-0.81442-0.27388 0.12200-0.93080 0.70859
  -6  -2  -6 251.889 12.7621   1 0.31702-0.87148-0.26060 0.11567-0.92920 0.63264
  -6  -2  -7 612.582 19.3667   1 0.37732-0.91663-0.24653 0.10855-0.92417 0.55325
  -6  -2  -8 367.044 16.0592   1 0.42644-0.95059-0.23216 0.10113-0.91763 0.47236
  -6  -2  -9 1281.04 29.4551   1 0.46545-0.97445-0.21782 0.09374-0.91104 0.39142
  -6  -2 -10 20.1277 4.23852   1 0.49554-0.98938-0.20375 0.08662-0.90537 0.31140
  -6  -1 -10 977.419 26.7494   1 0.48780-0.98213-0.15912 0.13703-0.92148 0.31862
  -6  -1  -9 794.181 22.7318   1 0.45567-0.96517-0.17340 0.14435-0.92795 0.39945
  -6  -1  -8  534.62 18.4415   1 0.41418-0.93884-0.18790 0.15190-0.93513 0.48098
  -6  -1  -7 2635.42 38.3052   1 0.36216-0.90198-0.20234 0.15940-0.94191 0.56211
  -6  -1  -6 1663.91 30.2259   1 0.29858-0.85356-0.21636 0.16646-0.94668 0.64123
  -6  -1  -5 2515.36 36.0345   1 0.22287-0.79300-0.22944 0.17258-0.94736 0.71626
  -6  -1  -4 183.245 11.0885   1 0.13521-0.72050-0.24097 0.17717-0.94150 0.78476
  -6  -1  -3 2709.09 36.3195   1 0.03691-0.63736-0.25035 0.17960-0.92662 0.84423
  -6  -1  -2 751.338 20.4426   1-0.06946-0.54614-0.25705 0.17935-0.90064 0.89261
  -6  -1  -1 6276.55 56.2037   1-0.18026-0.45051-0.26078 0.17612-0.86240 0.92872
  -6  -1   0 1264.17 26.2603   1-0.29125-0.35467-0.26152 0.16992-0.81198 0.95265
  -6  -1   1 624.155 19.2944   1-0.39833-0.26275-0.25959 0.16103-0.75067 0.96570
  -6  -1   2 2622.69 38.6914   1-0.49817-0.17806-0.25548 0.14997-0.68062 0.97000
  -6  -1   3 1400.30 30.2435   1-0.58854-0.10286-0.24979 0.13734-0.60435 0.96808
  -6  -1   4 1409.95 30.9028   1-0.66830-0.03825-0.24313 0.12372-0.52427 0.96236
  -6  -1   5 5.72445 8.17021   1-0.73726 0.01554-0.23598 0.10963-0.44244 0.95488
  -6  -1   6 1438.65  34.034   1-0.79580 0.05893-0.22873 0.09542-0.36039 0.94718
  -6   0   6 968.906 27.8575   1-0.81320 0.07582-0.17893 0.14065-0.35514 0.93305
  -6   0   5 495.447 19.7275   1-0.75708 0.03486-0.18608 0.15476-0.43674 0.94029
  -6   0   4 1127.78 27.9633   1-0.69081-0.01625-0.19322 0.16884-0.51847 0.94767
  -6   0   3 404.594 17.0392   1-0.61384-0.07806-0.19999 0.18257-0.59894 0.95378
  -6   0   2 519.417 17.8538   1-0.52620-0.15054-0.20594 0.19547-0.67624 0.95674
  -6   0   1 902.928 22.6081   1-0.42869-0.23289-0.21050 0.20697-0.74806 0.95420
  -6   0   0    0.00 7.25432   1-0.32321-0.32321-0.21305 0.21648-0.81186 0.94364
  -6   0  -1 5677.71 53.5012   1-0.21280-0.41847-0.21305 0.22342-0.86531 0.92274
  -6   0  -2 19.7593 7.01178   1-0.10139-0.51472-0.21012 0.22745-0.90682 0.88991
  -6   0  -3 5541.85 51.5905   1 0.00674-0.60769-0.20418 0.22846-0.93595 0.84467
  -6   0  -4 6.55167 5.29564   1 0.10769-0.69348-0.19544 0.22666-0.95349 0.78786
  -6   0  -5 1521.80 28.1544   1 0.19853-0.76917-0.18437 0.22255-0.96131 0.72133
  -6   0  -6 1665.33 29.8067   1 0.27759-0.83307-0.17157 0.21670-0.96184 0.64751
  -6   0  -7 1590.95  30.171   1 0.34438-0.88469-0.15767 0.20975-0.95760 0.56891
  -6   0  -8 1339.65 28.8747   1 0.39928-0.92444-0.14320 0.20223-0.95080 0.48776
  -6   0  -9 105.565 8.67315   1 0.44324-0.95324-0.12859 0.19457-0.94319 0.40581
  -6   0 -10 1711.13 34.6709   1 0.47741-0.97226-0.11414 0.18707-0.93604 0.32430
  -6   1 -10 1945.83 37.5231   1 0.46444-0.95979-0.06875 0.23672-0.94895 0.32832
  -6   1  -9 137.018 9.81266   1 0.42822-0.93872-0.08335 0.24436-0.95664 0.41037
  -6   1  -8 1075.87 26.1944   1 0.38180-0.90747-0.09803 0.25209-0.96449 0.49257
  -6   1  -7 1458.19 29.7655   1 0.32407-0.86489-0.11247 0.25958-0.97109 0.57352
  -6   1  -6  548.78 17.9823   1 0.25419-0.81017-0.12619 0.26635-0.97455 0.65133
  -6   1  -5 624.878 18.5924   1 0.17200-0.74314-0.13863 0.27185-0.97251 0.72365
  -6   1  -4 831.018 21.3156   1 0.07831-0.66460-0.14917 0.27543-0.96245 0.78794
  -6   1  -3 1653.39 29.3094   1-0.02483-0.57663-0.15722 0.27653-0.94204 0.84188
  -6   1  -2 44.1333 3.51729   1-0.13414-0.48247-0.16238 0.27474-0.90968 0.88388
  -6   1  -1 555.291 17.6398   1-0.24554-0.38623-0.16451 0.26992-0.86493 0.91348
  -6   1   0 52.2745 3.83198   1-0.35478-0.29215-0.16381 0.26227-0.80861 0.93152
  -6   1   1 1030.81 23.8938   1-0.45815-0.20393-0.16070 0.25221-0.74259 0.93985
  -6   1   2 8.68879 5.98233   1-0.55295-0.12430-0.15577 0.24033-0.66930 0.94091
  -6   1   3 268.283 14.7934   1-0.63761-0.05480-0.14962 0.22723-0.59124 0.93720
  -6   1   4 800.776 24.1002   1-0.71159 0.00403-0.14280 0.21345-0.51063 0.93094
  -6   1   5  705.21 23.9341   1-0.77508 0.05236-0.13572 0.19943-0.42920 0.92387
  -6   1   6 240.226 15.1515   1-0.82869 0.09081-0.12871 0.18546-0.34821 0.91723
  -6   2   6 133.066 10.2711   1-0.84218 0.10380-0.07809 0.22987-0.33970 0.89984
  -6   2   5-7.66591 7.97894   1-0.79112 0.06790-0.08493 0.24367-0.41994 0.90572
  -6   2   4 1281.62 29.8606   1-0.73051 0.02244-0.09190 0.25759-0.50088 0.91231
  -6   2   3 2.24273 6.39277   1-0.65964-0.03327-0.09872 0.27136-0.58140 0.91848
  -6   2   2 56.1371 4.25563   1-0.57818-0.09957-0.10500 0.28459-0.65994 0.92266
  -6   2   1 643.271 19.5458   1-0.48643-0.17616-0.11023 0.29677-0.73440 0.92278
  -6   2   0 2.89714 6.36932   1-0.38563-0.26180-0.11383 0.30732-0.80236 0.91638
  -6   2  -1 66.5823 4.41146   1-0.27812-0.35416-0.11519 0.31563-0.86131 0.90098
  -6   2  -2 34.5708 3.50211   1-0.16735-0.44977-0.11382 0.32121-0.90919 0.87450
  -6   2  -3 606.025 19.1033   1-0.05746-0.54450-0.10946 0.32380-0.94482 0.83578
  -6   2  -4 432.933 16.3425   1 0.04733-0.63413-0.10214 0.32343-0.96827 0.78487
  -6   2  -5 290.661 13.5955   1 0.14348-0.71512-0.09220 0.32045-0.98082 0.72307
  -6   2  -6 200.527 12.0931   1 0.22854-0.78502-0.08018 0.31537-0.98463 0.65253
  -6   2  -7 654.309 20.8781   1 0.30135-0.84267-0.06670 0.30885-0.98223 0.57578
  -6   2  -8 384.967 17.2419   1 0.36184-0.88800-0.05236 0.30145-0.97606 0.49526
  -6   2  -9 64.1533 5.19691   1 0.41067-0.92168-0.03765 0.29369-0.96816 0.41300
  -6   3  -9 345.369 17.7507   1 0.39064-0.90215 0.00855 0.34253-0.97758 0.41354
  -6   3  -8 235.209 13.6914   1 0.33946-0.86613-0.00614 0.35026-0.98535 0.49566
  -6   3  -7 278.062 15.0817   1 0.27635-0.81818-0.02033 0.35750-0.99085 0.57551
  -6   3  -6 221.758 12.9156   1 0.20081-0.75779-0.03350 0.36372-0.99192 0.65094
  -6   3  -5 39.0926 3.86747   1 0.11320-0.68535-0.04503 0.36831-0.98606 0.71944
  -6   3  -4 21.0586 3.24337   1 0.01506-0.60237-0.05432 0.37064-0.97082 0.77854
  -6   3  -3 640.402 20.1997   1-0.09082-0.51164-0.06088 0.37025-0.94423 0.82631
  -6   3  -2 2.53601 7.00968   1-0.20066-0.41696-0.06444 0.36686-0.90536 0.86179
  -6   3  -1 203.342 11.7252   1-0.31019-0.32259-0.06508 0.36055-0.85452 0.88531
  -6   3   0 2709.50 40.1482   1-0.41543-0.23250-0.06313 0.35165-0.79319 0.89833
  -6   3   1 1469.39 30.5771   1-0.51327-0.14983-0.05912 0.34069-0.72361 0.90310
  -6   3   2 672.891  20.991   1-0.60168-0.07657-0.05366 0.32828-0.64829 0.90213
  -6   3   3-0.58957 6.90062   1-0.67976-0.01366-0.04732 0.31499-0.56955 0.89775
  -6   3   4 980.565   27.46   1-0.74741 0.03883-0.04056 0.30128-0.48934 0.89188
  -6   3   5 876.957 27.0597   1-0.80509 0.08136-0.03374 0.28750-0.40906 0.88596
  -6   3   6 140.725 10.8658   1-0.85357 0.11469-0.02709 0.27391-0.32970 0.88095
  -6   4   5 461.249 20.6135   1-0.81687 0.09264 0.01784 0.33095-0.39665 0.86467
  -6   4   4 752.245 24.7769   1-0.76215 0.05308 0.01121 0.34454-0.47610 0.86976
  -6   4   3-0.63006 7.21138   1-0.69779 0.00388 0.00456 0.35814-0.55580 0.87511
  -6   4   2 3055.63  46.494   1-0.62324-0.05552-0.00178 0.37143-0.63447 0.87943
  -6   4   1 56.3583 4.59751   1-0.53839-0.12521-0.00740 0.38400-0.71035 0.88095
  -6   4   0 1653.51 33.0624   1-0.44389-0.20455-0.01174 0.39529-0.78122 0.87747
  -6   4  -1 774.172 22.9204   1-0.34140-0.29188-0.01421 0.40471-0.84463 0.86652
  -6   4  -2 427.802 17.3789   1-0.23371-0.38442-0.01425 0.41170-0.89820 0.84575
  -6   4  -3 1716.05 33.9687   1-0.12456-0.47840-0.01146 0.41586-0.94022 0.81341
  -6   4  -4 80.6167 5.43664   1-0.01819-0.56962-0.00568 0.41703-0.96999 0.76883
  -6   4  -5 198.141 12.6764   1 0.08144-0.65409 0.00292 0.41539-0.98810 0.71259
  -6   4  -6 131.349 9.35274   1 0.17120-0.72869 0.01390 0.41135-0.99623 0.64636
  -6   4  -7  971.73 27.1945   1 0.24920-0.79153 0.02670 0.40551-0.99674 0.57252
  -6   4  -8 6.43581 7.98664   1 0.31477-0.84195 0.04068 0.39848-0.99214 0.49357
  -6   5  -6 180.854 13.4262   1 0.13993-0.69792 0.06208 0.45821-0.99736 0.63861
  -6   5  -5 1475.89 33.0153   1 0.04846-0.62161 0.05169 0.46165-0.98675 0.70235
  -6   5  -4 32.1069 4.37693   1-0.05209-0.53622 0.04381 0.46257-0.96567 0.75563
  -6   5  -3 1319.99 30.9027   1-0.15832-0.44515 0.03881 0.46062-0.93273 0.79704
  -6   5  -2 1218.22 29.8736   1-0.26614-0.35249 0.03675 0.45573-0.88773 0.82639
  -6   5  -1 1617.25 34.1061   1-0.37143-0.26236 0.03741 0.44812-0.83168 0.84470
  -6   5   0 1487.19 33.5577   1-0.47072-0.17823 0.04033 0.43825-0.76654 0.85390
  -6   5   1 650.547 22.5461   1-0.56157-0.10253 0.04492 0.42671-0.69470 0.85642
  -6   5   2 539.428 21.3857   1-0.64266-0.03660 0.05061 0.41407-0.61858 0.85465
  -6   5   3 12.2707 7.27863   1-0.71359 0.01917 0.05690 0.40083-0.54023 0.85065
  -6   5   4 717.018 25.1439   1-0.77460 0.06502 0.06339 0.38739-0.46125 0.84603
  -6   6   2 637.299 24.1864   1-0.65975-0.02001 0.10350 0.45621-0.60070 0.82789
  -6   6   1 139.665 11.2286   1-0.58258-0.08203 0.09781 0.46885-0.67677 0.82961
  -6   6   0 17.8801 7.78036   1-0.49563-0.15382 0.09305 0.48057-0.74922 0.82771
  -6   6  -1 1178.07 31.5102   1-0.39994-0.23435 0.08977 0.49079-0.81576 0.81989
  -6   6  -2 272.394 16.9837   1-0.29758-0.32155 0.08857 0.49894-0.87396 0.80374
  -6   6  -3 1135.91 30.2701   1-0.19172-0.41226 0.08994 0.50452-0.92174 0.77716
  -6   6  -4 45.4717 5.09291   1-0.08629-0.50253 0.09418 0.50723-0.95775 0.73883
  -5   7   3 223.878 15.3182   1-0.74610 0.15841 0.16782 0.47940-0.49224 0.76293
  -5   7   2 77.1932  6.3511   1-0.67842 0.10589 0.16021 0.49396-0.57593 0.77227
  -5   7   1 29.6495 4.23609   1-0.59784 0.04047 0.15266 0.50846-0.65966 0.78165
  -5   7   0 338.288 18.5242   1-0.50363-0.03859 0.14574 0.52233-0.74105 0.78869
  -5   7  -1 364.295 19.0262   1-0.39619-0.13086 0.14028 0.53474-0.81678 0.79007
  -5   7  -2 32.5156 4.70489   1-0.27780-0.23410 0.13723 0.54475-0.88287 0.78181
  -5   7  -3 56.3649 4.97574   1-0.15289-0.34385 0.13751 0.55141-0.93546 0.76004
  -5   7  -4 95.8072 7.53587   1-0.02776-0.45383 0.14174 0.55414-0.97195 0.72218
  -5   6  -6 470.689 19.6374   1 0.23492-0.68569 0.11281 0.50193-0.99929 0.60969
  -5   6  -5 76.8579 6.23818   1 0.13095-0.59687 0.10026 0.50753-0.99725 0.68201
  -5   6  -4 40.2116 4.35802   1 0.01321-0.49429 0.09098 0.50987-0.98159 0.74070
  -5   6  -3 533.898 20.2513   1-0.11304-0.38319 0.08564 0.50825-0.94962 0.78308
  -5   6  -2  385.41 17.6955   1-0.24103-0.27037 0.08439 0.50256-0.90094 0.80876
  -5   6  -1 69.7845 5.17783   1-0.36404-0.16252 0.08674 0.49325-0.83759 0.81976
  -5   6   0 600.734 21.5407   1-0.47692-0.06479 0.09184 0.48120-0.76325 0.81977
  -5   6   1 6.83551  6.4279   1-0.57674 0.01987 0.09869 0.46740-0.68202 0.81289
  -5   6   2 50.1512  4.6061   1-0.66259 0.09057 0.10640 0.45274-0.59755 0.80277
  -5   6   3 19.5442 8.59353   1-0.73496 0.14778 0.11430 0.43789-0.51255 0.79213
  -5   6   4 298.388 15.3744   1-0.79508 0.19273 0.12196 0.42327-0.42879 0.78272
  -5   6   5 94.9455  8.1716   1-0.84442 0.22691 0.12913 0.40916-0.34729 0.77558
  -5   5   6 6.14868 7.38979   1-0.88080 0.24864 0.08359 0.35272-0.28282 0.79434
  -5   5   5 205.678 13.5092   1-0.83789 0.22089 0.07666 0.36660-0.36321 0.80038
  -5   5   4 427.913 18.2274   1-0.78508 0.18323 0.06912 0.38109-0.44632 0.80913
  -5   5   3 145.292 9.65066   1-0.72085 0.13417 0.06113 0.39603-0.53151 0.81997
  -5   5   2 536.662 20.0554   1-0.64374 0.07221 0.05299 0.41112-0.61756 0.83167
  -5   5   1 1689.50 33.2164   1-0.55264-0.00373 0.04522 0.42584-0.70239 0.84214
  -5   5   0 190.524 12.2965   1-0.44741-0.09380 0.03856 0.43945-0.78295 0.84835
  -5   5  -1 18.6613 7.48353   1-0.32950-0.19655 0.03397 0.45099-0.85534 0.84639
  -5   5  -2 1494.98 30.6163   1-0.20258-0.30831 0.03244 0.45948-0.91539 0.83209
  -5   5  -3 17.3331 7.42689   1-0.07244-0.42329 0.03476 0.46411-0.95976 0.80211
  -5   5  -4 1257.31 28.3723   1 0.05393-0.53450 0.04123 0.46458-0.98708 0.75507
  -5   5  -5 211.622 13.6334   1 0.16999-0.63541 0.05155 0.46122-0.99849 0.69213
  -5   5  -6 1536.70 31.4803   1 0.27112-0.72138 0.06489 0.45483-0.99724 0.61653
  -5   5  -7 1259.44 29.4138   1 0.35523-0.79033 0.08021 0.44645-0.98753 0.53247
  -5   5  -8 736.827 23.8134   1 0.42240-0.84234 0.09653 0.43708-0.97342 0.44400
  -5   4  -9 229.981 14.6804   1 0.49848-0.90276 0.06652 0.37901-0.95020 0.35531
  -5   4  -8 984.642 25.7743   1 0.44955-0.86899 0.05000 0.38859-0.96551 0.44497
  -5   4  -7 1105.46 26.7918   1 0.38571-0.82031 0.03352 0.39812-0.98035 0.53417
  -5   4  -6 1494.17 29.9631   1 0.30523-0.75498 0.01779 0.40690-0.99179 0.61996
  -5   4  -5 59.3448 4.10774   1 0.20750-0.67241 0.00375 0.41398-0.99596 0.69849
  -5   4  -4 4007.34 46.6315   1 0.09391-0.57398-0.00754 0.41832-0.98857 0.76545
  -5   4  -3 4.77198 5.92189   1-0.03162-0.46361-0.01515 0.41898-0.96592 0.81715
  -5   4  -2 3042.19 40.6657   1-0.16296-0.34743-0.01860 0.41548-0.92615 0.85173
  -5   4  -1 322.669 14.4396   1-0.29300-0.23255-0.01801 0.40794-0.86988 0.86981
  -5   4   0 1009.13 24.0276   1-0.41539-0.12531-0.01406 0.39704-0.80001 0.87430
  -5   4   1 4598.06 50.8206   1-0.52577-0.03009-0.00771 0.38374-0.72062 0.86927
  -5   4   2 2339.38 37.5862   1-0.62202 0.05100 0.00002 0.36906-0.63584 0.85884
  -5   4   3 652.735 20.2468   1-0.70390 0.11772 0.00832 0.35381-0.54905 0.84639
  -5   4   4 37.4834 4.16117   1-0.77230 0.17096 0.01659 0.33859-0.46262 0.83432
  -5   4   5 1064.02 27.4403   1-0.82866 0.21216 0.02447 0.32375-0.37805 0.82410
  -5   4   6 19.7629 7.51615   1-0.87453 0.24288 0.03176 0.30951-0.29610 0.81651
  -5   4   7 601.009 22.3284   1-0.91137 0.26456 0.03837 0.29595-0.21710 0.81186
  -5   3   7 922.038 26.8795   1-0.90505 0.25875-0.01283 0.25213-0.22788 0.83152
  -5   3   6 35.4216  4.2446   1-0.86573 0.23458-0.01979 0.26604-0.30833 0.83762
  -5   3   5 3255.68 45.5732   1-0.81684 0.20084-0.02742 0.28062-0.39173 0.84667
  -5   3   4 102.358 8.44217   1-0.75686 0.15603-0.03561 0.29575-0.47763 0.85822
  -5   3   3 4571.62 50.4869   1-0.68424 0.09857-0.04411 0.31120-0.56507 0.87130
  -5   3   2 476.415 16.8163   1-0.59762 0.02711-0.05248 0.32653-0.65228 0.88416
  -5   3   1 3077.79 39.5451   1-0.49637-0.05899-0.06007 0.34107-0.73657 0.89410
  -5   3   0 524.833 16.6714   1-0.38121-0.15899-0.06598 0.35392-0.81425 0.89742
  -5   3  -1 2152.44 32.4944   1-0.25494-0.27010-0.06917 0.36407-0.88107 0.88989
  -5   3  -2 2362.93  33.917   1-0.12263-0.38725-0.06872 0.37057-0.93314 0.86760
  -5   3  -3 218.919 11.7726   1 0.00893-0.50365-0.06410 0.37290-0.96814 0.82826
  -5   3  -4 5228.70 50.1985   1 0.13271-0.61228-0.05537 0.37112-0.98622 0.77198
  -5   3  -5 31.3487 3.43461   1 0.24312-0.70753-0.04320 0.36590-0.98990 0.70131
  -5   3  -6 4934.48 50.8647   1 0.33700-0.78625-0.02856 0.35822-0.98322 0.62028
  -5   3  -7 201.617  12.067   1 0.41363-0.84772-0.01252 0.34913-0.97045 0.53315
  -5   3  -8 122.034 8.39931   1 0.47403-0.89297 0.00403 0.33952-0.95522 0.44357
  -5   3  -9  802.98 23.6025   1 0.52013-0.92391 0.02048 0.33003-0.94017 0.35416
  -5   3 -10 697.156 23.9021   1 0.55407-0.94269 0.03642 0.32104-0.92695 0.26659
  -5   2 -10 300.269 15.6534   1 0.57081-0.95892-0.00938 0.27181-0.91582 0.26435
  -5   2  -9 404.505 17.5049   1 0.53906-0.94233-0.02511 0.28058-0.92823 0.35111
  -5   2  -8 667.685 20.0844   1 0.49579-0.91422-0.04142 0.28994-0.94279 0.44002
  -5   2  -7 36.9081 3.78551   1 0.43886-0.87245-0.05798 0.29955-0.95810 0.52968
  -5   2  -6 567.376 16.9578   1 0.36625-0.81499-0.07423 0.30885-0.97181 0.61774
  -5   2  -5 13.7939 2.59645   1 0.27656-0.74046-0.08935 0.31702-0.98056 0.70085
  -5   2  -4 2350.27 32.2164   1 0.16991-0.64898-0.10232 0.32304-0.98020 0.77485
  -5   2  -3 4445.09 43.7595   1 0.04871-0.54293-0.11210 0.32587-0.96650 0.83549
  -5   2  -2 2965.23 36.1074   1-0.08212-0.42726-0.11790 0.32472-0.93633 0.87968
  -5   2  -1 1651.08 27.1798   1-0.21578-0.30876-0.11946 0.31933-0.88878 0.90648
  -5   2   0 130.132 9.32443   1-0.34522-0.19448-0.11715 0.31007-0.82551 0.91756
  -5   2   1 4767.92 47.0848   1-0.46470-0.09016-0.11182 0.29779-0.75006 0.91647
  -5   2   2 4.82961 6.06787   1-0.57073 0.00072-0.10449 0.28350-0.66672 0.90748
  -5   2   3 2182.20 34.2013   1-0.66203 0.07686-0.09612 0.26818-0.57944 0.89455
  -5   2   4  913.93 23.3862   1-0.73888 0.13856-0.08745 0.25257-0.49125 0.88072
  -5   2   5 1597.04 32.0307   1-0.80252 0.18703-0.07900 0.23717-0.40420 0.86802
  -5   2   6 168.758 12.7452   1-0.85448 0.22383-0.07106 0.22228-0.31946 0.85763
  -5   2   7 1371.03 31.5249   1-0.89634 0.25054-0.06378 0.20804-0.23762 0.85014
  -5   2   8 887.957 27.6024   1-0.92951 0.26855-0.05720 0.19451-0.15884 0.84572
  -5   1   8 580.898 22.4343   1-0.92056 0.26011-0.10756 0.14984-0.16618 0.86194
  -5   1   7 276.437 16.0196   1-0.88530 0.24000-0.11444 0.16367-0.24625 0.86766
  -5   1   6 38.5413 4.32542   1-0.84087 0.21073-0.12203 0.17821-0.32940 0.87645
  -5   1   5 815.348 22.8374   1-0.78580 0.17081-0.13025 0.19339-0.41535 0.88805
  -5   1   4 1965.68 33.5264   1-0.71848 0.11865-0.13892 0.20900-0.50336 0.90171
  -5   1   3 2343.45 34.6501   1-0.63740 0.05274-0.14768 0.22471-0.59202 0.91602
  -5   1   2 973.315 21.8507   1-0.54156-0.02795-0.15595 0.23993-0.67898 0.92862
  -5   1   1  260.51 20.2462   1-0.43105-0.12330-0.16291 0.25384-0.76088 0.93618
  -5   1   0 1329.96 24.1753   1-0.30779-0.23140-0.16755 0.26544-0.83359 0.93453
  -5   1  -1 1297.81 22.9444   1-0.17598-0.34806-0.16888 0.27371-0.89290 0.91949
  -5   1  -2 677.397 16.5945   1-0.04190-0.46697-0.16615 0.27794-0.93570 0.88793
  -5   1  -3 760.736 17.4709   1 0.08726-0.58098-0.15919 0.27793-0.96108 0.83896
  -5   1  -4 972.922 19.9451   1 0.20515-0.68371-0.14843 0.27412-0.97072 0.77424
  -5   1  -5 423.231 13.6121   1 0.30754-0.77094-0.13477 0.26741-0.96818 0.69736
  -5   1  -6 99.0568  7.6778   1 0.39280-0.84104-0.11927 0.25886-0.95779 0.61261
  -5   1  -7 733.019 18.8381   1 0.46132-0.89441-0.10291 0.24945-0.94353 0.52399
  -5   1  -8 76.1489 6.11153   1 0.51477-0.93269-0.08642 0.23991-0.92844 0.43456
  -5   1  -9 679.542 20.7553   1 0.55524-0.95801-0.07029 0.23074-0.91458 0.34634
  -5   1 -10 252.866 14.0718   1 0.58485-0.97245-0.05481 0.22221-0.90313 0.26054
  -5   1 -11 13.6153 6.77536   1 0.60541-0.97786-0.04010 0.21445-0.89466 0.17772
  -5   0 -11 312.852 15.8027   1 0.61516-0.98710-0.08548 0.16480-0.88168 0.17362
  -5   0 -10 52.3855 4.05353   1 0.59617-0.98328-0.09991 0.17227-0.88901 0.25530
  -5   0  -9 861.226 22.1343   1 0.56868-0.97094-0.11511 0.18052-0.89938 0.34002
  -5   0  -8 1487.69 27.5273   1 0.53094-0.94836-0.13101 0.18947-0.91235 0.42735
  -5   0  -7 140.702   9.407   1 0.48093-0.91351-0.14736 0.19887-0.92695 0.51630
  -5   0  -6 23.2233 2.91851   1 0.41652-0.86425-0.16375 0.20831-0.94141 0.60512
  -5   0  -5 1746.33 26.3479   1 0.33585-0.79875-0.17952 0.21713-0.95299 0.69105
  -5   0  -4 9.06557 4.68866   1 0.23808-0.71614-0.19375 0.22441-0.95796 0.77037
  -5   0  -3 481.225 13.8008   1 0.12416-0.61738-0.20539 0.22910-0.95203 0.83879
  -5   0  -2 404.311 12.7299   1-0.00248-0.50589-0.21347 0.23023-0.93126 0.89238
  -5   0  -1 333.785 11.8217   1-0.13602-0.38751-0.21739 0.22719-0.89332 0.92879
  -5   0   0 2696.66 32.9196   1-0.26934-0.26934-0.21713 0.21998-0.83834 0.94817
  -5   0   1 1051.66 21.3044   1-0.39576-0.15809-0.21328 0.20919-0.76885 0.95303
  -5   0   2 359.762 14.0518   1-0.51035-0.05866-0.20681 0.19577-0.68886 0.94739
  -5   0   3 653.094 18.5034   1-0.61054 0.02638-0.19875 0.18075-0.60264 0.93552
  -5   0   4 5.12331 5.79861   1-0.69576 0.09644-0.18997 0.16502-0.51382 0.92106
  -5   0   5  12.448 3.43656   1-0.76677 0.15229-0.18114 0.14924-0.42507 0.90665
  -5   0   6 1122.13  26.975   1-0.82498 0.19534-0.17267 0.13382-0.33805 0.89399
  -5   0   7 293.218 15.5867   1-0.87200 0.22721-0.16480 0.11900-0.25370 0.88399
  -5   0   8 64.7591 5.33529   1-0.90937 0.24942-0.15762 0.10488-0.17239 0.87704
  -5  -1   8 85.1303 6.33284   1-0.89600 0.23655-0.20739 0.05961-0.17740 0.89093
  -5  -1   7 438.771  18.343   1-0.85652 0.21223-0.21483 0.07400-0.25986 0.89903
  -5  -1   6 45.7202 4.52411   1-0.80689 0.17776-0.22296 0.08908-0.34531 0.91013
  -5  -1   5 1140.22 26.5054   1-0.74554 0.13156-0.23163 0.10470-0.43321 0.92369
  -5  -1   4 710.773 20.2498   1-0.67088 0.07206-0.24057 0.12059-0.52246 0.93858
  -5  -1   3 969.438 22.3241   1-0.58163-0.00203-0.24928 0.13625-0.61110 0.95286
  -5  -1   2 2236.95 32.0847   1-0.47735-0.09115-0.25704 0.15096-0.69616 0.96357
  -5  -1   1 126.774 9.00802   1-0.35916-0.19418-0.26291 0.16378-0.77376 0.96682
  -5  -1   0 4029.94 40.1221   1-0.23032-0.30786-0.26585 0.17367-0.83960 0.95831
  -5  -1  -1-0.69285 5.13827   1-0.09638-0.42664-0.26498 0.17975-0.88999 0.93434
  -5  -1  -2  408.18 13.3125   1 0.03568-0.54355-0.25988 0.18161-0.92306 0.89306
  -5  -1  -3 492.021 13.9221   1 0.15900-0.65171-0.25075 0.17943-0.93947 0.83512
  -5  -1  -4 2174.41 28.6239   1 0.26842-0.74597-0.23833 0.17396-0.94215 0.76344
  -5  -1  -5 489.677  14.796   1 0.36130-0.82369-0.22365 0.16622-0.93523 0.68217
  -5  -1  -6 1960.08  28.879   1 0.43729-0.88452-0.20772 0.15725-0.92288 0.59547
  -5  -1  -7 690.267 18.2176   1 0.49763-0.92970-0.19138 0.14786-0.90855 0.50679
  -5  -1  -8 1299.69 25.6713   1 0.54427-0.96119-0.17522 0.13865-0.89468 0.41856
  -5  -1  -9 1964.98 32.8341   1 0.57935-0.98111-0.15960 0.12998-0.88276 0.33229
  -5  -1 -10 19.7932 8.00181   1 0.60479-0.99139-0.14469 0.12202-0.87359 0.24876
  -5  -1 -11 1076.04 27.7875   1 0.62223-0.99367-0.13058 0.11486-0.86748 0.16830
  -5  -2 -11 1093.01 27.7325   1 0.62662-0.99756-0.17540 0.06465-0.85212 0.16183
  -5  -2 -10 155.901 11.6625   1 0.61068-0.99678-0.18920 0.07150-0.85696 0.24102
  -5  -2  -9 1570.98 29.4215   1 0.58722-0.98848-0.20378 0.07913-0.86484 0.32325
  -5  -2  -8 1828.02 30.2433   1 0.55472-0.97114-0.21909 0.08749-0.87556 0.40833
  -5  -2  -7 2384.49 32.9673   1 0.51134-0.94292-0.23501 0.09646-0.88850 0.49562
  -5  -2  -6 6271.40 51.6835   1 0.45502-0.90175-0.25122 0.10571-0.90238 0.58385
  -5  -2  -5 199.617 10.1933   1 0.38371-0.84560-0.26721 0.11476-0.91508 0.67091
  -5  -2  -4 4465.24 41.4248   1 0.29591-0.77296-0.28223 0.12283-0.92348 0.75366
  -5  -2  -3 10.9733 5.26799   1 0.19142-0.68362-0.29531 0.12896-0.92359 0.82812
  -5  -2  -2 2649.02 32.0578   1 0.07212-0.57948-0.30540 0.13209-0.91118 0.89006
  -5  -2  -1 1238.25 22.6764   1-0.05757-0.46495-0.31164 0.13139-0.88286 0.93609
  -5  -2   0 1505.38 25.4689   1-0.19119-0.34649-0.31367 0.12647-0.83722 0.96481
  -5  -2   1 622.128 17.4957   1-0.32165-0.23119-0.31173 0.11757-0.77541 0.97735
  -5  -2   2 2323.63  33.169   1-0.44286-0.12513-0.30657 0.10547-0.70066 0.97695
  -5  -2   3 2274.97 34.5428   1-0.55087-0.03228-0.29922 0.09116-0.61720 0.96784
  -5  -2   4 3875.03 46.5692   1-0.64398 0.04566-0.29066 0.07565-0.52910 0.95410
  -5  -2   5 625.085 20.7913   1-0.72222 0.10874-0.28169 0.05973-0.43963 0.93898
  -5  -2   6 4.08944 9.72313   1-0.78668 0.15805-0.27286 0.04395-0.35102 0.92472
  -5  -2   7 1369.66 32.0289   1-0.83891 0.19512-0.26451 0.02865-0.26461 0.91267
  -5  -3   7 1621.68 35.8124   1-0.81924 0.17595-0.31380-0.01709-0.26780 0.92475
  -5  -3   6  4.3472 8.07338   1-0.76445 0.13632-0.32234-0.00161-0.35502 0.93762
  -5  -3   5 1353.16 30.3172   1-0.69693 0.08396-0.33127 0.01428-0.44413 0.95236
  -5  -3   4 210.525 12.9129   1-0.61524 0.01743-0.34020 0.03016-0.53353 0.96741
  -5  -3   3 3352.55 42.5933   1-0.51853-0.06412-0.34852 0.04543-0.62070 0.98023
  -5  -3   2 353.661  14.589   1-0.40723-0.16027-0.35536 0.05922-0.70212 0.98730
  -5  -3   1 1635.81 28.3423   1-0.28365-0.26868-0.35970 0.07051-0.77359 0.98442
  -5  -3   0 204.735 10.9282   1-0.15244-0.38474-0.36058 0.07835-0.83108 0.96756
  -5  -3  -1 3702.19 40.0284   1-0.02008-0.50194-0.35739 0.08210-0.87191 0.93404
  -5  -3  -2 8247.70 58.4021   1 0.10640-0.61326-0.35005 0.08171-0.89571 0.88348
  -5  -3  -3 157.409 9.93113   1 0.22108-0.71278-0.33911 0.07772-0.90455 0.81796
  -5  -3  -4 6649.28 52.1098   1 0.32033-0.79687-0.32550 0.07107-0.90216 0.74122
  -5  -3  -5 342.642 12.9713   1 0.40295-0.86433-0.31026 0.06277-0.89276 0.65747
  -5  -3  -6 4559.81 45.1098   1 0.46962-0.91584-0.29429 0.05376-0.88008 0.57044
  -5  -3  -7 1032.97 23.0061   1 0.52203-0.95310-0.27828 0.04470-0.86693 0.48293
  -5  -3  -8 858.373 21.8286   1 0.56226-0.97817-0.26266 0.03603-0.85512 0.39677
  -5  -3  -9 227.095 12.6365   1 0.59228-0.99303-0.24768 0.02799-0.84571 0.31301
  -5  -3 -10 84.1451 5.62549   1 0.61382-0.99941-0.23344 0.02071-0.83920 0.23214
  -5  -3 -11 1046.40 28.1332   1 0.62829-0.99872-0.21998 0.01420-0.83570 0.15429
  -5  -4 -10 497.295 19.6085   1 0.61416-0.99924-0.27744-0.03033-0.82037 0.22220
  -5  -4  -9 16.8649 6.49763   1 0.59446-0.99471-0.29131-0.02340-0.82546 0.30164
  -5  -4  -8 516.909 18.1522   1 0.56682-0.98223-0.30593-0.01573-0.83344 0.38397
  -5  -4  -7 428.799 15.4194   1 0.52964-0.96020-0.32122-0.00739-0.84395 0.46883
  -5  -4  -6 633.411 18.4405   1 0.48100-0.92673-0.33698 0.00142-0.85613 0.55537
  -5  -4  -5 1478.88 26.4419   1 0.41889-0.87977-0.35283 0.01032-0.86843 0.64203
  -5  -4  -4 3057.93 37.2575   1 0.34147-0.81750-0.36818 0.01871-0.87838 0.72632
  -5  -4  -3 76.2915 6.87375   1 0.24769-0.73888-0.38219 0.02578-0.88252 0.80482
  -5  -4  -2 2453.29 33.7856   1 0.13812-0.64448-0.39386 0.03050-0.87678 0.87343
  -5  -4  -1 4601.07 46.5306   1 0.01562-0.53713-0.40221 0.03189-0.85719 0.92819
  -5  -4   0 44.5641 3.81162   1-0.11456-0.42211-0.40656 0.02929-0.82110 0.96646
  -5  -4   1 3403.63 42.8849   1-0.24562-0.30621-0.40678 0.02256-0.76813 0.98784
  -5  -4   2 77.1439 6.42836   1-0.37080-0.19619-0.40334 0.01217-0.70030 0.99437
  -5  -4   3 2389.71  37.964   1-0.48488-0.09727-0.39712-0.00100-0.62136 0.98977
  -5  -4   4 499.846 19.5846   1-0.58486-0.01245-0.38914-0.01593-0.53550 0.97827
  -5  -4   5 1079.26 28.6918   1-0.66981 0.05735-0.38032-0.03170-0.44649 0.96361
  -5  -4   6 20.0909 8.68026   1-0.74028 0.11266-0.37134-0.04764-0.35714 0.94861
  -5  -5   5 829.489 26.3746   1-0.64104 0.02908-0.42878-0.07828-0.44648 0.97249
  -5  -5   4  872.29 25.2774   1-0.55307-0.04373-0.43741-0.06269-0.53477 0.98642
  -5  -5   3 1042.24 27.2886   1-0.45023-0.13141-0.44495-0.04820-0.61891 0.99621
  -5  -5   2 104.032 8.35255   1-0.33401-0.23248-0.45046-0.03574-0.69498 0.99793
  -5  -5   1 161.255 11.8306   1-0.20804-0.34329-0.45293-0.02632-0.75885 0.98744
  -5  -5   0 586.337 18.8788   1-0.07806-0.45811-0.45158-0.02072-0.80721 0.96145
  -5  -5  -1 1052.08 23.8949   1 0.04905-0.57006-0.44613-0.01922-0.83872 0.91861
  -5  -5  -2 672.131 19.0158   1 0.16691-0.67276-0.43688-0.02152-0.85451 0.86005
  -5  -5  -3  104.79 7.39448   1 0.27098-0.76167-0.42460-0.02684-0.85769 0.78887
  -5  -5  -4 92.0483 7.38753   1 0.35916-0.83469-0.41032-0.03418-0.85230 0.70913
  -5  -5  -5 142.779 9.45359   1 0.43142-0.89180-0.39497-0.04258-0.84225 0.62472
  -5  -5  -6 82.8597 6.38616   1 0.48910-0.93432-0.37931-0.05129-0.83064 0.53877
  -5  -5  -7 18.4488 3.48235   1 0.53409-0.96415-0.36386-0.05978-0.81965 0.45342
  -5  -5  -8 14.7491 6.90832   1 0.56837-0.98327-0.34894-0.06776-0.81058 0.37000
  -5  -5  -9 89.8418 6.95484   1 0.59372-0.99346-0.33470-0.07504-0.80412 0.28919
  -5  -6  -8 119.222 8.54624   1 0.56681-0.98121-0.39169-0.12004-0.78661 0.35492
  -5  -6  -7 370.355 16.3029   1 0.53531-0.96487-0.40621-0.11247-0.79412 0.43677
  -5  -6  -6 13.0276   6.653   1 0.49382-0.93853-0.42130-0.10433-0.80372 0.52073
  -5  -6  -5 69.8208 5.67181   1 0.44043-0.90031-0.43669-0.09588-0.81433 0.60569
  -5  -6  -4  35.242 3.80053   1 0.37324-0.84827-0.45195-0.08758-0.82409 0.68981
  -5  -6  -3   91.82 6.89766   1 0.29071-0.78090-0.46639-0.08009-0.83022 0.77028
  -5  -6  -2 5.58605 6.67936   1 0.19242-0.69777-0.47913-0.07430-0.82906 0.84348
  -5  -6  -1-6.35405 6.22027   1 0.07978-0.60029-0.48917-0.07121-0.81659 0.90536
  -5  -6   0 302.433 15.9788   1-0.04346-0.49221-0.49565-0.07168-0.78936 0.95249
  -5  -6   1 217.314 14.0491   1-0.17141-0.37941-0.49811-0.07617-0.74560 0.98308
  -5  -6   2 135.258 9.97497   1-0.29729-0.26869-0.49666-0.08457-0.68592 0.99775
  -5  -6   3 39.3021 4.33882   1-0.41495-0.16619-0.49195-0.09623-0.61308 0.99926
  -5  -6   4 89.0163 7.17575   1-0.52015-0.07615-0.48494-0.11020-0.53104 0.99158
  -5  -7   2 22.3975 10.7524   1-0.26113-0.30435-0.54190-0.13437-0.67288 0.99359
  -5  -7   1-8.63185 9.46037   1-0.13627-0.41405-0.54229-0.12702-0.72826 0.97462
  -5  -7   0 1569.91 34.0065   1-0.01125-0.52391-0.53875-0.12361-0.76755 0.93956
  -5  -7  -1 111.027 8.93719   1 0.10737-0.62737-0.53134-0.12407-0.79087 0.88853
  -5  -7  -2 308.669 15.6542   1 0.21434-0.71918-0.52065-0.12781-0.80055 0.82385
  -5  -7  -3 38.8782 4.04355   1 0.30666-0.79635-0.50758-0.13393-0.80025 0.74920
  -5  -7  -4  108.60 8.48109   1 0.38355-0.85808-0.49311-0.14145-0.79388 0.66848
  -5  -7  -5 1353.27 29.8901   1 0.44580-0.90517-0.47804-0.14957-0.78478 0.58503
  -5  -7  -6 339.102 15.9231   1 0.49506-0.93927-0.46297-0.15768-0.77542 0.50131
  -5  -7  -7 226.791 14.6012   1 0.53322-0.96227-0.44828-0.16542-0.76738 0.41892
  -4  -8   1 16.8145 9.04866   1-0.00326-0.43882-0.58883-0.17609-0.73121 0.96449
  -4  -8   0 154.453 10.5605   1 0.14370-0.57062-0.58144-0.17652-0.75523 0.91416
  -4  -8  -1 626.409 21.6123   1 0.27384-0.68561-0.56911-0.18191-0.75867 0.84324
  -4  -8  -2 268.292 14.8197   1 0.38186-0.77846-0.55352-0.19054-0.74837 0.75859
  -4  -8  -3 38.4355 4.04387   1 0.46735-0.84880-0.53641-0.20070-0.73139 0.66726
  -4  -8  -4 112.611 8.54705   1 0.53289-0.89918-0.51908-0.21108-0.71312 0.57464
  -4  -8  -5 233.595 14.3494   1 0.58205-0.93318-0.50233-0.22088-0.69688 0.48404
  -4  -8  -6 8.89875 7.48059   1 0.61829-0.95426-0.48654-0.22972-0.68431 0.39712
  -4  -7  -8 40.7761 4.27351   1 0.67366-0.97981-0.41552-0.19181-0.69627 0.25149
  -4  -7  -7 146.717 9.57887   1 0.65334-0.97465-0.42969-0.18458-0.70256 0.33214
  -4  -7  -6 105.293 7.95386   1 0.62436-0.96084-0.44500-0.17623-0.71330 0.41723
  -4  -7  -5 88.7836 6.54243   1 0.58430-0.93594-0.46142-0.16676-0.72837 0.50665
  -4  -7  -4 15.3274 5.95375   1 0.53003-0.89682-0.47876-0.15637-0.74691 0.59954
  -4  -7  -3 294.627 13.5151   1 0.45788-0.83982-0.49651-0.14557-0.76679 0.69377
  -4  -7  -2 284.084  13.773   1 0.36428-0.76138-0.51372-0.13531-0.78402 0.78535
  -4  -7  -1 140.636 10.4951   1 0.24724-0.65951-0.52890-0.12708-0.79245 0.86814
  -4  -7   0 687.191 21.6431   1 0.10849-0.53592-0.54020-0.12273-0.78461 0.93466
  -4  -7   1 349.479 16.8528   1-0.04490-0.39768-0.54605-0.12383-0.75418 0.97858
  -4  -7   2 1832.62 37.1652   1-0.20141-0.25633-0.54586-0.13097-0.69902 0.99777
  -4  -7   3 17.4637 8.60172   1-0.34879-0.12411-0.54039-0.14339-0.62247 0.99557
  -4  -7   4 83.8968 6.65895   1-0.47822-0.00983-0.53132-0.15942-0.53153 0.97899
  -4  -6   5 248.582  15.611   1-0.62186 0.11814-0.47223-0.13042-0.43456 0.94748
  -4  -6   4 414.534 18.8242   1-0.51842 0.02985-0.48346-0.11224-0.53378 0.97236
  -4  -6   3 50.4409 4.51227   1-0.39274-0.08066-0.49337-0.09538-0.62803 0.99225
  -4  -6   2 1907.91 34.9595   1-0.24725-0.21100-0.50018-0.08162-0.71004 0.99990
  -4  -6   1 15.7313 7.15152   1-0.08937-0.35372-0.50207-0.07278-0.77218 0.98769
  -4  -6   0 1513.76 28.8759   1 0.06912-0.49705-0.49791-0.06999-0.80960 0.95076
  -4  -6  -1 415.738 15.8766   1 0.21575-0.62851-0.48788-0.07308-0.82279 0.88960
  -4  -6  -2 3581.96  41.964   1 0.34169-0.73930-0.47336-0.08064-0.81722 0.80968
  -4  -6  -3 975.681 22.3688   1 0.44366-0.82611-0.45623-0.09082-0.80052 0.71862
  -4  -6  -4 122.468 9.25113   1 0.52284-0.89013-0.43817-0.10193-0.77952 0.62327
  -4  -6  -5 1367.90  26.578   1 0.58261-0.93474-0.42031-0.11284-0.75897 0.52836
  -4  -6  -6 44.8674 3.70502   1 0.62680-0.96378-0.40329-0.12290-0.74154 0.43659
  -4  -6  -7 1152.77 25.8771   1 0.65883-0.98065-0.38739-0.13185-0.72843 0.34912
  -4  -6  -8 0.52604 5.78646   1 0.68140-0.98806-0.37266-0.13963-0.71991 0.26624
  -4  -6  -9 56.1421  4.6803   1 0.69653-0.98803-0.35905-0.14630-0.71580 0.18778
  -4  -5 -10 413.489  18.227   1 0.71337-0.99022-0.30250-0.10086-0.73490 0.12365
  -4  -5  -9 652.049 20.4881   1 0.70289-0.99490-0.31554-0.09477-0.73676 0.19986
  -4  -5  -8 545.969 18.2383   1 0.68599-0.99315-0.32965-0.08761-0.74287 0.28032
  -4  -5  -7 4906.70 49.9189   1 0.66100-0.98332-0.34493-0.07928-0.75359 0.36539
  -4  -5  -6 6.21436 4.59471   1 0.62567-0.96315-0.36141-0.06975-0.76900 0.45516
  -4  -5  -5 2262.70 31.7199   1 0.57702-0.92966-0.37899-0.05913-0.78861 0.54912
  -4  -5  -4 1.90063 5.57374   1 0.51137-0.87917-0.39728-0.04779-0.81083 0.64570
  -4  -5  -3 2764.09  34.015   1 0.42480-0.80776-0.41551-0.03650-0.83237 0.74159
  -4  -5  -2 6699.45 53.2757   1 0.31430-0.71241-0.43235-0.02662-0.84771 0.83128
  -4  -5  -1 475.234 15.3535   1 0.17977-0.59304-0.44596-0.01995-0.84942 0.90734
  -4  -5   0 2025.65 31.3645   1 0.02623-0.45466-0.45451-0.01836-0.83002 0.96230
  -4  -5   1 2801.45 37.7158   1-0.13586-0.30773-0.45689-0.02293-0.78526 0.99189
  -4  -5   2 2257.51 35.4727   1-0.29354-0.16521-0.45336-0.03341-0.71639 0.99737
  -4  -5   3 32.5567 3.75632   1-0.43592-0.03798-0.44535-0.04837-0.62957 0.98490
  -4  -5   4 1774.01 33.8029   1-0.55707 0.06800-0.43479-0.06588-0.53271 0.96240
  -4  -5   5 3.00632 7.48569   1-0.65585 0.15163-0.42333-0.08429-0.43265 0.93670
  -4  -5   6 1557.42 34.1433   1-0.73409 0.21471-0.41211-0.10247-0.33397 0.91237
  -4  -5   7 158.463 11.9603   1-0.79481 0.26027-0.40173-0.11979-0.23913 0.89187
  -4  -4   7 165.508 13.0304   1-0.81918 0.28413-0.35264-0.07385-0.23665 0.88051
  -4  -4   6 3132.95 45.7331   1-0.76177 0.24188-0.36276-0.05679-0.33036 0.89987
  -4  -4   5 150.302 11.4945   1-0.68770 0.18297-0.37384-0.03876-0.42837 0.92353
  -4  -4   4 2129.54 34.8674   1-0.59384 0.10427-0.38539-0.02025-0.52872 0.94952
  -4  -4   3 511.469 17.1822   1-0.47779 0.00338-0.39645-0.00224-0.62748 0.97393
  -4  -4   2 1313.45 25.4033   1-0.33958-0.11967-0.40547 0.01373-0.71839 0.99049
  -4  -4   1 4349.92 44.1243   1-0.18359-0.26051-0.41055 0.02576-0.79353 0.99128
  -4  -4   0 817.102 19.1935   1-0.01947-0.40946-0.40999 0.03215-0.84576 0.96915
  -4  -4  -1 2577.51 31.6033   1 0.13978-0.55356-0.40310 0.03221-0.87205 0.92109
  -4  -4  -2 314.237 12.0416   1 0.28236-0.68098-0.39062 0.02668-0.87518 0.84986
  -4  -4  -3 8889.31 56.8322   1 0.40141-0.78487-0.37430 0.01731-0.86210 0.76244
  -4  -4  -4 73.3336 5.53432   1 0.49567-0.86397-0.35606 0.00602-0.84068 0.66666
  -4  -4  -5 2562.65 31.6603   1 0.56757-0.92072-0.33742-0.00566-0.81719 0.56882
  -4  -4  -6 5.96958 5.96958   1 0.62102-0.95901-0.31935-0.01679-0.79562 0.47289
  -4  -4  -7 3621.46   40.54   1 0.65991-0.98274-0.30231-0.02687-0.77801 0.38093
  -4  -4  -8 1724.08 29.5146   1 0.68750-0.99517-0.28649-0.03574-0.76514 0.29371
  -4  -4  -9  839.55 22.0035   1 0.70630-0.99881-0.27188-0.04340-0.75704 0.21126
  -4  -4 -10 1757.10 32.8868   1 0.71816-0.99551-0.25840-0.04993-0.75340 0.13327
  -4  -4 -11 463.406  18.452   1 0.72440-0.98659-0.24592-0.05546-0.75376 0.05927
  -4  -3 -11 252.535 14.3961   1 0.72743-0.99013-0.20128-0.00508-0.76999 0.06662
  -4  -3 -10 1721.45 31.7973   1 0.72013-0.99798-0.21414 0.00084-0.77120 0.14218
  -4  -3  -9 558.682 18.0916   1 0.70681-0.99982-0.22807 0.00782-0.77662 0.22195
  -4  -3  -8 2758.29 35.3715   1 0.68598-0.99415-0.24317 0.01596-0.78669 0.30637
  -4  -3  -7 1024.34 21.3039   1 0.65559-0.97892-0.25951 0.02536-0.80165 0.39569
  -4  -3  -6 535.545 14.6666   1 0.61288-0.95136-0.27707 0.03596-0.82131 0.48970
  -4  -3  -5 1184.04 20.7294   1 0.55429-0.90794-0.29559 0.04753-0.84458 0.58732
  -4  -3  -4 403.146 12.1433   1 0.47578-0.84459-0.31445 0.05944-0.86886 0.68595
  -4  -3  -3 6658.60 46.4121   1 0.37362-0.75759-0.33252 0.07056-0.88943 0.78088
  -4  -3  -2    0.00 4.32015   1 0.24619-0.64531-0.34810 0.07919-0.89930 0.86510
  -4  -3  -1 1533.81 22.9113   1 0.09634-0.51062-0.35921 0.08335-0.89044 0.93059
  -4  -3   0 329.588  11.567   1-0.06726-0.36218-0.36431 0.08150-0.85675 0.97126
  -4  -3   1 4958.59 44.1518   1-0.23178-0.21282-0.36308 0.07332-0.79719 0.98606
  -4  -3   2  309.44 12.2909   1-0.38473-0.07503-0.35660 0.05990-0.71640 0.97961
  -4  -3   3 343.205 13.3738   1-0.51791 0.04300-0.34674 0.04308-0.62217 0.95974
  -4  -3   4 1649.33 29.0238   1-0.62844 0.13837-0.33536 0.02475-0.52219 0.93411
  -4  -3   5  131.13  10.029   1-0.71725 0.21202-0.32383 0.00627-0.42204 0.90832
  -4  -3   6 496.682  18.498   1-0.78712 0.26674-0.31297-0.01154-0.32502 0.88564
  -4  -3   7 20.8209 3.64642   1-0.84125 0.30570-0.30317-0.02830-0.23263 0.86761
  -4  -3   8 455.109 19.4452   1-0.88252 0.33182-0.29454-0.04388-0.14530 0.85463
  -4  -2   9 229.809 14.1435   1-0.92881 0.36244-0.23793-0.01241-0.06041 0.83521
  -4  -2   8 175.574  13.053   1-0.89981 0.34860-0.24507 0.00169-0.14144 0.84189
  -4  -2   7 23.2808 3.76077   1-0.86098 0.32493-0.25335 0.01692-0.22727 0.85336
  -4  -2   6 464.032 17.0545   1-0.81009 0.28920-0.26280 0.03332-0.31817 0.86991
  -4  -2   5 87.5413 6.51013   1-0.74437 0.23864-0.27338 0.05085-0.41394 0.89133
  -4  -2   4  699.64 18.8659   1-0.66065 0.17008-0.28478 0.06920-0.51345 0.91649
  -4  -2   3 641.029 17.1697   1-0.55590 0.08049-0.29633 0.08771-0.61403 0.94271
  -4  -2   2 1050.65 20.5096   1-0.42842-0.03184-0.30684 0.10516-0.71077 0.96510
  -4  -2   1 293.203 11.1262   1-0.27971-0.16539-0.31454 0.11981-0.79648 0.97646
  -4  -2   0 222.053 9.55709   1-0.11636-0.31358-0.31748 0.12970-0.86302 0.96864
  -4  -2  -1 111.812  7.0654   1 0.05005-0.46484-0.31424 0.13341-0.90437 0.93564
  -4  -2  -2 6907.78 45.0106   1 0.20617-0.60579-0.30470 0.13082-0.91975 0.87667
  -4  -2  -3 7320.96 46.4403   1 0.34161-0.72608-0.29010 0.12317-0.91404 0.79660
  -4  -2  -4 2928.99 30.0159   1 0.45177-0.82108-0.27239 0.11241-0.89512 0.70333
  -4  -2  -5 540.168 13.6846   1 0.53719-0.89134-0.25343 0.10041-0.87060 0.60446
  -4  -2  -6 1367.50 22.3021   1 0.60124-0.94024-0.23456 0.08848-0.84597 0.50548
  -4  -2  -7 201.429 9.94912   1 0.64807-0.97191-0.21652 0.07740-0.82443 0.40958
  -4  -2  -8 294.969 12.0697   1 0.68146-0.99014-0.19967 0.06750-0.80746 0.31826
  -4  -2  -9 314.042  13.372   1 0.70445-0.99797-0.18408 0.05886-0.79546 0.23190
  -4  -2 -10 744.414 20.9016   1 0.71933-0.99768-0.16972 0.05145-0.78827 0.15037
  -4  -2 -11 232.155 13.3748   1 0.72773-0.99093-0.15646 0.04514-0.78549 0.07324
  -4  -1 -12 313.011 15.7512   1 0.72926-0.97780-0.09886 0.08952-0.79997 0.00448
  -4  -1 -11 12.3029 7.27557   1 0.72534-0.98905-0.11148 0.09519-0.80023 0.07909
  -4  -1 -10 1087.98 24.4998   1 0.71578-0.99464-0.12512 0.10188-0.80457 0.15778
  -4  -1  -9 115.448 7.81093   1 0.69926-0.99329-0.13992 0.10973-0.81349 0.24106
  -4  -1  -8 841.931 19.3381   1 0.67396-0.98314-0.15598 0.11883-0.82737 0.32929
  -4  -1  -7 1148.51 21.3464   1 0.63735-0.96169-0.17331 0.12922-0.84625 0.42252
  -4  -1  -6 555.935 14.3682   1 0.58612-0.92562-0.19177 0.14073-0.86945 0.52007
  -4  -1  -5 716.176 15.5674   1 0.51629-0.87094-0.21092 0.15292-0.89505 0.62002
  -4  -1  -4 594.159 13.5476   1 0.42372-0.79353-0.22981 0.16487-0.91918 0.71851
  -4  -1  -3 648.266 13.6598   1 0.30561-0.69058-0.24694 0.17505-0.93558 0.80927
  -4  -1  -2 2170.85 24.7744   1 0.16274-0.56287-0.26034 0.18150-0.93623 0.88426
  -4  -1  -1 1351.03 20.0379   1 0.00160-0.41689-0.26816 0.18236-0.91370 0.93609
  -4  -1   0 447.652 12.3593   1-0.16602-0.26443-0.26952 0.17678-0.86465 0.96139
  -4  -1   1 146.608 7.73981   1-0.32671-0.11890-0.26500 0.16530-0.79168 0.96278
  -4  -1   2 3710.84 36.8509   1-0.47017 0.00941-0.25627 0.14962-0.70188 0.94733
  -4  -1   3 129.018 8.26644   1-0.59147 0.11555-0.24531 0.13171-0.60340 0.92320
  -4  -1   4 2822.23 35.3043   1-0.69030 0.19922-0.23372 0.11317-0.50281 0.89696
  -4  -1   5 5.13177 5.13177   1-0.76896 0.26272-0.22254 0.09504-0.40430 0.87280
  -4  -1   6 72.6613 5.87383   1-0.83061 0.30921-0.21231 0.07786-0.31001 0.85287
  -4  -1   7 4610.86 52.0043   1-0.87834 0.34179-0.20323 0.06183-0.22073 0.83794
  -4  -1   8 140.357 10.1425   1-0.91478 0.36306-0.19533 0.04698-0.13647 0.82804
  -4  -1   9  469.51 20.3491   1-0.94198 0.37511-0.18853 0.03323-0.05689 0.82281
  -4   0   9 574.923 20.7626   1-0.95285 0.38548-0.13888 0.07861-0.05242 0.80946
  -4   0   8 32.3199 4.16068   1-0.92740 0.37518-0.14533 0.09201-0.13052 0.81320
  -4   0   7 3160.43 42.6088   1-0.89330 0.35624-0.15285 0.10648-0.21315 0.82147
  -4   0   6 670.814 19.4016   1-0.84863 0.32673-0.16152 0.12210-0.30071 0.83468
  -4   0   5 463.256 15.2696   1-0.79093 0.28419-0.17136 0.13889-0.39333 0.85296
  -4   0   4 6006.81 50.0602   1-0.71726 0.22567-0.18224 0.15672-0.49052 0.87579
  -4   0   3 2707.90 32.3202   1-0.62437 0.14795-0.19374 0.17517-0.59060 0.90152
  -4   0   2 7344.97 50.6302   1-0.50958 0.04831-0.20498 0.19336-0.69010 0.92666
  -4   0   1 441.446 12.7833   1-0.37216-0.07395-0.21453 0.20986-0.78313 0.94534
  -4   0   010697.70 56.6482   1-0.21548-0.21548-0.22047 0.22275-0.86182 0.94967
  -4   0  -1 1925.93 23.7595   1-0.04828-0.36751-0.22094 0.23018-0.91836 0.93186
  -4   0  -2 747.709  14.985   1 0.11646-0.51710-0.21496 0.23114-0.94846 0.88761
  -4   0  -3 9.72249 4.17287   1 0.26592-0.65139-0.20297 0.22611-0.95372 0.81852
  -4   0  -4 564.883 13.3204   1 0.39175-0.76207-0.18664 0.21672-0.94073 0.73117
  -4   0  -5 6121.30 43.8244   1 0.49161-0.84677-0.16797 0.20501-0.91768 0.63378
  -4   0  -6 107.209 7.22692   1 0.56751-0.90752-0.14867 0.19266-0.89157 0.53331
  -4   0  -7 624.016 16.2491   1 0.62341-0.94825-0.12985 0.18078-0.86698 0.43436
  -4   0  -8 895.319 20.2281   1 0.66347-0.97315-0.11207 0.16996-0.84635 0.33938
  -4   0  -9 1948.00 33.0092   1 0.69124-0.98577-0.09556 0.16040-0.83066 0.24934
  -4   0 -10 90.2944 7.54364   1 0.70950-0.98886-0.08033 0.15212-0.82002 0.16435
  -4   0 -11 18.8113 3.50386   1 0.72027-0.98448-0.06630 0.14504-0.81414 0.08411
  -4   1 -11 839.678 23.7726   1 0.71251-0.97722-0.02092 0.19469-0.82715 0.08824
  -4   1 -10 252.689 14.0589   1 0.70047-0.98035-0.03533 0.20215-0.83456 0.17000
  -4   1  -9 2052.57 32.2947   1 0.68038-0.97540-0.05097 0.21084-0.84685 0.25665
  -4   1  -8   42.92  4.4549   1 0.64997-0.96016-0.06791 0.22083-0.86426 0.34841
  -4   1  -7 1434.43  24.047   1 0.60625-0.93160-0.08610 0.23207-0.88647 0.44497
  -4   1  -6 11.9106 2.41162   1 0.54542-0.88593-0.10521 0.24423-0.91213 0.54499
  -4   1  -5 7120.39 47.9528   1 0.46323-0.81889-0.12454 0.25660-0.93823 0.64544
  -4   1  -4 35.2576 2.65263   1 0.35606-0.72688-0.14278 0.26790-0.95942 0.74098
  -4   1  -3 2354.00 26.5002   1 0.22292-0.60890-0.15811 0.27627-0.96812 0.82404
  -4   1  -213208.00 62.3497   1 0.06794-0.46908-0.16849 0.27971-0.95622 0.88648
  -4   1  -1 6796.50  45.324   1-0.09886-0.31744-0.17258 0.27685-0.91834 0.92296
  -4   1   016217.00 71.1099   1-0.26403-0.16743-0.17038 0.26769-0.85475 0.93372
  -4   1   1 5919.27 44.1765   1-0.41554-0.03107-0.16321 0.25358-0.77117 0.92450
  -4   1   2 6523.59  48.262   1-0.54630 0.08453-0.15305 0.23646-0.67577 0.90345
  -4   1   3 1983.22 28.1609   1-0.65441 0.17749-0.14169 0.21816-0.57595 0.87798
  -4   1   4 2261.41 30.9223   1-0.74140 0.24931-0.13040 0.19991-0.47681 0.85319
  -4   1   5 409.038 14.7796   1-0.81024 0.30299-0.11989 0.18245-0.38122 0.83196
  -4   1   6 2613.02 36.6877   1-0.86411 0.34170-0.11047 0.16608-0.29041 0.81550
  -4   1   7 1366.02 28.0951   1-0.90582 0.36826-0.10222 0.15089-0.20464 0.80409
  -4   1   8 557.349 19.7675   1-0.93766 0.38494-0.09511 0.13682-0.12369 0.79749
  -4   1   9 336.033 16.5827   1-0.96139 0.39351-0.08902 0.12378-0.04709 0.79524
  -4   2   9 62.3374 5.10254   1-0.96756 0.39918-0.03895 0.16874-0.04097 0.78023
  -4   2   8 1064.05 27.5122   1-0.94552 0.39230-0.04467 0.18142-0.11605 0.78096
  -4   2   7 2.04281 6.21296   1-0.91587 0.37781-0.05139 0.19508-0.19530 0.78586
  -4   2   6 5019.43 51.8736   1-0.87700 0.35410-0.05919 0.20983-0.27921 0.79542
  -4   2   5 15.3043 6.33413   1-0.82681 0.31906-0.06815 0.22575-0.36809 0.80995
  -4   2   4 910.881 20.5241   1-0.76266 0.27006-0.07825 0.24279-0.46187 0.82938
  -4   2   3 25.2537 2.90455   1-0.68145 0.20401-0.08924 0.26074-0.55968 0.85283
  -4   2   2 3207.75 34.7862   1-0.58006 0.11779-0.10056 0.27901-0.65922 0.87802
  -4   2   1 1458.03 22.6427   1-0.45638 0.00926-0.11114 0.29653-0.75616 0.90060
  -4   2   0 7477.05 50.2667   1-0.31101-0.12095-0.11931 0.31165-0.84372 0.91381
  -4   2  -1 3165.56 32.7785   1-0.14936-0.26744-0.12310 0.32240-0.91373 0.90947
  -4   2  -2 3282.13 32.8821   1 0.01785-0.41949-0.12090 0.32715-0.95934 0.88073
  -4   2  -310471.10 58.3984   1 0.17709-0.56357-0.11225 0.32545-0.97844 0.82547
  -4   2  -4  27.859 2.59098   1 0.31686-0.68819-0.09816 0.31831-0.97489 0.74757
  -4   2  -5 9629.59 58.2371   1 0.43122-0.78739-0.08053 0.30763-0.95637 0.65469
  -4   2  -6 111.455 8.23097   1 0.51986-0.86087-0.06132 0.29537-0.93089 0.55486
  -4   2  -7 1429.39 24.5233   1 0.58586-0.91171-0.04201 0.28301-0.90453 0.45415
  -4   2  -8 2940.38  37.333   1 0.63346-0.94415-0.02348 0.27143-0.88097 0.35624
  -4   2  -9 2114.94 33.3299   1 0.66665-0.96218-0.00613 0.26103-0.86197 0.26288
  -4   2 -10  118.92 9.45161   1 0.68869-0.96906 0.00991 0.25194-0.84807 0.17463
  -4   2 -11 252.271 14.3923   1 0.70204-0.96726 0.02469 0.24412-0.83918 0.09139
  -4   3 -10 582.796 19.9382   1 0.67411-0.95499 0.05541 0.30147-0.86045 0.17813
  -4   3  -9 551.394 18.2646   1 0.65002-0.94606 0.03899 0.31094-0.87585 0.26788
  -4   3  -8 4371.24 47.1129   1 0.61389-0.92509 0.02128 0.32171-0.89630 0.36268
  -4   3  -7 1434.63   25.98   1 0.56222-0.88858 0.00246 0.33358-0.92095 0.46169
  -4   3  -6 96.7527 6.30534   1 0.49086-0.83237-0.01694 0.34602-0.94755 0.56264
  -4   3  -5 2971.73 34.4851   1 0.39573-0.75240-0.03587 0.35800-0.97175 0.66120
  -4   3  -4 742.849 17.3938   1 0.27449-0.64631-0.05268 0.36786-0.98678 0.75057
  -4   3  -3 6662.97 49.7459   1 0.12896-0.51595-0.06535 0.37358-0.98440 0.82255
  -4   3  -2 725.549 17.2669   1-0.03308-0.36907-0.07216 0.37344-0.95775 0.87025
  -4   3  -1 1950.99 27.2196   1-0.19904-0.21827-0.07253 0.36686-0.90469 0.89155
  -4   3   0 85.6022  5.8084   1-0.35583-0.07663-0.06734 0.35471-0.82905 0.89026
  -4   3   1 795.413 18.4316   1-0.49429 0.04667-0.05838 0.33881-0.73843 0.87399
  -4   3   2 193.021 10.0416   1-0.61065 0.14787-0.04759 0.32107-0.64075 0.85067
  -4   3   3 1847.14 28.9586   1-0.70535 0.22741-0.03644 0.30296-0.54202 0.82629
  -4   3   4 595.644 17.4665   1-0.78095 0.28785-0.02582 0.28540-0.44587 0.80449
  -4   3   5 21.1897 3.14919   1-0.84061 0.33235-0.01619 0.26882-0.35408 0.78705
  -4   3   6 2903.01  40.128   1-0.88728 0.36386-0.00770 0.25338-0.26722 0.77454
  -4   3   7 18.0846 6.72805   1-0.92341 0.38484-0.00035 0.23907-0.18521 0.76688
  -4   3   8 553.882 20.3404   1-0.95094 0.39722 0.00595 0.22582-0.10767 0.76370
  -4   3   9 161.135 12.4649   1-0.97134 0.40245 0.01132 0.21350-0.03410 0.76448
  -4   4   8 21.5287  8.6334   1-0.95387 0.39964 0.05676 0.27004-0.09859 0.74574
  -4   4   7 201.925 13.4425   1-0.92839 0.38931 0.05087 0.28288-0.17441 0.74720
  -4   4   6 165.661 11.0285   1-0.89487 0.37096 0.04398 0.29673-0.25449 0.75294
  -4   4   5  68.825 5.98879   1-0.85157 0.34281 0.03598 0.31167-0.33928 0.76336
  -4   4   4 1020.96 23.4468   1-0.79621 0.30262 0.02685 0.32776-0.42894 0.77868
  -4   4   3 2095.76 32.1491   1-0.72602 0.24758 0.01668 0.34488-0.52316 0.79854
  -4   4   2 2283.62 33.0628   1-0.63788 0.17460 0.00580 0.36270-0.62062 0.82164
  -4   4   1 762.601 19.3184   1-0.52895 0.08083-0.00503 0.38049-0.71833 0.84501
  -4   4   0 612.887 17.5054   1-0.39796-0.03500-0.01454 0.39695-0.81108 0.86340
  -4   4  -1 1373.73 24.5859   1-0.24718-0.17063-0.02093 0.41029-0.89144 0.86941
  -4   4  -2 44.6839 3.19137   1-0.08407-0.31858-0.02226 0.41857-0.95143 0.85505
  -4   4  -3 570.205 16.4777   1 0.07917-0.46666-0.01732 0.42058-0.98576 0.81503
  -4   4  -4 194.968 10.4913   1 0.22933-0.60166-0.00624 0.41645-0.99472 0.74963
  -4   4  -5 408.827 14.2266   1 0.35694-0.71411 0.00955 0.40762-0.98402 0.66457
  -4   4  -6 36.0809 3.50451   1 0.45849-0.80051 0.02802 0.39610-0.96181 0.56802
  -4   4  -7 2313.62 34.6861   1 0.53534-0.86219 0.04738 0.38369-0.93546 0.46732
  -4   4  -8 451.394 17.4421   1 0.59125-0.90295 0.06641 0.37161-0.91005 0.36755
  -4   4  -9 46.4814 4.09596   1 0.63046-0.92700 0.08444 0.36052-0.88834 0.27149
  -4   4 -10 476.405 19.1916   1 0.65669-0.93807 0.10122 0.35070-0.87154 0.18033
  -4   5  -9 19.9736 8.09754   1 0.60792-0.90497 0.13027 0.40972-0.89923 0.27350
  -4   5  -8-14.1319 6.74507   1 0.56551-0.87771 0.11197 0.42108-0.92196 0.37058
  -4   5  -7 267.194 13.5949   1 0.50523-0.83259 0.09282 0.43328-0.94778 0.47075
  -4   5  -6  540.21 17.9352   1 0.42286-0.76538 0.07363 0.44551-0.97330 0.57062
  -4   5  -5 649.702 18.9045   1 0.31512-0.67280 0.05580 0.45639-0.99276 0.66443
  -4   5  -4 -2.7098 6.15947   1 0.18188-0.55471 0.04124 0.46400-0.99836 0.74438
  -4   5  -3 4.50895 6.21516   1 0.02841-0.41640 0.03187 0.46643-0.98235 0.80273
  -4   5  -2 59.6853 5.07067   1-0.13436-0.26879 0.02878 0.46257-0.94046 0.83519
  -4   5  -1 890.554 21.9727   1-0.29312-0.12519 0.03166 0.45273-0.87425 0.84333
  -4   5   0 600.464 17.9442   1-0.43695 0.00348 0.03899 0.43845-0.79014 0.83358
  -4   5   1 113.369 7.70026   1-0.56010 0.11147 0.04885 0.42164-0.69614 0.81394
  -4   5   2 318.786 13.9133   1-0.66161 0.19783 0.05957 0.40397-0.59904 0.79118
  -4   5   3 73.7592   5.618   1-0.74339 0.26444 0.07007 0.38652-0.50326 0.76976
  -4   5   4 2042.31  34.324   1-0.80839 0.31429 0.07974 0.36990-0.41118 0.75203
  -4   5   5 776.558 22.4126   1-0.85965 0.35039 0.08834 0.35434-0.32375 0.73895
  -4   5   6 50.5782 4.13881   1-0.89973 0.37532 0.09583 0.33990-0.24110 0.73065
  -4   5   7  392.61 17.4505   1-0.93073 0.39116 0.10227 0.32652-0.16295 0.72686
  -4   5   8 9.18616 6.49559   1-0.95424 0.39950 0.10775 0.31409-0.08885 0.72711
  -4   6   7 365.539 18.4513   1-0.93037 0.39029 0.15383 0.36998-0.15085 0.70587
  -4   6   6  83.332 6.50011   1-0.90179 0.37687 0.14786 0.38290-0.22705 0.70773
  -4   6   5 761.368 24.1584   1-0.86477 0.35500 0.14089 0.39683-0.30755 0.71387
  -4   6   4 543.919 19.4092   1-0.81742 0.32282 0.13283 0.41184-0.39266 0.72463
  -4   6   3 16.2277 6.75616   1-0.75736 0.27791 0.12370 0.42792-0.48243 0.74005
  -4   6   2 2426.38 39.0418   1-0.68173 0.21744 0.11366 0.44491-0.57620 0.75947
  -4   6   1 178.654 12.8226   1-0.58752 0.13839 0.10319 0.46233-0.67214 0.78105
  -4   6   0 2740.52 40.7481   1-0.47240 0.03843 0.09319 0.47928-0.76655 0.80110
  -4   6  -1 78.5626 6.55749   1-0.33626-0.08256 0.08515 0.49428-0.85341 0.81361
  -4   6  -2 445.374  17.561   1-0.18318-0.22047 0.08093 0.50545-0.92497 0.81082
  -4   6  -3 210.709 13.2008   1-0.02256-0.36594 0.08225 0.51107-0.97405 0.78554
  -4   6  -4 154.319 11.1347   1 0.13271-0.50605 0.08984 0.51043-0.99738 0.73453
  -4   6  -5 169.012 11.6198   1 0.27061-0.62880 0.10301 0.50421-0.99757 0.66036
  -4   6  -6 11.4432 7.83995   1 0.38411-0.72714 0.12001 0.49417-0.98162 0.57006
  -4   6  -7 1192.20 27.8245   1 0.47193-0.79979 0.13887 0.48226-0.95755 0.47163
  -4   7  -6 31.1058 4.41549   1 0.34248-0.68601 0.16725 0.54196-0.98636 0.56591
  -4   7  -5 875.832 24.8641   1 0.22385-0.58254 0.15126 0.55099-0.99806 0.65196
  -4   7  -4 126.943 9.34918   1 0.08248-0.45633 0.13963 0.55567-0.99152 0.71978
  -4   7  -3 526.749 20.0773   1-0.07294-0.31606 0.13384 0.55452-0.96083 0.76345
  -4   7  -2 1407.07 32.0085   1-0.22981-0.17435 0.13414 0.54726-0.90517 0.78214
  -4   7  -1 303.256 15.6777   1-0.37605-0.04327 0.13947 0.53499-0.82924 0.78056
  -4   7   0 2226.85 39.2608   1-0.50399 0.06951 0.14798 0.51952-0.74061 0.76629
  -4   7   1 224.843 14.0487   1-0.61102 0.16139 0.15793 0.50262-0.64655 0.74658
  -4   7   2 424.773 18.2414   1-0.69811 0.23332 0.16804 0.48556-0.55226 0.72664
  -4   7   3 155.007 10.4757   1-0.76786 0.28791 0.17755 0.46910-0.46077 0.70950
  -4   7   4 1253.65 30.4634   1-0.82322 0.32811 0.18610 0.45359-0.37345 0.69653
  -4   7   5 427.376  19.786   1-0.86685 0.35658 0.19360 0.43915-0.29070 0.68814
  -4   8   2 801.733 26.8416   1-0.71066 0.24536 0.22268 0.52595-0.52732 0.69282
  -4   8   1  743.32 25.1063   1-0.63045 0.18031 0.21305 0.54253-0.61955 0.71069
  -4   8   0 902.175 27.8767   1-0.53143 0.09645 0.20331 0.55923-0.71260 0.72938
  -4   8  -1 103.086 9.31845   1-0.41203-0.00780 0.19455 0.57494-0.80204 0.74448
  -4   8  -2 514.403 21.3952   1-0.27354-0.13113 0.18837 0.58806-0.88130 0.74938
  -4   8  -3 1230.38 32.0011   1-0.12194-0.26756 0.18662 0.59676-0.94275 0.73648
  -3   8  -4 1074.64 28.9631   1 0.16071-0.42732 0.19005 0.59972-0.99441 0.69182
  -3   8  -3 361.492 17.9748   1-0.04212-0.23965 0.18352 0.59930-0.96578 0.73754
  -3   8  -2 29.4521 4.20545   1-0.24403-0.05290 0.18724 0.58863-0.89526 0.74138
  -3   8  -1 7.71981 6.86875   1-0.42041 0.10832 0.19809 0.57082-0.79609 0.71657
  -3   8   0  25.784  8.8267   1-0.56134 0.23409 0.21190 0.55007-0.68561 0.68044
  -3   8   1 694.361  22.881   1-0.66882 0.32642 0.22566 0.52935-0.57597 0.64514
  -3   8   2 70.7018 5.46225   1-0.74943 0.39187 0.23795 0.51011-0.47286 0.61639
  -3   8   3 14.7707 7.53767   1-0.80978 0.43706 0.24835 0.49276-0.37790 0.59579
  -3   8   4 19.4192 3.69925   1-0.85512 0.46724 0.25691 0.47725-0.29080 0.58304
  -3   8   5 222.576 14.9576   1-0.88923 0.48619 0.26383 0.46337-0.21057 0.57716
  -3   7   6  97.798 8.84281   1-0.92133 0.50364 0.21749 0.40773-0.14945 0.59927
  -3   7   5 605.914 20.5522   1-0.89327 0.49074 0.21133 0.42085-0.22644 0.60191
  -3   7   4 4.43065  7.0925   1-0.85574 0.46836 0.20367 0.43545-0.30971 0.61083
  -3   7   3 254.796 13.2809   1-0.80570 0.43348 0.19427 0.45181-0.40038 0.62715
  -3   7   2 91.8631 5.90925   1-0.73885 0.38180 0.18292 0.47010-0.49933 0.65175
  -3   7   1 1707.17 32.5155   1-0.64935 0.30745 0.16969 0.49029-0.60645 0.68451
  -3   7   0 738.798 22.0148   1-0.53015 0.20341 0.15526 0.51167-0.71909 0.72279
  -3   7  -1 1940.51 35.5287   1-0.37528 0.06370 0.14152 0.53236-0.82960 0.75895
  -3   7  -2 99.6088 6.49843   1-0.18560-0.11083 0.13202 0.54882-0.92349 0.77849
  -3   7  -3  113.84 9.29416   1 0.02397-0.30524 0.13102 0.55676-0.98301 0.76366
  -3   7  -4 2658.21 40.7877   1 0.22543-0.49154 0.14074 0.55399-0.99859 0.70489
  -3   7  -5 267.007 14.7003   1 0.39291-0.64385 0.15926 0.54242-0.97751 0.60946
  -3   7  -6 2060.96 36.8189   1 0.51651-0.75230 0.18220 0.52643-0.93747 0.49507
  -3   7  -7 27.3341 3.96394   1 0.60062-0.82125 0.20574 0.50985-0.89422 0.37746
  -3   6  -8 178.443 13.2853   1 0.68389-0.88886 0.18225 0.44525-0.84447 0.26223
  -3   6  -7 340.655 14.6985   1 0.63501-0.85513 0.16065 0.45991-0.88055 0.37267
  -3   6  -6 1943.77 33.3682   1 0.55882-0.79410 0.13719 0.47641-0.92363 0.49011
  -3   6  -5-4.72233 6.57746   1 0.44546-0.69591 0.11353 0.49312-0.96684 0.60766
  -3   6  -4 2754.32 37.9812   1 0.28800-0.55360 0.09302 0.50668-0.99623 0.71141
  -3   6  -3 1015.12 23.3518   1 0.09123-0.37199 0.08021 0.51254-0.99340 0.78293
  -3   6  -2 2931.57 39.6024   1-0.12275-0.17317 0.07812 0.50768-0.94640 0.81029
  -3   6  -1 1800.36 30.9435   1-0.32416 0.01308 0.08572 0.49313-0.86002 0.79826
  -3   6   0 1581.25 29.3297   1-0.49295 0.16672 0.09898 0.47292-0.75120 0.76379
  -3   6   1 2418.09 35.6122   1-0.62456 0.28316 0.11387 0.45108-0.63647 0.72341
  -3   6   2 990.392 23.4402   1-0.72371 0.36716 0.12795 0.43005-0.52568 0.68698
  -3   6   3 4944.80 51.5634   1-0.79765 0.42594 0.14022 0.41083-0.42280 0.65845
  -3   6   4 36.2061 3.73689   1-0.85281 0.46594 0.15048 0.39361-0.32852 0.63852
  -3   6   5 1040.01 25.3641   1-0.89406 0.49204 0.15888 0.37826-0.24213 0.62648
  -3   6   6 138.638 9.14496   1-0.92485 0.50767 0.16568 0.36452-0.16251 0.62122
  -3   6   7 374.446 17.6214   1-0.94757 0.51522 0.17113 0.35211-0.08853 0.62159
  -3   6   8 339.636 16.8516   1-0.96386 0.51635 0.17548 0.34082-0.01920 0.62662
  -3   5   9 6.38282 7.27753   1-0.98050 0.51835 0.12854 0.28577 0.03917 0.65148
  -3   5   8 1157.48  28.387   1-0.96823 0.52123 0.12473 0.29654-0.02790 0.64420
  -3   5   7 491.419  17.906   1-0.95030 0.51846 0.11993 0.30829-0.09910 0.64104
  -3   5   6 1453.93 28.9377   1-0.92540 0.50872 0.11394 0.32123-0.17532 0.64292
  -3   5   5 574.943 18.4088   1-0.89168 0.49015 0.10650 0.33562-0.25764 0.65088
  -3   5   4 571.496 17.4601   1-0.84639 0.46003 0.09734 0.35173-0.34722 0.66610
  -3   5   312587.40  75.748   1-0.78563 0.41443 0.08621 0.36980-0.44513 0.68967
  -3   5   2 339.388 13.2142   1-0.70396 0.34791 0.07305 0.38992-0.55180 0.72199
  -3   5   1 2313.57 32.3874   1-0.59442 0.25353 0.05824 0.41168-0.66577 0.76160
  -3   5   0 179.714 9.97173   1-0.44990 0.12417 0.04318 0.43368-0.78146 0.80294
  -3   5  -1 3505.54 39.3189   1-0.26763-0.04294 0.03088 0.45294-0.88666 0.83378
  -3   5  -2 3054.83 37.0527   1-0.05672-0.23870 0.02569 0.46508-0.96337 0.83614
  -3   5  -3 2097.71 30.4632   1 0.15815-0.43841 0.03108 0.46664-0.99691 0.79533
  -3   5  -4 164.152 9.66649   1 0.34733-0.61243 0.04674 0.45793-0.98793 0.71200
  -3   5  -5 415.971   14.73   1 0.49362-0.74356 0.06880 0.44282-0.95196 0.60167
  -3   5  -6 1631.67 28.4847   1 0.59678-0.83156 0.09285 0.42573-0.90701 0.48237
  -3   5  -7 246.626 12.3409   1 0.66547-0.88510 0.11602 0.40950-0.86492 0.36592
  -3   5  -8 1105.06 25.8419   1 0.70941-0.91388 0.13710 0.39537-0.83086 0.25751
  -3   5  -9 26.1532 3.80964   1 0.73621-0.92551 0.15585 0.38357-0.80601 0.15830
  -3   4 -10 343.228 16.1131   1 0.76870-0.94235 0.12650 0.32484-0.77918 0.06601
  -3   4  -9 3.99856 6.63086   1 0.75551-0.94432 0.11042 0.33397-0.79341 0.15459
  -3   4  -8 2273.16 34.4608   1 0.73153-0.93549 0.09225 0.34519-0.81596 0.25150
  -3   4  -7 153.335 10.4043   1 0.69213-0.91125 0.07176 0.35873-0.84770 0.35759
  -3   4  -6 131.092 8.68813   1 0.63041-0.86469 0.04902 0.37452-0.88815 0.47240
  -3   4  -5 4936.46 43.6753   1 0.53711-0.78655 0.02490 0.39169-0.93361 0.59221
  -3   4  -4 725.289 17.0369   1 0.40260-0.66719 0.00173 0.40791-0.97440 0.70734
  -3   4  -3 2441.30 29.7237   1 0.22334-0.50309-0.01644 0.41913-0.99378 0.80108
  -3   4  -2 1425.17  23.071   1 0.01111-0.30602-0.02517 0.42090-0.97394 0.85560
  -3   4  -1 1289.75 22.1307   1-0.20651-0.10356-0.02283 0.41162-0.90877 0.86477
  -3   4   0  186.04 9.44265   1-0.40125 0.07602-0.01199 0.39383-0.80930 0.83965
  -3   4   1 1060.83 20.2408   1-0.55894 0.21855 0.00290 0.37199-0.69404 0.79875
  -3   4   2 15.1687 2.48823   1-0.67956 0.32402 0.01827 0.34967-0.57755 0.75662
  -3   4   3 3361.74  36.561   1-0.76963 0.39893 0.03226 0.32872-0.46731 0.72073
  -3   4   4 2929.38 35.3229   1-0.83649 0.45062 0.04424 0.30980-0.36579 0.69356
  -3   4   5 796.343 19.7257   1-0.88615 0.48513 0.05417 0.29292-0.27298 0.67510
  -3   4   6 3237.70 40.6683   1-0.92305 0.50687 0.06227 0.27787-0.18790 0.66437
  -3   4   7 1551.92 30.0468   1-0.95026 0.51892 0.06882 0.26437-0.10936 0.66019
  -3   4   8 1076.04 26.3821   1-0.96993 0.52343 0.07407 0.25216-0.03623 0.66142
  -3   4   9 124.489 9.01075   1-0.98352 0.52186 0.07828 0.24101 0.03244 0.66710
  -3   3  10 353.984 16.8958   1-0.99354 0.51723 0.03178 0.18552 0.09249 0.69028
  -3   3   9 30.7234 3.86405   1-0.98397 0.52282 0.02812 0.19613 0.02611 0.68231
  -3   3   8 1274.39 27.7637   1-0.96901 0.52302 0.02353 0.20768-0.04421 0.67827
  -3   3   7 592.266 18.1318   1-0.94752 0.51669 0.01779 0.22036-0.11930 0.67902
  -3   3   6 578.212 16.8449   1-0.91783 0.50215 0.01068 0.23443-0.20021 0.68557
  -3   3   5 4.86555 4.59916   1-0.87751 0.47700 0.00190 0.25015-0.28812 0.69912
  -3   3   4 1197.94 21.6036   1-0.82309 0.43773-0.00880 0.26781-0.38419 0.72085
  -3   3   3 2406.43 29.4367   1-0.74960 0.37940-0.02161 0.28756-0.48924 0.75154
  -3   3   2 224.188 9.71156   1-0.65047 0.29543-0.03635 0.30925-0.60271 0.79066
  -3   3   1 80.4835 5.03622   1-0.51818 0.17830-0.05206 0.33192-0.72085 0.83445
  -3   3   0 117.076 7.54376   1-0.34740 0.02268-0.06638 0.35318-0.83403 0.87328
  -3   3  -1 9064.29 53.2892   1-0.14181-0.16776-0.07524 0.36900-0.92563 0.89052
  -3   3  -2 99.2092 6.62263   1 0.07927-0.37368-0.07439 0.37509-0.97784 0.86838
  -3   3  -3 12.6908 4.86021   1 0.28556-0.56481-0.06244 0.37010-0.98441 0.80060
  -3   3  -4 331.083 10.9806   1 0.45321-0.71730-0.04221 0.35682-0.95637 0.69820
  -3   3  -5 92.0023 7.00846   1 0.57584-0.82477-0.01833 0.33989-0.91246 0.57994
  -3   3  -6 579.639 15.5258   1 0.65981-0.89358 0.00561 0.32290-0.86754 0.46066
  -3   3  -7 78.5723 5.78671   1 0.71510-0.93371 0.02779 0.30767-0.82922 0.34800
  -3   3  -8 1465.70 26.6886   1 0.75036-0.95381 0.04765 0.29477-0.80001 0.24443
  -3   3  -9 389.284  15.257   1 0.77177-0.96007 0.06522 0.28414-0.77984 0.14991
  -3   3 -10 249.235 13.5634   1 0.78342-0.95656 0.08079 0.27552-0.76766 0.06337
  -3   3 -11  10.084 6.78919   1 0.78793-0.94591 0.09468 0.26858-0.76222-0.01642
  -3   2 -11 464.843 18.5888   1 0.79899-0.95647 0.04873 0.21950-0.75158-0.01817
  -3   2 -10  19.874 7.36949   1 0.79530-0.96794 0.03527 0.22601-0.75532 0.05992
  -3   2  -9 1130.71 24.1326   1 0.78507-0.97287 0.02020 0.23413-0.76545 0.14440
  -3   2  -8 3295.79 37.9649   1 0.76600-0.96896 0.00323 0.24415-0.78321 0.23651
  -3   2  -7 886.369 18.8169   1 0.73450-0.95261-0.01595 0.25638-0.80975 0.33740
  -3   2  -6 208.516 9.43033   1 0.68507-0.91834-0.03749 0.27097-0.84554 0.44755
  -3   2  -5-0.27613 4.16029   1 0.60979-0.85822-0.06105 0.28758-0.88908 0.56544
  -3   2  -4 4504.64 35.4601   1 0.49879-0.76238-0.08526 0.30484-0.93458 0.68530
  -3   2  -3 9.58181 3.60116   1 0.34379-0.62253-0.10708 0.31971-0.96939 0.79446
  -3   2  -2 1060.44 16.5694   1 0.14632-0.44022-0.12197 0.32765-0.97504 0.87446
  -3   2  -1 1012.96 16.5046   1-0.07472-0.23434-0.12620 0.32493-0.93663 0.91040
  -3   2   0 2091.46 23.7166   1-0.28895-0.03527-0.11981 0.31159-0.85495 0.90308
  -3   2   1 3292.65 30.3195   1-0.47230 0.13292-0.10652 0.29134-0.74570 0.86818
  -3   2   2 3218.40 31.1975   1-0.61667 0.26213-0.09072 0.26860-0.62699 0.82382
  -3   2   3  233.46  9.7409   1-0.72549 0.35580-0.07536 0.24628-0.51077 0.78196
  -3   2   4 391.938 12.6303   1-0.80617 0.42131-0.06177 0.22574-0.40235 0.74789
  -3   2   5 339.833 12.3634   1-0.86576 0.46575-0.05029 0.20731-0.30302 0.72291
  -3   2   6 558.908 16.5381   1-0.90977 0.49460-0.04083 0.19090-0.21225 0.70649
  -3   2   7 744.507 20.0566   1-0.94212 0.51179-0.03314 0.17626-0.12891 0.69751
  -3   2   8 125.598 8.73534   1-0.96554 0.52005-0.02692 0.16309-0.05179 0.69474
  -3   2   9 113.671 9.00204   1-0.98192 0.52128-0.02192 0.15114 0.02020 0.69710
  -3   2  10 334.274 17.1363   1-0.99255 0.51675-0.01792 0.14019 0.08799 0.70367
  -3   1  10 357.057 16.5984   1-0.98913 0.51383-0.06749 0.09473 0.08397 0.71657
  -3   1   9 1037.75 26.0258   1-0.97741 0.51727-0.07183 0.10602 0.01476 0.71143
  -3   1   8 879.357  22.762   1-0.95955 0.51456-0.07724 0.11838-0.05895 0.71079
  -3   1   7 15.8212 6.45899   1-0.93408 0.50425-0.08396 0.13205-0.13814 0.71562
  -3   1   6 112.456 8.84772   1-0.89888 0.48422-0.09225 0.14729-0.22395 0.72708
  -3   1   5 4601.18 41.9689   1-0.85089 0.45138-0.10239 0.16438-0.31761 0.74639
  -3   1   4 863.021 17.5282   1-0.78570 0.40135-0.11462 0.18357-0.42016 0.77458
  -3   1   3 6579.39 44.6178   1-0.69726 0.32807-0.12895 0.20484-0.53172 0.81179
  -3   1   2 2123.72 24.1705   1-0.57816 0.22413-0.14478 0.22762-0.65004 0.85576
  -3   1   1 3229.58 28.6772   1-0.42155 0.08268-0.16032 0.25012-0.76798 0.89934
  -3   1   0 6002.18  37.514   1-0.22668-0.09703-0.17211 0.26885-0.87130 0.92831
  -3   1  -1 3442.69  27.809   1-0.00661-0.30195-0.17561 0.27930-0.94129 0.92395
  -3   1  -2 680.512 12.5491   1 0.21087-0.50427-0.16798 0.27863-0.96574 0.87404
  -3   1  -3 555.064 11.6698   1 0.39725-0.67549-0.15053 0.26813-0.94941 0.78336
  -3   1  -4 9437.59 48.1034   1 0.53915-0.80223-0.12759 0.25214-0.90974 0.66934
  -3   1  -5 806.169 15.1721   1 0.63904-0.88697-0.10336 0.23486-0.86396 0.54921
  -3   1  -611833.20 60.5701   1 0.70634-0.93910-0.08034 0.21879-0.82248 0.43337
  -3   1  -7 11.9206 4.74598   1 0.75046-0.96807-0.05952 0.20492-0.78948 0.32602
  -3   1  -8 3123.20 36.1524   1 0.77857-0.98102-0.04102 0.19337-0.76569 0.22788
  -3   1  -9 1583.53  27.416   1 0.79551-0.98280-0.02465 0.18395-0.75036 0.13819
  -3   1 -10 178.887 11.3781   1 0.80443-0.97656-0.01010 0.17635-0.74227 0.05575
  -3   1 -11 1385.62 29.4191   1 0.80734-0.96432 0.00295 0.17025-0.74022-0.02065
  -3   1 -12 147.088 9.69948   1 0.80553-0.94735 0.01477 0.16539-0.74312-0.09210
  -3   0 -12 642.917 22.0055   1 0.81081-0.95213-0.03121 0.11633-0.73248-0.09386
  -3   0 -11 1839.77 33.3309   1 0.81304-0.96951-0.04268 0.12085-0.72821-0.02378
  -3   0 -10 1157.66 25.1531   1 0.81085-0.98248-0.05532 0.12654-0.72860 0.05096
  -3   0  -9 940.788 21.4347   1 0.80313-0.98992-0.06938 0.13365-0.73466 0.13138
  -3   0  -8 3097.48 35.2315   1 0.78812-0.99007-0.08515 0.14247-0.74758 0.21865
  -3   0  -7  498.31 13.8674   1 0.76308-0.98018-0.10294 0.15331-0.76857 0.31400
  -3   0  -611837.20  59.303   1 0.72374-0.95600-0.12302 0.16643-0.79860 0.41837
  -3   0  -5 1130.01 17.4501   1 0.66371-0.91113-0.14537 0.18184-0.83752 0.53165
  -3   0  -415297.70 59.1741   1 0.57422-0.83680-0.16935 0.19886-0.88247 0.65095
  -3   0  -3 9137.13 43.9647   1 0.44541-0.72315-0.19297 0.21554-0.92520 0.76804
  -3   0  -210615.80 46.3625   1 0.27175-0.56464-0.21252 0.22814-0.95036 0.86754
  -3   0  -1 2151.12 21.2575   1 0.06109-0.36915-0.22340 0.23207-0.93936 0.93090
  -3   0   0 2475.73 23.6203   1-0.16161-0.16161-0.22310 0.22482-0.88240 0.94829
  -3   0   119211.00 67.8997   1-0.36637 0.02800-0.21332 0.20808-0.78703 0.92727
  -3   0   2 948.339  16.275   1-0.53504 0.18151-0.19840 0.18621-0.67141 0.88601
  -3   0   3 2704.88 28.5585   1-0.66488 0.29620-0.18231 0.16317-0.55183 0.84078
  -3   0   4 1407.62 22.1301   1-0.76163 0.37778-0.16735 0.14126-0.43747 0.80078
  -3   0   510001.10 61.6546   1-0.83287 0.43387-0.15438 0.12134-0.33182 0.76948
  -3   0   6  891.40 20.2065   1-0.88517 0.47100-0.14355 0.10356-0.23527 0.74728
  -3   0   7 1213.43 24.9064   1-0.92341 0.49409-0.13466 0.08772-0.14695 0.73331
  -3   0   8 582.557  18.836   1-0.95104 0.50656-0.12744 0.07355-0.06566 0.72637
  -3   0   9 1475.30 30.9127   1-0.97046 0.51082-0.12161 0.06077 0.00980 0.72527
  -3   0  10 1640.77 34.3361   1-0.98329 0.50849-0.11692 0.04913 0.08047 0.72895
  -3  -1  10 2082.49 39.1068   1-0.97506 0.50077-0.16620 0.00337 0.07755 0.74076
  -3  -1   9 1014.38 26.2916   1-0.96108 0.50195-0.17125 0.01537 0.00540 0.73855
  -3  -1   8 1144.33  26.089   1-0.94005 0.49607-0.17751 0.02858-0.07184 0.74144
  -3  -1   7 216.057 11.9754   1-0.91011 0.48129-0.18524 0.04327-0.15527 0.75052
  -3  -1   6 99.5312 7.16358   1-0.86860 0.45495-0.19472 0.05970-0.24611 0.76700
  -3  -1   511167.50 65.9164   1-0.81168 0.41318-0.20623 0.07816-0.34552 0.79206
  -3  -1   4 446.351 13.3813   1-0.73393 0.35059-0.21988 0.09876-0.45411 0.82630
  -3  -1   3 7513.70 48.6005   1-0.62836 0.26017-0.23537 0.12120-0.57078 0.86862
  -3  -1   2 3860.94 32.9886   1-0.48748 0.13446-0.25145 0.14424-0.69058 0.91407
  -3  -1   113871.30 59.0232   1-0.30734-0.03053-0.26532 0.16505-0.80212 0.95125
  -3  -1   0 137.804 6.62889   1-0.09491-0.22780-0.27265 0.17933-0.88761 0.96239
  -3  -1  -113492.70 53.3524   1 0.12696-0.43451-0.26959 0.18322-0.93079 0.93121
  -3  -1  -212711.30 51.0176   1 0.32795-0.62034-0.25574 0.17632-0.92947 0.85554
  -3  -1  -3 6627.68 37.5603   1 0.48793-0.76516-0.23459 0.16212-0.89750 0.74922
  -3  -1  -411588.70 51.8472   1 0.60404-0.86612-0.21067 0.14515-0.85332 0.63068
  -3  -1  -5 1754.46 21.6564   1 0.68394-0.93086-0.18716 0.12860-0.81009 0.51310
  -3  -1  -611658.50 58.9473   1 0.73740-0.96916-0.16556 0.11395-0.77410 0.40276
  -3  -1  -7 68.8045 5.32021   1 0.77245-0.98905-0.14626 0.10160-0.74716 0.30147
  -3  -1  -8 656.334 16.5162   1 0.79473-0.99618-0.12917 0.09145-0.72897 0.20892
  -3  -1  -9 22.3329 3.16832   1 0.80798-0.99427-0.11399 0.08323-0.71844 0.12404
  -3  -1 -10 1761.53 30.5516   1 0.81460-0.98572-0.10043 0.07661-0.71436 0.04561
  -3  -1 -11 682.647 20.7994   1 0.81610-0.97207-0.08819 0.07133-0.71561-0.02749
  -3  -1 -12 585.851 21.0057   1 0.81348-0.95429-0.07705 0.06714-0.72124-0.09622
  -3  -2 -12  208.34 13.5993   1 0.81353-0.95383-0.12276 0.01782-0.70943-0.09915
  -3  -2 -11  57.212 4.42054   1 0.81655-0.97201-0.13358 0.02169-0.70248-0.03175
  -3  -2 -10 2372.56 46.3026   1 0.81569-0.98631-0.14542 0.02657-0.69962 0.03975
  -3  -2  -9 24.0821 3.18063   1 0.81010-0.99588-0.15850 0.03271-0.70175 0.11623
  -3  -2  -8 3.63945 5.24888   1 0.79845-0.99938-0.17309 0.04035-0.70993 0.19877
  -3  -2  -7 60.9104 5.00763   1 0.77864-0.99473-0.18950 0.04980-0.72535 0.28854
  -3  -2  -6 1385.86 21.1834   1 0.74743-0.97869-0.20801 0.06136-0.74914 0.38668
  -3  -2  -5 1380.18 19.9274   1 0.69987-0.94629-0.22880 0.07520-0.78193 0.49383
  -3  -2  -4 26.0884 2.04782   1 0.62873-0.89030-0.25167 0.09113-0.82275 0.60900
  -3  -2  -3 4186.68 31.1292   1 0.52464-0.80137-0.27554 0.10805-0.86698 0.72758
  -3  -2  -210318.50 48.2104   1 0.37873-0.67062-0.29780 0.12335-0.90377 0.83873
  -3  -2  -114462.10 57.9477   1 0.18965-0.49670-0.31421 0.13281-0.91580 0.92510
  -3  -2   0 743.047 14.4056   1-0.02793-0.29428-0.32065 0.13230-0.88649 0.97015
  -3  -2   111179.00 56.1125   1-0.24528-0.09208-0.31617 0.12087-0.81254 0.97055
  -3  -2   2 3327.06 32.3129   1-0.43579 0.08327-0.30381 0.10156-0.70695 0.93932
  -3  -2   3 2786.85 31.0485   1-0.58774 0.22006-0.28803 0.07883-0.58818 0.89490
  -3  -2   4 4084.14 39.5048   1-0.70258 0.31974-0.27218 0.05603-0.46984 0.85091
  -3  -2   5 1753.73 27.3998   1-0.78728 0.38928-0.25791 0.03480-0.35856 0.81399
  -3  -2   6 2635.04 35.4841   1-0.84918 0.43602-0.24574 0.01569-0.25637 0.78614
  -3  -2   7 126.328 8.72026   1-0.89418 0.46586-0.23566-0.00135-0.16301 0.76714
  -3  -2   8 877.035 23.9876   1-0.92655 0.48308-0.22741-0.01654-0.07743 0.75591
  -3  -2   9 389.226 17.2354   1-0.94928 0.49065-0.22072-0.03019 0.00162 0.75122
  -3  -2  10 742.563   24.61   1-0.96442 0.49064-0.21531-0.04255 0.07526 0.75193
  -3  -3   9 58.3128 4.88402   1-0.93504 0.47691-0.27000-0.07593-0.00147 0.76319
  -3  -3   8  323.01 15.7742   1-0.91054 0.46757-0.27713-0.06185-0.08232 0.76969
  -3  -3   7  177.81 12.1177   1-0.87559 0.44778-0.28589-0.04614-0.17006 0.78308
  -3  -3   6 2536.79 36.5565   1-0.82687 0.41422-0.29657-0.02851-0.26590 0.80457
  -3  -3   5 175.504 10.3676   1-0.75966 0.36216-0.30936-0.00878-0.37075 0.83506
  -3  -3   4 1951.52 29.2183   1-0.66758 0.28524-0.32416 0.01298-0.48435 0.87431
  -3  -3   3 4852.62 43.6321   1-0.54315 0.17597-0.34018 0.03595-0.60357 0.91918
  -3  -3   2 259.414  10.708   1-0.38042 0.02840-0.35529 0.05801-0.71984 0.96109
  -3  -3   1 2151.31  26.716   1-0.18119-0.15567-0.36569 0.07536-0.81759 0.98449
  -3  -3   0 177.354 8.08851   1 0.03792-0.35962-0.36704 0.08366-0.87877 0.97132
  -3  -3  -1 16.2701 2.13861   1 0.24798-0.55453-0.35739 0.08096-0.89479 0.91298
  -3  -3  -2 6239.11 40.2892   1 0.42358-0.71496-0.33889 0.06942-0.87399 0.81783
  -3  -3  -3 950.841 16.1657   1 0.55554-0.83176-0.31599 0.05346-0.83426 0.70375
  -3  -3  -4 1523.34 21.0141   1 0.64843-0.90949-0.29244 0.03687-0.79114 0.58627
  -3  -3  -5 104.051 6.79203   1 0.71165-0.95756-0.27033 0.02170-0.75325 0.47403
  -3  -3  -6 640.041 15.2389   1 0.75394-0.98469-0.25038 0.00871-0.72382 0.37025
  -3  -3  -7 10.9475 2.43716   1 0.78170-0.99730-0.23266-0.00206-0.70319 0.27526
  -3  -3  -8 291.573 12.5826   1 0.79928-0.99972-0.21694-0.01083-0.69051 0.18823
  -3  -3  -9 94.7034 6.95354   1 0.80949-0.99476-0.20292-0.01791-0.68463 0.10800
  -3  -3 -10 543.122 18.4209   1 0.81413-0.98425-0.19031-0.02357-0.68441 0.03342
  -3  -3 -11 524.935  18.798   1 0.81438-0.96933-0.17885-0.02807-0.68883-0.03650
  -3  -3 -12-0.61576 6.88446   1 0.81095-0.95075-0.16836-0.03162-0.69709-0.10260
  -3  -4 -11 332.006 16.0534   1 0.80955-0.96401-0.22403-0.07793-0.67471-0.04174
  -3  -4 -10 671.814 20.9505   1 0.80990-0.97951-0.23510-0.07380-0.66875 0.02665
  -3  -4  -9 1215.37 25.7301   1 0.80613-0.99090-0.24725-0.06860-0.66712 0.09937
  -3  -4  -8 1294.02 24.7915   1 0.79725-0.99718-0.26072-0.06209-0.67075 0.17736
  -3  -4  -7 1023.76 21.0894   1 0.78168-0.99677-0.27577-0.05398-0.68074 0.26169
  -3  -4  -6 371.551 12.6466   1 0.75698-0.98723-0.29271-0.04400-0.69823 0.35354
  -3  -4  -5 8.77809 4.38904   1 0.71941-0.96481-0.31178-0.03187-0.72420 0.45386
  -3  -4  -4 79.0639 6.10189   1 0.66328-0.92385-0.33306-0.01755-0.75878 0.56279
  -3  -4  -3 301.822 10.6344   1 0.58067-0.85640-0.35605-0.00151-0.79987 0.67824
  -3  -4  -2 88.7383  6.6724   1 0.46216-0.75305-0.37920 0.01469-0.84084 0.79357
  -3  -4  -1 7.04503 4.49035   1 0.30098-0.60702-0.39926 0.02780-0.86834 0.89542
  -3  -4   0 1128.67 20.1976   1 0.10122-0.42242-0.41182 0.03341-0.86444 0.96586
  -3  -4   1 1401.22 23.8574   1-0.11628-0.22008-0.41375 0.02839-0.81667 0.99245
  -3  -4   2 5888.66 49.5322   1-0.32201-0.02951-0.40573 0.01342-0.72854 0.97867
  -3  -4   3 246.521  12.326   1-0.49483 0.12816-0.39168-0.00758-0.61640 0.94089
  -3  -4   4 91.9872 7.36487   1-0.62898 0.24715-0.37574-0.03047-0.49729 0.89613
  -3  -4   5 123.382 8.12756   1-0.72880 0.33181-0.36052-0.05264-0.38185 0.85504
  -3  -4   6 911.234 23.0446   1-0.80166 0.38951-0.34716-0.07295-0.27455 0.82210
  -3  -4   7 850.351 23.9309   1-0.85433 0.42702-0.33592-0.09115-0.17629 0.79819
  -3  -4   8 644.938 21.7184   1-0.89199 0.44953-0.32665-0.10737-0.08641 0.78267
  -3  -5   8 321.642 17.2276   1-0.87089 0.42893-0.37591-0.15313-0.08956 0.79469
  -3  -5   7 1782.68 36.6045   1-0.83037 0.40357-0.38568-0.13641-0.18153 0.81231
  -3  -5   6 17.8155  7.9839   1-0.77352 0.36188-0.39747-0.11767-0.28209 0.83852
  -3  -5   5 736.943 22.1196   1-0.69472 0.29823-0.41133-0.09686-0.39156 0.87364
  -3  -5   4 1101.27 25.6105   1-0.58690 0.20557-0.42681-0.07443-0.50823 0.91595
  -3  -5   3 1437.41 27.9005   1-0.44314 0.07697-0.44239-0.05190-0.62604 0.95941
  -3  -5   2 1347.65 26.1937   1-0.26140-0.08961-0.45496-0.03238-0.73233 0.99135
  -3  -5   1 505.457 16.1842   1-0.05187-0.28399-0.46024-0.02015-0.80934 0.99401
  -3  -5   0 1823.39  27.491   1 0.16062-0.48132-0.45505-0.01839-0.84368 0.95399
  -3  -5  -1 64.8664 5.41925   1 0.34789-0.65342-0.43999-0.02650-0.83714 0.87310
  -3  -5  -2 417.103 12.6863   1 0.49436-0.78473-0.41888-0.04067-0.80501 0.76662
  -3  -5  -3 349.699  12.499   1 0.60017-0.87539-0.39584-0.05674-0.76425 0.65150
  -3  -5  -4 6142.06 48.3576   1 0.67346-0.93352-0.37357-0.07207-0.72590 0.53880
  -3  -5  -5 892.938  19.156   1 0.72323-0.96813-0.35320-0.08549-0.69489 0.43343
  -3  -5  -6 3273.10 37.7516   1 0.75662-0.98636-0.33500-0.09674-0.67242 0.33661
  -3  -5  -7 57.0895 4.46874   1 0.77857-0.99315-0.31884-0.10595-0.65802 0.24787
  -3  -5  -8 1404.50 27.4392   1 0.79232-0.99175-0.30443-0.11340-0.65067 0.16616
  -3  -5  -9 2112.73 35.3628   1 0.80000-0.98426-0.29151-0.11938-0.64922 0.09036
  -3  -5 -10 13.3557 8.83398   1 0.80294-0.97205-0.27980-0.12413-0.65266 0.01945
  -3  -5 -11  850.09 25.5958   1 0.80202-0.95598-0.26910-0.12789-0.66013-0.04744
  -3  -6 -10 485.739 19.6069   1 0.79320-0.96180-0.32441-0.17455-0.63616 0.01182
  -3  -6  -9 1155.76 27.7867   1 0.79103-0.97479-0.33569-0.17023-0.63095 0.08097
  -3  -6  -8 1492.54 30.1539   1 0.78447-0.98339-0.34808-0.16478-0.63027 0.15464
  -3  -6  -7 193.086 11.5749   1 0.77235-0.98643-0.36185-0.15797-0.63506 0.23379
  -3  -6  -6 2268.02 33.8895   1 0.75287-0.98211-0.37726-0.14951-0.64641 0.31949
  -3  -6  -5  0.4121 5.45152   1 0.72320-0.96760-0.39458-0.13914-0.66539 0.41282
  -3  -6  -4 9111.38  63.142   1 0.67908-0.93863-0.41401-0.12666-0.69268 0.51446
  -3  -6  -3 71.1315 5.40527   1 0.61419-0.88890-0.43545-0.11217-0.72774 0.62388
  -3  -6  -2 325.857  13.088   1 0.52013-0.81001-0.45807-0.09650-0.76709 0.73758
  -3  -6  -1 2668.69 34.5945   1 0.38820-0.69323-0.47977-0.08175-0.80190 0.84674
  -3  -6   0 1748.48  29.652   1 0.21496-0.53515-0.49684-0.07164-0.81689 0.93609
  -3  -6   1 2943.09 39.6111   1 0.01061-0.34596-0.50511-0.07031-0.79535 0.98890
  -3  -6   2  821.60 22.8157   1-0.19964-0.15087-0.50282-0.07955-0.73053 0.99844
  -3  -6   3 875.654  24.385   1-0.38859 0.02293-0.49214-0.09719-0.63181 0.97407
  -3  -6   4 118.039 7.41369   1-0.54152 0.16069-0.47725-0.11903-0.51665 0.93325
  -3  -6   5 1519.57 32.8933   1-0.65748 0.26149-0.46170-0.14152-0.39953 0.89049
  -3  -6   6 153.974 10.6647   1-0.74247 0.33133-0.44743-0.16274-0.28826 0.85357
  -3  -6   7 913.101 27.6474   1-0.80370 0.37740-0.43514-0.18198-0.18557 0.82523
  -3  -7   5 1233.69 31.6901   1-0.61718 0.22170-0.51152-0.18673-0.40532 0.90516
  -3  -7   4 16.0837 9.71146   1-0.49315 0.11283-0.52691-0.16439-0.52195 0.94744
  -3  -7   3 3304.80 49.1667   1-0.33190-0.03326-0.54075-0.14361-0.63299 0.98413
  -3  -7   2 1159.31 29.2772   1-0.13794-0.21206-0.54917-0.12823-0.72256 0.99934
  -3  -7   1 701.479 21.9685   1 0.06974-0.40458-0.54835-0.12210-0.77465 0.97708
  -3  -7   0 2177.23 35.0634   1 0.26323-0.58291-0.53731-0.12619-0.78465 0.91273
  -3  -7  -1 1796.29 31.2774   1 0.42158-0.72611-0.51877-0.13778-0.76332 0.81705
  -3  -7  -2 739.575 20.1576   1 0.53956-0.82893-0.49691-0.15269-0.72759 0.70696
  -3  -7  -3 1577.81 28.4964   1 0.62285-0.89707-0.47492-0.16773-0.69061 0.59563
  -3  -7  -4 3864.94 44.8094   1 0.68024-0.93930-0.45442-0.18128-0.65922 0.48988
  -3  -7  -5 18.0427 3.38247   1 0.71936-0.96325-0.43595-0.19280-0.63573 0.39205
  -3  -7  -6 1187.99 26.8907   1 0.74571-0.97444-0.41949-0.20231-0.62022 0.30218
  -3  -7  -7 335.019 15.4911   1 0.76299-0.97657-0.40482-0.21003-0.61185 0.21945
  -3  -7  -8 650.238 21.4186   1 0.77362-0.97204-0.39167-0.21623-0.60954 0.14280
  -3  -7  -9 238.578 15.2343   1 0.77915-0.96241-0.37978-0.22116-0.61229 0.07120
  -3  -8  -7 7.81052 7.81052   1 0.75040-0.96347-0.44774-0.26214-0.58836 0.20485
  -3  -8  -6  271.27 14.7294   1 0.73509-0.96333-0.46169-0.25514-0.59384 0.28468
  -3  -8  -5  202.16 12.6023   1 0.71169-0.95508-0.47730-0.24648-0.60594 0.37114
  -3  -8  -4 119.727 8.98919   1 0.67702-0.93557-0.49481-0.23592-0.62558 0.46513
  -3  -8  -3 603.067 20.0512   1 0.62631-0.90001-0.51432-0.22337-0.65305 0.56695
  -3  -8  -2  522.56 19.0223   1 0.55273-0.84160-0.53550-0.20913-0.68690 0.67516
  -3  -8  -1 1007.97 25.3448   1 0.44789-0.75191-0.55715-0.19443-0.72206 0.78467
  -3  -8   0 37.2139 4.56823   1 0.30467-0.62385-0.57664-0.18189-0.74760 0.88456
  -3  -8   1 791.319 24.6771   1 0.12415-0.45849-0.59003-0.17546-0.74742 0.95873
  -3  -8   2 116.871 9.13332   1-0.07768-0.27182-0.59390-0.17853-0.70795 0.99362
  -3  -8   3 1586.65  37.591   1-0.27397-0.09068-0.58805-0.19134-0.62884 0.98886
  -3  -9  -1 143.711  10.003   1 0.46705-0.77057-0.59505-0.25157-0.67868 0.75017
  -3  -9  -2 325.684 16.3459   1 0.55976-0.84813-0.57390-0.26577-0.64534 0.64248
  -3  -9  -3 170.254 12.2233   1 0.62462-0.89783-0.55366-0.27905-0.61516 0.53795
  -2  -9  -5 699.397  23.098   1 0.80575-0.94090-0.48617-0.33321-0.45417 0.20629
  -2  -9  -4  503.25 20.0843   1 0.79107-0.94138-0.50079-0.32555-0.46238 0.28885
  -2  -9  -3 337.947 16.4244   1 0.76722-0.93269-0.51812-0.31516-0.48153 0.38236
  -2  -9  -2 1413.13 31.1464   1 0.72835-0.90897-0.53901-0.30123-0.51487 0.49004
  -2  -9  -1 148.566 9.48665   1 0.66349-0.85927-0.56414-0.28305-0.56504 0.61457
  -2  -9   0 1125.03 27.9993   1 0.55338-0.76432-0.59306-0.26108-0.62978 0.75366
  -2  -9   1 10.8315 7.45759   1 0.37204-0.59813-0.62143-0.23966-0.69085 0.88909
  -2  -8   4 1523.24 36.1827   1-0.49004 0.21796-0.56566-0.22125-0.49046 0.90287
  -2  -8   3 3.49464  8.5315   1-0.26429 0.00737-0.58733-0.19263-0.63480 0.97286
  -2  -8   2  103.88 8.67905   1 0.02585-0.26761-0.59676-0.17625-0.73044 0.99414
  -2  -8   1 855.162 23.6166   1 0.31145-0.53805-0.58498-0.18108-0.73929 0.92864
  -2  -8   0 1509.35  30.266   1 0.52348-0.73492-0.55789-0.20122-0.68408 0.79908
  -2  -8  -1  764.31 20.9667   1 0.65529-0.85158-0.52757-0.22458-0.61409 0.65474
  -2  -8  -2  324.57 14.3347   1 0.73260-0.91373-0.50045-0.24476-0.55601 0.52231
  -2  -8  -3 854.837 22.3076   1 0.77824-0.94421-0.47780-0.26045-0.51559 0.40753
  -2  -8  -4 939.384 23.8251   1 0.80580-0.95661-0.45907-0.27223-0.49084 0.30842
  -2  -8  -5 2296.79 37.5288   1 0.82257-0.95822-0.44340-0.28095-0.47835 0.22159
  -2  -8  -6-4.40848  8.3935   1 0.83245-0.95294-0.43004-0.28736-0.47516 0.14405
  -2  -8  -7 1280.19 30.6186   1 0.83757-0.94291-0.41842-0.29204-0.47899 0.07352
  -2  -7  -9 1014.72 27.2648   1 0.85438-0.92990-0.35375-0.24777-0.51613-0.04693
  -2  -7  -8 73.3254  5.4697   1 0.85537-0.94605-0.36342-0.24505-0.50445 0.01574
  -2  -7  -7 1639.34 31.0849   1 0.85328-0.95912-0.37422-0.24120-0.49734 0.08298
  -2  -7  -6 1422.44 28.3637   1 0.84730-0.96830-0.38650-0.23587-0.49617 0.15616
  -2  -7  -5  603.75 17.8412   1 0.83598-0.97214-0.40072-0.22860-0.50283 0.23718
  -2  -7  -4  937.37 21.8144   1 0.81673-0.96805-0.41752-0.21875-0.51989 0.32859
  -2  -7  -3 956.246 21.5875   1 0.78472-0.95120-0.43773-0.20549-0.55062 0.43367
  -2  -7  -2 6.16614 5.08473   1 0.73087-0.91250-0.46223-0.18794-0.59842 0.55583
  -2  -7  -1 2589.13  35.219   1 0.63852-0.83531-0.49127-0.16586-0.66401 0.69577
  -2  -7   0  362.48 14.3173   1 0.48154-0.69349-0.52234-0.14173-0.73661 0.84273
  -2  -7   1 1143.51 25.3191   1 0.23813-0.46524-0.54670-0.12432-0.78002 0.96049
  -2  -7   2 820.979 22.8825   1-0.06513-0.17714-0.55199-0.12598-0.74430 0.99912
  -2  -7   3 430.814 18.2129   1-0.34673 0.08931-0.53707-0.14785-0.62640 0.95557
  -2  -7   4 883.787 25.6076   1-0.55304 0.28046-0.51367-0.17821-0.47533 0.87886
  -2  -7   5 5.05319 8.08904   1-0.68776 0.40002-0.49139-0.20743-0.33035 0.80823
  -2  -7   6 877.574 26.3943   1-0.77318 0.47028-0.47341-0.23237-0.20389 0.75612
  -2  -6   7 253.116 16.0006   1-0.85517 0.53661-0.40985-0.20784-0.08990 0.70760
  -2  -6   6 437.964 18.3736   1-0.80624 0.50283-0.42263-0.18812-0.19433 0.73768
  -2  -6   5 86.3458 7.19837   1-0.72995 0.44171-0.43952-0.16428-0.31612 0.78511
  -2  -6   4 2156.41 35.3189   1-0.61012 0.33703-0.46095-0.13589-0.45738 0.85203
  -2  -6   3 769.757 21.1083   1-0.42417 0.16624-0.48512-0.10477-0.61116 0.93145
  -2  -6   2 122.625  8.0153   1-0.15802-0.08475-0.50443-0.07851-0.74667 0.99261
  -2  -6   1 524.141 16.5078   1 0.15386-0.38148-0.50609-0.06990-0.81099 0.98258
  -2  -6   0 320.482 12.1035   1 0.42699-0.63944-0.48603-0.08302-0.78573 0.88296
  -2  -6  -1 2203.02 29.5369   1 0.61232-0.80962-0.45509-0.10700-0.71427 0.73715
  -2  -6  -2 305.643 11.5449   1 0.72268-0.90482-0.42435-0.13079-0.64207 0.59060
  -2  -6  -3 572.694 15.6215   1 0.78649-0.95347-0.39795-0.15024-0.58671 0.46088
  -2  -6  -4 69.2132 5.72125   1 0.82387-0.97569-0.37616-0.16508-0.54964 0.34946
  -2  -6  -5 1901.43 28.6196   1 0.84608-0.98274-0.35815-0.17614-0.52768 0.25315
  -2  -6  -6 46.1114 3.36528   1 0.85906-0.98056-0.34301-0.18433-0.51731 0.16842
  -2  -6  -7 39.0105 3.40115   1 0.86602-0.97237-0.33004-0.19035-0.51565 0.09241
  -2  -6  -8 65.4721 4.21696   1 0.86871-0.95990-0.31870-0.19474-0.52059 0.02300
  -2  -6  -9 165.381 12.2769   1 0.86811-0.94414-0.30861-0.19788-0.53057-0.04137
  -2  -6 -10 1257.03 29.8014   1 0.86478-0.92565-0.29949-0.20005-0.54445-0.10184
  -2  -5 -11 37.5076 15.0634   1 0.87043-0.91665-0.24534-0.15222-0.57313-0.15641
  -2  -5 -10 66.6541 5.84483   1 0.87601-0.93738-0.25397-0.15053-0.55730-0.09788
  -2  -5  -9 91.1607 7.31345   1 0.87908-0.95561-0.26344-0.14802-0.54482-0.03601
  -2  -5  -8 204.705 10.8245   1 0.87927-0.97096-0.27397-0.14444-0.53663 0.03015
  -2  -5  -7-7.96474 5.90681   1 0.87591-0.98276-0.28587-0.13949-0.53399 0.10186
  -2  -5  -6 99.4219 7.50565   1 0.86782-0.98982-0.29958-0.13272-0.53865 0.18087
  -2  -5  -5 429.829 13.4105   1 0.85287-0.99003-0.31570-0.12356-0.55299 0.26957
  -2  -5  -4-0.92431 4.97757   1 0.82714-0.97946-0.33502-0.11119-0.58018 0.37112
  -2  -5  -3 1119.68  19.319   1 0.78327-0.95075-0.35847-0.09469-0.62394 0.48922
  -2  -5  -2 337.318 10.9413   1 0.70742-0.89006-0.38677-0.07334-0.68682 0.62646
  -2  -5  -1 276.708 10.2618   1 0.57580-0.77360-0.41884-0.04822-0.76403 0.77802
  -2  -5   0 1861.21   25.48   1 0.35977-0.57273-0.44844-0.02557-0.82941 0.91776
  -2  -5   1 256.346 10.8702   1 0.06140-0.28951-0.46276-0.01820-0.83068 0.99338
  -2  -5   2 1164.62 23.0054   1-0.24934 0.00607-0.45434-0.03358-0.73874 0.97579
  -2  -5   3 1722.45 28.1766   1-0.49529 0.23686-0.43192-0.06294-0.59092 0.90233
  -2  -5   4 592.416 17.9127   1-0.66120 0.38761-0.40778-0.09403-0.43768 0.82344
  -2  -5   5  74.459  6.5728   1-0.76748 0.47873-0.38744-0.12133-0.30116 0.76127
  -2  -5   6 85.0746 7.69316   1-0.83560 0.53169-0.37170-0.14402-0.18422 0.71868
  -2  -5   7 1459.09 30.4598   1-0.87972 0.56065-0.35985-0.16281-0.08369 0.69251
  -2  -5   8 166.295 12.8571   1-0.90824 0.57402-0.35101-0.17861 0.00425 0.67892
  -2  -4   9 843.742 24.7325   1-0.94346 0.59357-0.29550-0.14603 0.08440 0.66424
  -2  -4   8   0.556 7.35521   1-0.92717 0.59244-0.30157-0.13301 0.00805 0.66624
  -2  -4   7 1466.22  29.047   1-0.90122 0.58165-0.30973-0.11791-0.07704 0.67697
  -2  -4   6 599.412 18.2363   1-0.86142 0.55701-0.32066-0.10002-0.17376 0.69934
  -2  -4   5 2569.30 34.2408   1-0.80057 0.51132-0.33525-0.07848-0.28584 0.73707
  -2  -4   4 1790.77 27.5298   1-0.70643 0.43233-0.35435-0.05244-0.41701 0.79389
  -2  -4   3 460.549 14.0134   1-0.55942 0.30049-0.37786-0.02197-0.56732 0.86984
  -2  -4   2 7405.36 51.5065   1-0.33621 0.09244-0.40213 0.00925-0.72227 0.95044
  -2  -4   1 807.413 16.7754   1-0.03576-0.19286-0.41653 0.03060-0.83840 0.99221
  -2  -4   011390.20 56.6388   1 0.28059-0.49405-0.40905 0.03006-0.86543 0.94490
  -2  -4  -1 2124.28 23.5842   1 0.52808-0.72639-0.38223 0.01020-0.81206 0.81717
  -2  -4  -2 196.691 8.06892   1 0.68434-0.86749-0.34942-0.01566-0.73235 0.66311
  -2  -4  -3 2031.32 23.4665   1 0.77468-0.94267-0.31930-0.03883-0.66230 0.51871
  -2  -4  -4 863.685  16.031   1 0.82638-0.97921-0.29410-0.05708-0.61158 0.39364
  -2  -4  -5 2483.99 27.9797   1 0.85632-0.99399-0.27340-0.07083-0.57881 0.28651
  -2  -4  -6 2532.38 29.8413   1 0.87359-0.99610-0.25623-0.08105-0.56022 0.19357
  -2  -4  -7 1170.09 22.0082   1 0.88299-0.99034-0.24173-0.08860-0.55237 0.11136
  -2  -4  -8 6.79008 5.43266   1 0.88711-0.97930-0.22923-0.09415-0.55257 0.03721
  -2  -4  -9 454.567 15.9789   1 0.88737-0.96440-0.21824-0.09819-0.55890-0.03082
  -2  -4 -10 265.253 13.5854   1 0.88457-0.94644-0.20841-0.10106-0.56991-0.09416
  -2  -4 -11 116.745 9.32375   1 0.87916-0.92588-0.19949-0.10303-0.58457-0.15385
  -2  -3 -12 952.649 27.5134   1 0.87757-0.90964-0.14515-0.05540-0.61230-0.20936
  -2  -3 -11 808.305 22.8914   1 0.88527-0.93249-0.15359-0.05391-0.59573-0.15158
  -2  -3 -10 383.232 16.1652   1 0.89052-0.95290-0.16280-0.05164-0.58228-0.09067
  -2  -3  -9 2012.45 31.2475   1 0.89304-0.97058-0.17301-0.04839-0.57280-0.02580
  -2  -3  -8 261.833 11.3466   1 0.89229-0.98499-0.18448-0.04387-0.56845 0.04420
  -2  -3  -7 6119.84 46.7071   1 0.88731-0.99517-0.19762-0.03768-0.57082 0.12092
  -2  -3  -6 2068.92 25.4464   1 0.87639-0.99940-0.21296-0.02928-0.58208 0.20654
  -2  -3  -5 800.221 14.9748   1 0.85638-0.99455-0.23125-0.01794-0.60520 0.30402
  -2  -3  -4 1549.25 19.4098   1 0.82138-0.97471-0.25343-0.00272-0.64389 0.41706
  -2  -3  -3 5782.85 35.2133   1 0.76023-0.92872-0.28042 0.01732-0.70174 0.54926
  -2  -3  -223439.50 264.728   1 0.65260-0.83624-0.31217 0.04212-0.77812 0.69999
  -2  -3  -1 1711.38  19.087   1 0.46858-0.66738-0.34484 0.06784-0.85671 0.85293
  -2  -3   012683.90 53.8886   1 0.19115-0.40512-0.36731 0.08336-0.89169 0.96227
  -2  -3   1 85.0351 6.17277   1-0.13379-0.09533-0.36745 0.07655-0.83446 0.97939
  -2  -3   217911.00 71.8275   1-0.41660 0.17232-0.34830 0.05045-0.69926 0.91855
  -2  -3   3 129.051 7.93876   1-0.61638 0.35694-0.32327 0.01846-0.54168 0.83532
  -2  -3   4 4076.70 38.0192   1-0.74607 0.47147-0.30079-0.01096-0.39597 0.76396
  -2  -3   5 4280.50 41.1927   1-0.82944 0.53969-0.28302-0.03568-0.27044 0.71278
  -2  -3   6 311.636 12.7269   1-0.88385 0.57893-0.26957-0.05609-0.16313 0.67982
  -2  -3   7 4314.13 46.5108   1-0.91978 0.59971-0.25951-0.07309-0.07007 0.66112
  -2  -3   8 2010.50 34.5689   1-0.94337 0.60814-0.25202-0.08754 0.01227 0.65314
  -2  -3   9 970.754 25.5878   1-0.95824 0.60785-0.24645-0.10006 0.08655 0.65320
  -2  -3  10 57.2626 5.27806   1-0.96655 0.60100-0.24233-0.11112 0.15476 0.65935
  -2  -2  10 55.0669 4.92733   1-0.97796 0.61191-0.19353-0.06489 0.15580 0.64943
  -2  -2   9 1184.21 27.6162   1-0.97047 0.61957-0.19728-0.05420 0.08912 0.64175
  -2  -2   8 3611.53 43.5158   1-0.95694 0.62120-0.20236-0.04216 0.01682 0.63970
  -2  -2   7 76.3885 5.78399   1-0.93549 0.61491-0.20923-0.02835-0.06288 0.64504
  -2  -2   6 1337.58 23.8678   1-0.90302 0.59761-0.21844-0.01218-0.15243 0.66025
  -2  -2   5 3885.52 37.0477   1-0.85432 0.56406-0.23080 0.00712-0.25514 0.68860
  -2  -2   4 6861.57 45.6617   1-0.78044 0.50534-0.24721 0.03049-0.37496 0.73406
  -2  -2   3 2471.70 25.7235   1-0.66629 0.40635-0.26839 0.05862-0.51503 0.79978
  -2  -2   216099.70  61.833   1-0.48928 0.24449-0.29331 0.09049-0.67168 0.88208
  -2  -2   1 2273.75 22.5882   1-0.22910-0.00052-0.31580 0.11993-0.82010 0.95615
  -2  -2   033151.60 301.318   1 0.09420-0.30866-0.32282 0.13390-0.90656 0.96826
  -2  -2  -122411.40 233.159   1 0.39716-0.59647-0.30620 0.12423-0.89597 0.88331
  -2  -2  -2 7890.47 36.0883   1 0.61129-0.79544-0.27482 0.09980-0.82328 0.73627
  -2  -2  -311180.00 44.7073   1 0.73931-0.90830-0.24178 0.07372-0.74207 0.58070
  -2  -2  -4 1835.86 19.6906   1 0.81184-0.96568-0.21300 0.05188-0.67713 0.44141
  -2  -2  -5 7225.49 41.6886   1 0.85290-0.99158-0.18927 0.03511-0.63221 0.32214
  -2  -2  -6 270.631 9.41703   1 0.87617-0.99969-0.16979 0.02257-0.60426 0.21983
  -2  -2  -710438.60 58.7777   1 0.88888-0.99724-0.15354 0.01328-0.58935 0.13058
  -2  -2  -8 391.867 13.3247   1 0.89485-0.98805-0.13973 0.00642-0.58425 0.05113
  -2  -2  -9 3443.17 39.5164   1 0.89615-0.97419-0.12775 0.00138-0.58653-0.02095
  -2  -2 -10 5.94343 12.5289   1 0.89393-0.95681-0.11715-0.00226-0.59440-0.08743
  -2  -2 -11 653.288 20.1674   1 0.88882-0.93655-0.10763-0.00484-0.60660-0.14959
  -2  -2 -12 1381.05 31.3256   1 0.88118-0.91375-0.09894-0.00657-0.62217-0.20837
  -2  -1 -12 473.219 18.9023   1 0.88223-0.91530-0.05267 0.04219-0.63171-0.20771
  -2  -1 -11 1604.77 31.0911   1 0.88983-0.93806-0.06161 0.04417-0.61717-0.14790
  -2  -1 -10 3102.95  39.467   1 0.89480-0.95819-0.07145 0.04707-0.60628-0.08443
  -2  -1  -9 527.516 15.9593   1 0.89670-0.97525-0.08246 0.05112-0.60008-0.01628
  -2  -1  -8 1643.64 25.2504   1 0.89478-0.98848-0.09498 0.05670-0.60000 0.05799
  -2  -1  -7 7107.60 47.5299   1 0.88767-0.99653-0.10951 0.06427-0.60799 0.14034
  -2  -1  -6 968.357 16.1989   1 0.87286-0.99689-0.12671 0.07452-0.62677 0.23346
  -2  -1  -511479.20 50.4027   1 0.84572-0.98490-0.14747 0.08833-0.65985 0.34090
  -2  -1  -4 9.55962 3.43689   1 0.79738-0.95172-0.17282 0.10673-0.71125 0.46665
  -2  -1  -3 4325.33 26.1413   1 0.71120-0.88070-0.20332 0.13028-0.78295 0.61270
  -2  -1  -265788.40 366.338   1 0.55959-0.74424-0.23708 0.15709-0.86663 0.77073
  -2  -1  -159102.80 344.817   1 0.31449-0.51430-0.26574 0.17881-0.92761 0.90607
  -2  -1   0 316.562 7.57437   1-0.00674-0.20824-0.27539 0.18150-0.90929 0.96210
  -2  -1   1 27.0332 1.98668   1-0.31876 0.08863-0.26204 0.16120-0.79719 0.92436
  -2  -1   2 80.0289 4.82075   1-0.55370 0.30841-0.23757 0.12978-0.64121 0.84273
  -2  -1   3 28.1342 2.76797   1-0.70948 0.44903-0.21341 0.09867-0.48810 0.76397
  -2  -1   4 8221.51 47.5454   1-0.80986 0.53426-0.19369 0.07200-0.35424 0.70447
  -2  -1   5 133.363 7.95221   1-0.87541 0.58465-0.17861 0.04997-0.24005 0.66463
  -2  -1   6 1327.12 22.6408   1-0.91907 0.61315-0.16731 0.03172-0.14176 0.64070
  -2  -1   7  151.28 9.68091   1-0.94842 0.62734-0.15889 0.01635-0.05554 0.62882
  -2  -1   8 4420.25  47.052   1-0.96791 0.63167-0.15263 0.00314 0.02165 0.62599
  -2  -1   9  893.31 23.3167   1-0.98019 0.62880-0.14801-0.00844 0.09204 0.62995
  -2  -1  10 212.883 13.4933   1-0.98691 0.62035-0.14462-0.01877 0.15724 0.63911
  -2  -1  11 176.035 13.1046   1-0.98907 0.60735-0.14219-0.02815 0.21843 0.65227
  -2   0  11 199.303 13.6436   1-0.99509 0.61287-0.09346 0.01814 0.21909 0.64272
  -2   0  10  10.666 7.42619   1-0.99341 0.62635-0.09561 0.02725 0.15903 0.62843
  -2   0   9 3153.14 42.4097   1-0.98745 0.63555-0.09865 0.03724 0.09525 0.61786
  -2   0   8  177.65 10.7716   1-0.97633 0.63959-0.10284 0.04838 0.02669 0.61206
  -2   0   7 415.974 14.0738   1-0.95864 0.63706-0.10852 0.06101-0.04811 0.61251
  -2   0   6 4247.88  39.221   1-0.93209 0.62566-0.11618 0.07562-0.13117 0.62122
  -2   0   5 12.7489 4.36147   1-0.89289 0.60163-0.12647 0.09286-0.22527 0.64096
  -2   0   4 7922.27 45.5516   1-0.83464 0.55854-0.14026 0.11360-0.33401 0.67535
  -2   0   3 1116.23 15.9265   1-0.74633 0.48538-0.15846 0.13875-0.46143 0.72841
  -2   0   2 3513.92 25.6622   1-0.60982 0.36402-0.18142 0.16866-0.60923 0.80187
  -2   0   1 820.686 11.9249   1-0.40069 0.17005-0.20666 0.20085-0.76786 0.88614
  -2   0   0 4433.15 25.4591   1-0.10774-0.10774-0.22505 0.22619-0.90017 0.94410
  -2   0  -1 6.59481 2.65419   1 0.22223-0.42254-0.22295 0.23104-0.94948 0.91906
  -2   0  -2 433.508 7.93902   1 0.49690-0.68206-0.19855 0.21360-0.90655 0.80177
  -2   0  -3 102.742 4.59047   1 0.67511-0.84511-0.16490 0.18689-0.82383 0.64470
  -2   0  -4 479.648 9.69142   1 0.77751-0.93236-0.13285 0.16180-0.74614 0.49266
  -2   0  -520734.50 67.3314   1 0.83461-0.97429-0.10584 0.14174-0.68814 0.36030
  -2   0  -6 119.143 6.56953   1 0.86637-0.99089-0.08373 0.12657-0.64962 0.24744
  -2   0  -7 610.769 14.3452   1 0.88363-0.99300-0.06551 0.11530-0.62673 0.15019
  -2   0  -8 2728.32 31.8796   1 0.89207-0.98628-0.05022 0.10697-0.61566 0.06477
  -2   0  -9 2086.93 30.3142   1 0.89470-0.97375-0.03713 0.10083-0.61344-0.01180
  -2   0 -10 2314.05 46.1351   1 0.89314-0.95704-0.02570 0.09634-0.61789-0.08171
  -2   0 -11 96.9183 7.80695   1 0.88832-0.93706-0.01552 0.09312-0.62743-0.14652
  -2   0 -12 137.134 9.49797   1 0.88073-0.91430-0.00632 0.09087-0.64090-0.20740
  -2   1 -12 218.795 13.9167   1 0.87667-0.91075 0.04011 0.13947-0.64972-0.20747
  -2   1 -11 174.383 11.2098   1 0.88427-0.93351 0.03064 0.14199-0.63734-0.14550
  -2   1 -10 2570.55 37.3812   1 0.88895-0.95335 0.02012 0.14556-0.62921-0.07928
  -2   1  -9 690.984 18.2344   1 0.89011-0.96967 0.00823 0.15050-0.62659-0.00754
  -2   1  -8 4.86942 5.41075   1 0.88669-0.98140-0.00546 0.15724-0.63124 0.07146
  -2   1  -7 572.988 14.3103   1 0.87671-0.98658-0.02155 0.16637-0.64557 0.16014
  -2   1  -6 2435.93 26.2193   1 0.85654-0.98157-0.04085 0.17873-0.67283 0.26175
  -2   1  -5 734.073 13.4245   1 0.81926-0.95945-0.06438 0.19531-0.71702 0.38030
  -2   1  -4 2503.85 22.2552   1 0.75168-0.90703-0.09305 0.21702-0.78159 0.51922
  -2   1  -3 1047.14 13.3512   1 0.63020-0.80070-0.12632 0.24334-0.86387 0.67586
  -2   1  -2 2.44528 2.85877   1 0.42312-0.60879-0.15876 0.26884-0.94108 0.82742
  -2   1  -1 2108.26 17.9968   1 0.12307-0.32389-0.17739 0.28052-0.95993 0.92062
  -2   1   0 5185.37 28.9685   1-0.20510-0.01088-0.17211 0.26828-0.88046 0.91551
  -2   1   1 4383.77  27.635   1-0.47368 0.24255-0.15017 0.23940-0.73416 0.84356
  -2   1   2 5435.90 32.4552   1-0.65791 0.41162-0.12511 0.20738-0.57676 0.76051
  -2   1   3 846.244 14.1265   1-0.77729 0.51584-0.10363 0.17895-0.43534 0.69344
  -2   1   4 1091.74 17.2236   1-0.85506 0.57845-0.08695 0.15532-0.31436 0.64682
  -2   1   5 3774.15 34.3469   1-0.90692 0.61515-0.07440 0.13582-0.21082 0.61763
  -2   1   6 2961.83 33.0019   1-0.94215 0.63522-0.06506 0.11953-0.12070 0.60186
  -2   1   7 1612.08 26.5012   1-0.96619 0.64410-0.05812 0.10564-0.04062 0.59614
  -2   1   8 1073.85 23.2183   1-0.98223 0.64499-0.05299 0.09356 0.03191 0.59796
  -2   1   9 1528.38 29.5786   1-0.99226 0.63986-0.04923 0.08284 0.09872 0.60550
  -2   1  10 359.541  16.026   1-0.99749 0.62992-0.04652 0.07318 0.16112 0.61745
  -2   1  11 251.584 15.3032   1-0.99868 0.61596-0.04463 0.06434 0.22010 0.63283
  -2   2  11 1002.79 27.6373   1-0.99984 0.61661 0.00430 0.11045 0.22143 0.62262
  -2   2  10 147.579 9.83522   1-0.99913 0.63107 0.00266 0.11904 0.16350 0.60619
  -2   2   9 1689.30 31.7491   1-0.99462 0.64171 0.00027 0.12838 0.10241 0.59293
  -2   2   8 647.865 18.6403   1-0.98562 0.64787-0.00309 0.13869 0.03728 0.58371
  -2   2   7 4038.55 42.2286   1-0.97109 0.64849-0.00770 0.15025-0.03310 0.57973
  -2   2   6 438.982 13.0871   1-0.94933 0.64190-0.01396 0.16346-0.11035 0.58263
  -2   2   5 5936.54  44.317   1-0.91761 0.62534-0.02241 0.17886-0.19674 0.59466
  -2   2   4 304.135 10.0789   1-0.87137 0.59425-0.03377 0.19717-0.29534 0.61891
  -2   2   3 1679.64 20.6253   1-0.80276 0.54080-0.04896 0.21931-0.41004 0.65926
  -2   2   240820.10 364.219   1-0.69843 0.45163-0.06882 0.24612-0.54453 0.71940
  -2   2   1 4.01244 3.51795   1-0.53729 0.30564-0.09301 0.27727-0.69790 0.79841
  -2   2   015068.10 55.0159   1-0.29578 0.07930-0.11701 0.30822-0.85211 0.87827
  -2   2  -1 6226.11 34.8627   1 0.02059-0.22191-0.12885 0.32701-0.95812 0.90993
  -2   2  -2 1207.42 15.2896   1 0.33888-0.52505-0.11717 0.32227-0.96802 0.84548
  -2   2  -3 2777.30 23.7322   1 0.57571-0.74672-0.08729 0.29934-0.90190 0.70501
  -2   2  -4 1347.74 17.6354   1 0.71923-0.87508-0.05332 0.27233-0.81722 0.54597
  -2   2  -5 34.6795 2.28472   1 0.79933-0.94002-0.02307 0.24903-0.74642 0.40081
  -2   2  -6 1861.74 24.1895   1 0.84318-0.96872 0.00193 0.23097-0.69634 0.27639
  -2   2  -7 750.498 16.5872   1 0.86679-0.97716 0.02238 0.21748-0.66447 0.17017
  -2   2  -8 925.885  19.974   1 0.87856-0.97378 0.03932 0.20749-0.64670 0.07804
  -2   2  -9 2571.26  35.282   1 0.88291-0.96297 0.05364 0.20012-0.63950-0.00352
  -2   2 -10  15.521 6.43467   1 0.88218-0.94708 0.06600 0.19471-0.64020-0.07717
  -2   2 -11 138.967 10.8904   1 0.87765-0.92739 0.07688 0.19078-0.64687-0.14485
  -2   3 -11 564.916 20.5467   1 0.86841-0.91865 0.12321 0.23948-0.65597-0.14463
  -2   3 -10 15.0037 6.05564   1 0.87279-0.93819 0.11196 0.24378-0.65081-0.07544
  -2   3  -9 702.473 20.0785   1 0.87303-0.95359 0.09911 0.24968-0.65211 0.00021
  -2   3  -8 1547.82 26.5349   1 0.86762-0.96334 0.08413 0.25771-0.66200 0.08446
  -2   3  -7 3854.32  39.196   1 0.85374-0.96462 0.06629 0.26860-0.68341 0.18022
  -2   3  -6  101.75 7.52598   1 0.82607-0.95211 0.04464 0.28330-0.72011 0.29127
  -2   3  -5 160.123 7.67069   1 0.77436-0.91556 0.01814 0.30285-0.77615 0.42166
  -2   3  -4 1770.84 22.0421   1 0.67945-0.83581-0.01354 0.32758-0.85246 0.57233
  -2   3  -311966.60  54.399   1 0.51114-0.68265-0.04743 0.35452-0.93636 0.73058
  -2   3  -213415.30 57.3834   1 0.24580-0.43247-0.07324 0.37337-0.98523 0.85380
  -2   3  -1  64.869 4.43131   1-0.08124-0.12059-0.07738 0.37056-0.94431 0.88724
  -2   3   0 9517.72 48.7316   1-0.37764 0.16066-0.06031 0.34654-0.81734 0.83462
  -2   3   1 68.0258 4.50131   1-0.59155 0.35941-0.03552 0.31481-0.66049 0.75212
  -2   3   229625.30 339.182   1-0.73190 0.48459-0.01267 0.28500-0.51301 0.67900
  -2   3   3 6802.42 44.3156   1-0.82312 0.56066 0.00551 0.25987-0.38564 0.62598
  -2   3   4 727.686 15.6731   1-0.88375 0.60613 0.01927 0.23917-0.27697 0.59166
  -2   3   5 2939.89 32.7434   1-0.92508 0.63230 0.02952 0.22197-0.18302 0.57206
  -2   3   6 901.194 19.6119   1-0.95366 0.64572 0.03712 0.20741-0.10014 0.56353
  -2   3   7 5212.63 49.2494   1-0.97335 0.65026 0.04274 0.19484-0.02555 0.56330
  -2   3   8 653.498 19.4576   1-0.98649 0.64823 0.04686 0.18377 0.04277 0.56933
  -2   3   9 1191.02 27.1829   1-0.99451 0.64110 0.04983 0.17385 0.10631 0.58014
  -2   3  10  102.94 8.64898   1-0.99834 0.62977 0.05191 0.16482 0.16614 0.59467
  -2   4  10 103.598 8.52065   1-0.99506 0.62599 0.10124 0.21052 0.16901 0.58292
  -2   4   9  893.16 24.6341   1-0.99191 0.63800 0.09945 0.21927 0.11040 0.56717
  -2   4   8 1965.29 34.0214   1-0.98481 0.64605 0.09684 0.22882 0.04839 0.55483
  -2   4   7 3073.02 39.6783   1-0.97297 0.64937 0.09319 0.23942-0.01799 0.54686
  -2   4   6 1357.85 25.3168   1-0.95515 0.64671 0.08818 0.25138-0.09007 0.54458
  -2   4   5 75.2221 6.02246   1-0.92938 0.63610 0.08137 0.26514-0.16964 0.54980
  -2   4   4 2175.96   28.73   1-0.89239 0.61426 0.07217 0.28130-0.25924 0.56504
  -2   4   3 216.964 9.57987   1-0.83868 0.57572 0.05977 0.30064-0.36220 0.59365
  -2   4   2 9616.62 55.3753   1-0.75881 0.51101 0.04327 0.32410-0.48251 0.63961
  -2   4   1  101.13 6.79402   1-0.63686 0.40421 0.02204 0.35228-0.62297 0.70571
  -2   4   011332.70 59.9334   1-0.44948 0.23199-0.00251 0.38378-0.77833 0.78672
  -2   4  -1 1974.84  25.837   1-0.17861-0.02372-0.02325 0.41146-0.91976 0.85380
  -2   4  -216359.00 71.8219   1 0.14655-0.33372-0.02654 0.42171-0.99101 0.85070
  -2   4  -3 4447.02 37.1391   1 0.43640-0.60842-0.00628 0.40840-0.96532 0.75066
  -2   4  -4 1875.99 24.8525   1 0.63162-0.78848 0.02651 0.38256-0.88648 0.59746
  -2   4  -5 2570.54 29.9763   1 0.74386-0.88556 0.05930 0.35672-0.80595 0.44258
  -2   4  -6 554.615 15.4699   1 0.80493-0.93147 0.08728 0.33569-0.74403 0.30631
  -2   4  -7 5874.72 50.7639   1 0.83742-0.94880 0.11019 0.31973-0.70231 0.19023
  -2   4  -8 27.8204 3.47508   1 0.85375-0.94997 0.12897 0.30790-0.67709 0.09066
  -2   4  -9 1179.25 26.1592   1 0.86038-0.94144 0.14465 0.29917-0.66437 0.00359
  -2   4 -10 8.39089 6.64242   1 0.86068-0.92659 0.15801 0.29276-0.66099-0.07415
  -2   5  -9 667.576 21.0445   1 0.84485-0.92642 0.19028 0.34857-0.67620 0.00654
  -2   5  -8  349.46 15.2589   1 0.83681-0.93354 0.17388 0.35802-0.69186 0.09655
  -2   5  -7 1796.09 30.6193   1 0.81760-0.92949 0.15410 0.37085-0.72106 0.20010
  -2   5  -6 28.8858 3.06484   1 0.77941-0.90645 0.12991 0.38809-0.76793 0.32132
  -2   5  -5 5695.58 48.6475   1 0.70726-0.84947 0.10052 0.41053-0.83538 0.46313
  -2   5  -4 814.173  18.249   1 0.57509-0.73245 0.06709 0.43701-0.91810 0.62020
  -2   5  -3 1889.01 27.2886   1 0.35216-0.52468 0.03668 0.46047-0.98666 0.76312
  -2   5  -2 3765.15 39.1084   1 0.04469-0.23237 0.02315 0.46704-0.98450 0.83531
  -2   5  -1 2820.43 34.3951   1-0.26836 0.06552 0.03306 0.45019-0.88645 0.81161
  -2   5   0 3139.68 34.9313   1-0.51086 0.29287 0.05591 0.42039-0.73695 0.73646
  -2   5   1 2046.96  28.289   1-0.67376 0.44060 0.07949 0.38986-0.58606 0.65993
  -2   5   2 14.2825 2.36905   1-0.77967 0.53136 0.09895 0.36345-0.45316 0.60137
  -2   5   3 1031.91 20.5092   1-0.84972 0.58625 0.11383 0.34161-0.33968 0.56225
  -2   5   4 7144.20 55.3487   1-0.89739 0.61876 0.12494 0.32356-0.24211 0.53903
  -2   5   5 15.2683 6.16227   1-0.93056 0.63677 0.13316 0.30838-0.15660 0.52787
  -2   5   6 1432.83 27.2624   1-0.95382 0.64487 0.13922 0.29537-0.08012 0.52574
  -2   5   7  375.94 15.2853   1-0.96992 0.64582 0.14366 0.28398-0.01042 0.53040
  -2   5   8 664.589 20.8963   1-0.98055 0.64128 0.14687 0.27382 0.05412 0.54021
  -2   5   9 349.032 17.3264   1-0.98676 0.63234 0.14912 0.26462 0.11467 0.55401
  -2   6   9 63.7277 6.38795   1-0.97899 0.62407 0.19885 0.30992 0.11913 0.54068
  -2   6   8-2.96006 6.34861   1-0.97363 0.63387 0.19694 0.31879 0.05997 0.52548
  -2   6   7 85.4377 7.56529   1-0.96414 0.63953 0.19416 0.32852-0.00281 0.51391
  -2   6   6 469.233 17.2695   1-0.94962 0.64017 0.19026 0.33937-0.07027 0.50702
  -2   6   5 136.655 10.6626   1-0.92863 0.63434 0.18489 0.35168-0.14385 0.50624
  -2   6   4  499.86 16.9299   1-0.89885 0.61972 0.17759 0.36594-0.22553 0.51357
  -2   6   3 29.6585 3.27849   1-0.85645 0.59247 0.16769 0.38279-0.31807 0.53176
  -2   6   2 161.657 10.2864   1-0.79487 0.54605 0.15436 0.40307-0.42502 0.56436
  -2   6   1  290.72  12.422   1-0.70284 0.46919 0.13672 0.42766-0.55022 0.61520
  -2   6   0 1655.59 27.9072   1-0.56190 0.34340 0.11460 0.45672-0.69467 0.68530
  -2   6  -1 1132.98 24.3698   1-0.34827 0.14493 0.09100 0.48728-0.84670 0.76298
  -2   6  -2 8.23726 5.71574   1-0.05574-0.13244 0.07581 0.50942-0.96590 0.80782
  -2   6  -3 931.147 21.6688   1 0.26004-0.43306 0.08199 0.51019-0.99828 0.76585
  -2   6  -4 1519.72 27.2795   1 0.50947-0.66734 0.10859 0.49054-0.94582 0.63904
  -2   6  -5 883.785 21.6212   1 0.66397-0.80667 0.14195 0.46413-0.86383 0.48270
  -2   6  -6 229.284 11.6845   1 0.74913-0.87668 0.17259 0.44044-0.79155 0.33606
  -2   6  -7 566.388   18.73   1 0.79406-0.90645 0.19807 0.42191-0.73954 0.20970
  -2   6  -8  486.05 18.1713   1 0.81664-0.91387 0.21887 0.40806-0.70622 0.10202
  -2   7  -7 16.7421 7.04701   1 0.76652-0.87942 0.24214 0.47288-0.75753 0.21880
  -2   7  -6 251.788 14.1105   1 0.71365-0.84170 0.21539 0.49267-0.81453 0.35016
  -2   7  -5 1969.96 34.1514   1 0.61338-0.75659 0.18379 0.51732-0.89043 0.50041
  -2   7  -4  156.96 11.6654   1 0.43481-0.59317 0.15145 0.54271-0.96779 0.65212
  -2   7  -3 16.4145 6.76017   1 0.16269-0.33622 0.13006 0.55715-0.99849 0.75717
  -2   7  -2  7.1585 6.35044   1-0.15084-0.03784 0.13116 0.54910-0.93643 0.76947
  -2   7  -1 264.743 14.5748   1-0.41710 0.21326 0.15001 0.52330-0.80276 0.71015
  -2   7   0  429.90 16.7112   1-0.60305 0.38405 0.17331 0.49305-0.65256 0.63430
  -2   7   1 498.441 17.4795   1-0.72469 0.49053 0.19366 0.46574-0.51568 0.57178
  -2   7   2 6.81523 6.45816   1-0.80476 0.55544 0.20950 0.44295-0.39809 0.52854
  -2   7   3  573.35 18.6707   1-0.85901 0.59453 0.22136 0.42414-0.29729 0.50210
  -2   7   4 1057.62 25.7597   1-0.89680 0.61717 0.23013 0.40842-0.20947 0.48862
  -2   7   5  68.779 6.18009   1-0.92356 0.62877 0.23658 0.39503-0.13135 0.48486
  -2   7   6 7.42786  6.7364   1-0.94250 0.63255 0.24128 0.38337-0.06051 0.48837
  -2   7   7  154.10 9.86781   1-0.95556 0.63045 0.24467 0.37303 0.00483 0.49738
  -2   7   8 18.9935 8.76262   1-0.96397 0.62371 0.24705 0.36370 0.06594 0.51062
  -2   8   6 85.2116 6.02103   1-0.93237 0.62192 0.29232 0.42737-0.05079 0.46977
  -2   8   5 461.532 19.6287   1-0.91531 0.62001 0.28823 0.43841-0.11907 0.46369
  -2   8   4 8.30553 6.55268   1-0.89124 0.61111 0.28259 0.45100-0.19384 0.46411
  -2   8   3 39.3305 3.92171   1-0.85751 0.59253 0.27487 0.46566-0.27727 0.47319
  -2   8   2 570.604 20.1055   1-0.80960 0.55977 0.26440 0.48309-0.37229 0.49386
  -2   8   1 394.246 16.7948   1-0.73980 0.50514 0.25030 0.50414-0.48255 0.52977
  -2   8   0 970.661 26.3009   1-0.63492 0.41541 0.23185 0.52954-0.61130 0.58416
  -2   8  -1 98.9062 7.41892   1-0.47442 0.27008 0.20963 0.55871-0.75656 0.65507
  -2   8  -2 153.439 10.4773   1-0.23736 0.04817 0.18871 0.58658-0.89812 0.72227
  -2   8  -3 15.5524 3.66671   1 0.06369-0.23772 0.18114 0.60111-0.98637 0.73618
  -2   8  -4 607.909 21.3549   1 0.35184-0.51072 0.19618 0.59301-0.98192 0.65737
  -2   8  -5 231.747 14.9761   1 0.55505-0.69876 0.22635 0.56980-0.91398 0.51507
  -2   9  -2 623.418 24.4312   1-0.31298 0.12329 0.24790 0.62242-0.85329 0.66857
  -2   9  -1-1.43257 7.58043   1-0.52036 0.31551 0.26950 0.59387-0.70960 0.59922
  -2   9   0 499.333 21.4905   1-0.65813 0.43812 0.29012 0.56630-0.57133 0.53531
  -2   9   1 282.361 15.7951   1-0.74860 0.51343 0.30662 0.54285-0.45083 0.48916
  -2   9   2  978.71  29.085   1-0.80957 0.55924 0.31906 0.52346-0.34754 0.46022
  -2   9   3 27.3136 4.42883   1-0.85197 0.58648 0.32824 0.50733-0.25792 0.44495
  -1   9   4 56.5498 4.64635   1-0.90869 0.73579 0.36886 0.45919-0.04826 0.28769
  -1   9   3 1007.30 27.7387   1-0.89342 0.73567 0.36575 0.46924-0.11249 0.27756
  -1   9   2 45.4015 4.72455   1-0.87109 0.72851 0.36043 0.48151-0.18590 0.27662
  -1   9   1 704.086 23.2653   1-0.83714 0.70970 0.35156 0.49734-0.27408 0.29045
  -1   9   0   20.23 8.24273   1-0.78092 0.66865 0.33663 0.51922-0.38749 0.32950
  -1   9  -1 858.098 27.0182   1-0.67411 0.57700 0.31088 0.55192-0.54611 0.41377
  -1   9  -2 361.656 19.1314   1-0.43410 0.35215 0.26853 0.60123-0.77529 0.56859
  -1   9  -3 659.452  25.178   1 0.07882-0.14562 0.23289 0.64382-0.98254 0.70150
  -1   8  -5 945.525 25.8629   1 0.81748-0.85346 0.28749 0.50808-0.67810 0.25723
  -1   8  -4 1533.35 31.3565   1 0.68277-0.73391 0.23605 0.55257-0.83441 0.48789
  -1   8  -3 704.046 22.9536   1 0.27224-0.33853 0.18263 0.59904-0.99321 0.72104
  -1   8  -2 619.182 21.8538   1-0.31368 0.23222 0.19988 0.57484-0.85965 0.66184
  -1   8  -1 667.258 21.5839   1-0.63489 0.53828 0.24734 0.52043-0.60796 0.48450
  -1   8   0 156.378 11.4912   1-0.77310 0.66133 0.27877 0.48205-0.42546 0.37636
  -1   8   1 4030.84 49.0385   1-0.84174 0.71481 0.29704 0.45683-0.29818 0.32343
  -1   8   2 680.492 21.8415   1-0.88140 0.73932 0.30786 0.43906-0.20193 0.30153
  -1   8   3 1458.01 30.8659   1-0.90671 0.74947 0.31439 0.42558-0.12351 0.29746
  -1   8   4 719.385 22.2899   1-0.92371 0.75131 0.31829 0.41473-0.05598 0.30429
  -1   8   5 635.288 21.2141   1-0.93525 0.74769 0.32049 0.40557 0.00447 0.31819
  -1   8   6 935.211 26.2846   1-0.94277 0.74005 0.32153 0.39758 0.06011 0.33691
  -1   8   7 212.502 14.1677   1-0.94708 0.72920 0.32176 0.39041 0.11233 0.35904
  -1   7   8 856.937 25.6461   1-0.96357 0.73104 0.27232 0.33786 0.16048 0.39412
  -1   7   7 36.7501 3.90397   1-0.96156 0.74419 0.27245 0.34469 0.10974 0.37051
  -1   7   6 1760.38 32.9741   1-0.95666 0.75445 0.27190 0.35218 0.05619 0.34971
  -1   7   5 1286.69 27.2677   1-0.94832 0.76126 0.27042 0.36061-0.00126 0.33280
  -1   7   4 5873.49 56.2747   1-0.93554 0.76364 0.26761 0.37038-0.06424 0.32143
  -1   7   3 585.967 18.6116   1-0.91650 0.75976 0.26281 0.38213-0.13548 0.31832
  -1   7   2  12.025 5.92529   1-0.88756 0.74598 0.25489 0.39700-0.21965 0.32814
  -1   7   1 1700.11 29.5511   1-0.84066 0.71424 0.24178 0.41706-0.32540 0.35953
  -1   7   0-7.78246 6.15896   1-0.75549 0.64422 0.21955 0.44624-0.46923 0.42900
  -1   7  -1 3397.64 42.9539   1-0.57395 0.47784 0.18175 0.49099-0.67860 0.56402
  -1   7  -2 32.3413 3.96178   1-0.15363 0.07268 0.13354 0.54615-0.93536 0.74643
  -1   7  -3 525.112 17.7952   1 0.44804-0.51383 0.14187 0.54477-0.96471 0.70143
  -1   7  -4 8.41013 5.72237   1 0.75836-0.80899 0.20194 0.49165-0.77671 0.43907
  -1   7  -5 2221.59 35.3405   1 0.85380-0.88928 0.24801 0.45253-0.64154 0.22955
  -1   7  -6 9.59271 7.83241   1 0.88288-0.90320 0.27762 0.42987-0.57235 0.08601
  -1   7  -7 139.308 9.47868   1 0.89056-0.89572 0.29783 0.41661-0.54113-0.01956
  -1   6  -8  291.30  15.379   1 0.90821-0.89770 0.26674 0.35962-0.52115-0.10501
  -1   6  -7 315.451  14.365   1 0.90975-0.91440 0.25276 0.36665-0.52709-0.02472
  -1   6  -6 1038.03 24.0678   1 0.90433-0.92414 0.23421 0.37825-0.55157 0.07411
  -1   6  -5 1705.40 28.3783   1 0.88284-0.91781 0.20770 0.39781-0.60826 0.20516
  -1   6  -4 102.968 6.87983   1 0.81459-0.86471 0.16693 0.43163-0.72228 0.39353
  -1   6  -3 156.126 9.48184   1 0.59056-0.65585 0.10741 0.48420-0.90979 0.65539
  -1   6  -2 469.723 16.0249   1 0.03830-0.11874 0.07354 0.51112-0.98583 0.80579
  -1   6  -1 1862.50 29.3431   1-0.48500 0.38940 0.11444 0.46327-0.75684 0.65115
  -1   6   0 66.8362 5.39945   1-0.72576 0.61500 0.15871 0.41205-0.51983 0.48849
  -1   6   1 158.338 9.53362   1-0.83319 0.70727 0.18564 0.37817-0.35636 0.39937
  -1   6   2 180.503 9.64064   1-0.88938 0.74831 0.20145 0.35541-0.23940 0.35676
  -1   6   3 171.959 9.33913   1-0.92280 0.76656 0.21097 0.33894-0.14857 0.34029
  -1   6   4 3207.51 38.3251   1-0.94425 0.77286 0.21679 0.32617-0.07313 0.33920
  -1   6   5 2462.04 35.1425   1-0.95846 0.77191 0.22028 0.31572-0.00733 0.34776
  -1   6   6 1550.60 29.3007   1-0.96773 0.76601 0.22224 0.30681 0.05209 0.36269
  -1   6   7 288.035 14.2268   1-0.97325 0.75638 0.22314 0.29897 0.10709 0.38205
  -1   6   8 1324.05 29.3126   1-0.97572 0.74370 0.22327 0.29188 0.15891 0.40457
  -1   6   9  95.105 7.32279   1-0.97553 0.72835 0.22284 0.28536 0.20839 0.42945
  -1   5  10 210.294 14.5438   1-0.98302 0.72118 0.17334 0.23288 0.25609 0.46498
  -1   5   9 62.0313 5.54741   1-0.98537 0.73869 0.17402 0.23915 0.20770 0.43903
  -1   5   8 2558.35 38.3086   1-0.98521 0.75369 0.17423 0.24589 0.15733 0.41504
  -1   5   7 10.2987 5.78645   1-0.98226 0.76589 0.17382 0.25326 0.10434 0.39368
  -1   5   6 530.576 16.1208   1-0.97605 0.77485 0.17254 0.26148 0.04777 0.37589
  -1   5   5 31.9776 2.74802   1-0.96577 0.77972 0.17006 0.27092-0.01381 0.36312
  -1   5   4 26.1774 2.71603   1-0.94989 0.77900 0.16580 0.28212-0.08275 0.35771
  -1   5   3 806.511 17.1548   1-0.92554 0.76981 0.15883 0.29605-0.16297 0.36358
  -1   5   2 414.104 12.4146   1-0.88656 0.74599 0.14744 0.31439-0.26154 0.38779
  -1   5   1 889.993 17.5312   1-0.81829 0.69287 0.12844 0.34034-0.39181 0.44371
  -1   5   0 586.493 14.9135   1-0.68059 0.57033 0.09604 0.37968-0.57821 0.55575
  -1   5  -1 4850.84 42.6675   1-0.36151 0.26641 0.04659 0.43608-0.83800 0.74119
  -1   5  -2 404.803 12.8892   1 0.24061-0.32055 0.02323 0.46639-0.99686 0.82570
  -1   5  -3 2356.23 28.4362   1 0.69789-0.76267 0.07559 0.42099-0.84337 0.59786
  -1   5  -4 1854.03 26.0917   1 0.85657-0.90619 0.13067 0.37286-0.67268 0.35282
  -1   5  -5 129.445 8.67947   1 0.90605-0.94051 0.16663 0.34385-0.57793 0.18371
  -1   5  -6 6884.23 55.4942   1 0.92208-0.94139 0.19049 0.32694-0.53197 0.06340
  -1   5  -7 24.8225 3.24173   1 0.92583-0.92998 0.20759 0.31679-0.51339-0.02954
  -1   5  -8 440.663 19.9878   1 0.92388-0.91287 0.22072 0.31061-0.51088-0.10640
  -1   5  -9  62.311 5.55398   1 0.91856-0.89239 0.23139 0.30689-0.51840-0.17323
  -1   4 -10 61.8058 4.62745   1 0.92404-0.88221 0.19361 0.25659-0.52551-0.23159
  -1   4  -9 70.4915  4.6187   1 0.93155-0.90487 0.18489 0.25836-0.51007-0.17267
  -1   4  -8 1575.39 28.2926   1 0.93677-0.92525 0.17470 0.26160-0.50059-0.10780
  -1   4  -7 332.077 13.2459   1 0.93901-0.94266 0.16232 0.26703-0.50001-0.03403
  -1   4  -6 4925.90 43.4843   1 0.93651-0.95531 0.14650 0.27590-0.51341 0.05373
  -1   4  -5 22.4674 2.76906   1 0.92442-0.95838 0.12491 0.29054-0.55016 0.16483
  -1   4  -4 5408.13 40.1945   1 0.88801-0.93713 0.09313 0.31537-0.62809 0.31711
  -1   4  -3 1375.49 19.4882   1 0.77570-0.83998 0.04388 0.35766-0.77586 0.53923
  -1   4  -2 6747.21 42.6807   1 0.42631-0.50575-0.01710 0.41170-0.96683 0.80455
  -1   4  -1 665.543 14.6328   1-0.20021 0.10562-0.01926 0.40690-0.91175 0.82382
  -1   4   0 2364.98 25.3568   1-0.61540 0.50565 0.03148 0.34922-0.64476 0.63119
  -1   4   1 7152.08 43.5229   1-0.79443 0.66952 0.06997 0.30377-0.43260 0.49338
  -1   4   2-4.97094 3.42598   1-0.87861 0.73854 0.09276 0.27404-0.28655 0.42168
  -1   4   3 231.547 8.60678   1-0.92459 0.76936 0.10633 0.25352-0.17893 0.38842
  -1   4   4 315.946 10.4807   1-0.95245 0.78206 0.11462 0.23827-0.09323 0.37707
  -1   4   5 620.636 15.2264   1-0.97027 0.78472 0.11973 0.22621-0.02076 0.37896
  -1   4   6 18.6814 2.61852   1-0.98172 0.78102 0.12279 0.21620 0.04322 0.38933
  -1   4   7  550.93 16.5436   1-0.98867 0.77281 0.12448 0.20756 0.10147 0.40543
  -1   4   8 317.359 14.1941   1-0.99212 0.76110 0.12520 0.19989 0.15572 0.42554
  -1   4   9 225.177 13.5726   1-0.99264 0.74646 0.12522 0.19292 0.20703 0.44857
  -1   4  10 561.806 20.0114   1-0.99056 0.72922 0.12472 0.18647 0.25617 0.47379
  -1   4  11 8.31408 8.31408   1-0.98605 0.70955 0.12382 0.18042 0.30363 0.50068
  -1   3  11 244.708 15.5942   1-0.99125 0.71526 0.07538 0.13383 0.30439 0.50881
  -1   3  10 740.849 22.5112   1-0.99558 0.73475 0.07613 0.14003 0.25631 0.48253
  -1   3   9 488.687 17.1672   1-0.99742 0.75174 0.07644 0.14667 0.20640 0.45809
  -1   3   8 1142.16 23.6968   1-0.99654 0.76602 0.07617 0.15389 0.15407 0.43607
  -1   3   7 822.689 19.0507   1-0.99255 0.77719 0.07513 0.16188 0.09848 0.41730
  -1   3   6 522.339 13.9154   1-0.98478 0.78458 0.07299 0.17097 0.03837 0.40306
  -1   3   5 88.8306 5.58292   1-0.97198 0.78694 0.06929 0.18163-0.02825 0.39533
  -1   3   4 275.732 9.18319   1-0.95187 0.78198 0.06322 0.19464-0.10469 0.39742
  -1   3   316899.10  62.889   1-0.91972 0.76499 0.05340 0.21141-0.19669 0.41507
  -1   3   2 145.735 6.49542   1-0.86483 0.72527 0.03727 0.23449-0.31495 0.45897
  -1   3   123101.60 260.526   1-0.75946 0.63505 0.01003 0.26868-0.47963 0.54929
  -1   3   0 865.961 13.5209   1-0.52440 0.41515-0.03470 0.32036-0.71843 0.71374
  -1   3  -110244.30 47.6076   1-0.00714-0.08696-0.07929 0.37191-0.96237 0.88333
  -1   3  -213072.70 51.0877   1 0.57741-0.65634-0.05043 0.35000-0.90747 0.75408
  -1   3  -3 4804.06 32.1256   1 0.83119-0.89496 0.01106 0.29545-0.71248 0.48473
  -1   3  -4 7217.34 42.1418   1 0.91146-0.96008 0.05443 0.25904-0.58810 0.28600
  -1   3  -5 34.9349  3.0757   1 0.93868-0.97214 0.08263 0.23778-0.52459 0.14814
  -1   3  -6 7556.01 50.2693   1 0.94787-0.96617 0.10226 0.22510-0.49577 0.04497
  -1   3  -7 41.9067 3.09077   1 0.94945-0.95259 0.11697 0.21735-0.48693-0.03822
  -1   3  -8 2170.47 31.8296   1 0.94701-0.93499 0.12866 0.21260-0.49031-0.10920
  -1   3  -9 203.011 11.7065   1 0.94189-0.91471 0.13841 0.20981-0.50160-0.17227
  -1   3 -10 1383.96 28.8462   1 0.93463-0.89230 0.14683 0.20834-0.51826-0.22995
  -1   3 -11 219.473 13.6521   1 0.92545-0.86796 0.15431 0.20781-0.53873-0.28384
  -1   2 -11 78.3317 6.18898   1 0.93376-0.87577 0.10737 0.15972-0.53211-0.28158
  -1   2 -10 2552.33 38.0094   1 0.94265-0.89981 0.10009 0.16005-0.51082-0.22852
  -1   2  -9 141.947 10.1826   1 0.94968-0.92200 0.09195 0.16124-0.49300-0.17198
  -1   2  -8 2753.13 34.0781   1 0.95469-0.94217 0.08261 0.16363-0.48004-0.11059
  -1   2  -7 950.669 18.8901   1 0.95727-0.95991 0.07154 0.16775-0.47413-0.04214
  -1   2  -6 1107.28 18.5349   1 0.95637-0.97417 0.05782 0.17451-0.47893 0.03701
  -1   2  -5 9408.59 48.2326   1 0.94933-0.98228 0.03988 0.18551-0.50090 0.13333
  -1   2  -427635.50 288.062   1 0.92866-0.97677 0.01471 0.20372-0.55212 0.25891
  -1   2  -312759.80  46.439   1 0.87041-0.93368-0.02330 0.23479-0.65507 0.43621
  -1   2  -2 6410.16  30.556   1 0.69024-0.76867-0.08063 0.28516-0.83451 0.69000
  -1   2  -1 490.144 8.97846   1 0.19831-0.29190-0.12997 0.32756-0.97501 0.90485
  -1   2   0 4025.22 24.3803   1-0.40148 0.29274-0.10145 0.29208-0.79507 0.79927
  -1   2   157652.00 352.519   1-0.71034 0.58643-0.05155 0.23524-0.53369 0.61224
  -1   2   2 6191.72 32.0893   1-0.84424 0.70518-0.01917 0.19590-0.34739 0.50029
  -1   2   3 7278.84 37.5853   1-0.91060 0.75638-0.00003 0.16981-0.21659 0.44385
  -1   2   4 4667.55 32.8219   1-0.94804 0.77866 0.01155 0.15128-0.11730 0.41890
  -1   2   513579.10 61.1165   1-0.97089 0.78636 0.01870 0.13718-0.03636 0.41232
  -1   2   6 7408.45 49.1542   1-0.98523 0.78553 0.02312 0.12581 0.03321 0.41710
  -1   2   7 2243.33 29.1374   1-0.99393 0.77907 0.02575 0.11623 0.09535 0.42932
  -1   2   8  290.23 12.0131   1-0.99849 0.76848 0.02715 0.10788 0.15239 0.44663
  -1   2   9 105.413 7.56149   1-0.99974 0.75457 0.02767 0.10040 0.20579 0.46758
  -1   2  10 2720.41 39.9904   1-0.99815 0.73782 0.02756 0.09357 0.25653 0.49120
  -1   2  11  120.68 9.89884   1-0.99398 0.71849 0.02697 0.08721 0.30525 0.51683
  -1   1  11 128.788 9.49085   1-0.99426 0.71927-0.02140 0.04054 0.30622 0.52474
  -1   1  10 2292.85 37.3634   1-0.99829 0.73847-0.02097 0.04707 0.25682 0.49979
  -1   1   9 112.246  7.7272   1-0.99965 0.75499-0.02107 0.05412 0.20522 0.47704
  -1   1   8 3616.42 39.3399   1-0.99801 0.76851-0.02188 0.06187 0.15066 0.45724
  -1   1   7 183.722 9.28125   1-0.99282 0.77847-0.02366 0.07060 0.09205 0.44150
  -1   1   6 9601.91 54.5382   1-0.98308 0.78389-0.02682 0.08072 0.02769 0.43151
  -1   1   5 7673.04 44.3914   1-0.96694 0.78291-0.03203 0.09288-0.04517 0.43001
  -1   1   4 3767.17 28.0459   1-0.94080 0.77192-0.04043 0.10823-0.13122 0.44171
  -1   1   316638.70 202.868   1-0.89676 0.74304-0.05404 0.12879-0.23899 0.47513
  -1   1   221091.00  202.14   1-0.81544 0.67688-0.07673 0.15843-0.38457 0.54635
  -1   1   118068.70 166.879   1-0.64296 0.51956-0.11485 0.20350-0.59509 0.68253
  -1   1   0 6037.82 24.0788   1-0.24314 0.13490-0.16650 0.26210-0.86549 0.87857
  -1   1  -128700.30 195.892   1 0.38945-0.48253-0.17049 0.27304-0.94582 0.88455
  -1   1  -2 3324.35 18.7701   1 0.77023-0.84815-0.11053 0.22004-0.75970 0.62407
  -1   1  -328791.70 240.662   1 0.89776-0.96052-0.05922 0.17568-0.60380 0.39383
  -1   1  -4 4044.46  26.795   1 0.94077-0.98838-0.02587 0.14927-0.51956 0.23523
  -1   1  -5 3319.88 27.1934   1 0.95671-0.98916-0.00328 0.13363-0.47880 0.12012
  -1   1  -6 1982.66 23.3209   1 0.96217-0.97946 0.01320 0.12411-0.46278 0.02975
  -1   1  -7 1126.76 19.5823   1 0.96256-0.96469 0.02603 0.11823-0.46158-0.04581
  -1   1  -8 1535.34 24.9802   1 0.95989-0.94687 0.03654 0.11467-0.46979-0.11195
  -1   1  -9 8.17275 5.23311   1 0.95499-0.92680 0.04550 0.11266-0.48430-0.17179
  -1   1 -10 3772.28 44.5828   1 0.94816-0.90482 0.05338 0.11173-0.50320-0.22725
  -1   1 -11 19.4109  6.7345   1 0.93953-0.88103 0.06047 0.11159-0.52528-0.27952
  -1   1 -12 367.142 17.7091   1 0.92910-0.85544 0.06697 0.11204-0.54972-0.32944
  -1   0 -12 127.712 9.15568   1 0.93262-0.85846 0.01996 0.06402-0.54327-0.32700
  -1   0 -11 128.374 8.96983   1 0.94281-0.88381 0.01359 0.06343-0.51827-0.27765
  -1   0 -10 1903.37 32.0961   1 0.95122-0.90737 0.00669 0.06339-0.49544-0.22613
  -1   0  -9 69.9666 5.31472   1 0.95787-0.92918-0.00094 0.06406-0.47551-0.17170
  -1   0  -8 296.764 11.2102   1 0.96267-0.94914-0.00955 0.06572-0.45957-0.11329
  -1   0  -7 246.828 9.44085   1 0.96537-0.96700-0.01954 0.06877-0.44925-0.04925
  -1   0  -6 36.5427 2.85119   1 0.96536-0.98215-0.03158 0.07386-0.44724 0.02309
  -1   0  -5 3203.08 25.8931   1 0.96110-0.99304-0.04679 0.08211-0.45806 0.10826
  -1   0  -4 1211.26 14.2288   1 0.94860-0.99571-0.06717 0.09554-0.48989 0.21444
  -1   0  -3 9769.09 34.4459   1 0.91624-0.97851-0.09656 0.11798-0.55813 0.35704
  -1   0  -2 97.7057 3.44915   1 0.82514-0.90256-0.14162 0.15609-0.68923 0.56249
  -1   0  -111457.10 104.733   1 0.54629-0.63887-0.20340 0.21092-0.88485 0.83246
  -1   0   0 2707.89 13.8358   1-0.05387-0.05387-0.22633 0.22690-0.91521 0.93717
  -1   0   1 8288.39 104.434   1-0.55216 0.42926-0.17959 0.17321-0.66288 0.75920
  -1   0   220421.00 191.895   1-0.77649 0.63843-0.13557 0.12224-0.42722 0.59789
  -1   0   3 478.219 9.25595   1-0.87755 0.72433-0.10875 0.08847-0.26434 0.50937
  -1   0   4 9123.75 43.3034   1-0.92991 0.76154-0.09276 0.06553-0.14668 0.46605
  -1   0   5 2563.72 25.6019   1-0.96005 0.77652-0.08295 0.04877-0.05477 0.44849
  -1   0   612701.10 62.4705   1-0.97829 0.77961-0.07685 0.03572 0.02177 0.44631
  -1   0   7 816.777 17.7657   1-0.98923 0.77538-0.07309 0.02501 0.08858 0.45385
  -1   0   8  856.03 19.8179   1-0.99512 0.76611-0.07090 0.01586 0.14889 0.46790
  -1   0   9 434.495 15.6975   1-0.99716 0.75300-0.06979 0.00781 0.20468 0.48646
  -1   0  10 1450.01 29.6814   1-0.99603 0.73671-0.06947 0.00053 0.25721 0.50828
  -1   0  11 480.906 18.4901   1-0.99210 0.71762-0.06972-0.00616 0.30731 0.53253
  -1  -1  11 119.687 9.29333   1-0.98752 0.71354-0.11800-0.05291 0.30855 0.54018
  -1  -1  10 513.567 18.4511   1-0.99136 0.73254-0.11793-0.04604 0.25770 0.51668
  -1  -1   9 132.859 9.87448   1-0.99226 0.74860-0.11849-0.03853 0.20419 0.49583
  -1  -1   8 2064.11 30.6197   1-0.98978 0.76128-0.11992-0.03015 0.14708 0.47859
  -1  -1   7 60.4292 4.77451   1-0.98312 0.76978-0.12256-0.02055 0.08492 0.46640
  -1  -1   6 2416.77 27.9392   1-0.97082 0.77264-0.12697-0.00919 0.01541 0.46155
  -1  -1   5 27.5814 2.16926   1-0.95009 0.76706-0.13408 0.00486-0.06527 0.46788
  -1  -1   4 1880.03 20.5356   1-0.91506 0.74719-0.14550 0.02324-0.16390 0.49216
  -1  -1   3 4373.43 27.9132   1-0.85206 0.69935-0.16428 0.04897-0.29314 0.54704
  -1  -1   2  32.278 2.49647   1-0.72471 0.58716-0.19585 0.08749-0.47598 0.65554
  -1  -1   1 5666.55 25.3208   1-0.43240 0.31001-0.24486 0.14345-0.73344 0.83864
  -1  -1   0 1247.85 10.7969   1 0.14939-0.25662-0.27738 0.18292-0.92932 0.96017
  -1  -1  -1 5793.82 21.2888   1 0.66309-0.75516-0.23260 0.14509-0.80791 0.76441
  -1  -1  -2 1670.41 12.8577   1 0.86177-0.93869-0.17443 0.09387-0.62542 0.50756
  -1  -1  -3 976.337 11.3798   1 0.92789-0.98965-0.13512 0.06151-0.51731 0.32509
  -1  -1  -4 189.661 6.16569   1 0.95270-0.99930-0.10909 0.04243-0.46263 0.19607
  -1  -1  -5 299.939 8.37247   1 0.96266-0.99410-0.09059 0.03088-0.43847 0.09755
  -1  -1  -6 1113.74 17.3109   1 0.96603-0.98231-0.07651 0.02375-0.43222 0.01695
  -1  -1  -7  168.05 8.39972   1 0.96577-0.96689-0.06518 0.01937-0.43712-0.05250
  -1  -1  -8 2870.06 33.0744   1 0.96304-0.94901-0.05565 0.01680-0.44936-0.11461
  -1  -1  -9 261.102 11.9356   1 0.95834-0.92915-0.04737 0.01547-0.46664-0.17168
  -1  -1 -10 501.948 20.7109   1 0.95185-0.90750-0.03998 0.01503-0.48754-0.22515
  -1  -1 -11 831.004 22.9981   1 0.94362-0.88412-0.03325 0.01524-0.51108-0.27595
  -1  -1 -12 10.7536  7.7435   1 0.93364-0.85898-0.02701 0.01596-0.53663-0.32475
  -1  -2 -12 36.4322 4.67165   1 0.93217-0.85700-0.07396-0.03213-0.52982-0.32269
  -1  -2 -11 1851.84 33.9985   1 0.94198-0.88197-0.08006-0.03297-0.50374-0.27441
  -1  -2 -10 677.312 19.9785   1 0.95005-0.90520-0.08663-0.03336-0.47950-0.22429
  -1  -2  -9 1152.43 23.7352   1 0.95641-0.92671-0.09379-0.03314-0.45770-0.17174
  -1  -2  -8 2805.18 33.6343   1 0.96102-0.94649-0.10177-0.03212-0.43917-0.11592
  -1  -2  -7 36.1783 2.81463   1 0.96375-0.96437-0.11086-0.02997-0.42516-0.05558
  -1  -2  -6 6081.96 41.0409   1 0.96422-0.97999-0.12156-0.02623-0.41765 0.01126
  -1  -2  -5 1763.26 20.2887   1 0.96152-0.99245-0.13465-0.02009-0.41986 0.08783
  -1  -2  -4 3167.56 24.6703   1 0.95344-0.99954-0.15151-0.01017-0.43741 0.17973
  -1  -2  -3 3834.20 24.3468   1 0.93404-0.99529-0.17471 0.00607-0.48058 0.29726
  -1  -2  -2 130.853 4.67422   1 0.88513-0.96154-0.20900 0.03341-0.56853 0.45956
  -1  -2  -1 8614.91 31.7924   1 0.74439-0.83596-0.26122 0.07867-0.72786 0.69324
  -1  -2   012581.20 155.718   1 0.34113-0.44786-0.31837 0.12888-0.90208 0.94181
  -1  -2   1 527.679 9.84569   1-0.28025 0.15836-0.30869 0.11225-0.79873 0.91281
  -1  -2   2 9679.85 42.1058   1-0.65653 0.51948-0.25759 0.05420-0.53104 0.71948
  -1  -2   3 7356.10 39.6559   1-0.81907 0.66686-0.22074 0.01040-0.32593 0.58872
  -1  -2   4  747.95  14.154   1-0.89579 0.72843-0.19873-0.01857-0.18318 0.52033
  -1  -2   5 1230.37 19.4298   1-0.93687 0.75435-0.18543-0.03881-0.07679 0.48829
  -1  -2   6 111.402 7.21385   1-0.96058 0.76290-0.17720-0.05399 0.00857 0.47728
  -1  -2   7 442.427 14.2643   1-0.97446 0.76162-0.17206-0.06608 0.08106 0.47914
  -1  -2   8 3267.20 39.4682   1-0.98199 0.75399-0.16893-0.07616 0.14524 0.48931
  -1  -2   9 75.7492 6.42111   1-0.98493 0.74178-0.16716-0.08488 0.20377 0.50514
  -1  -2  10 63.7747 4.61939   1-0.98425 0.72594-0.16635-0.09265 0.25831 0.52495
  -1  -2  11 13.5982 3.43507   1-0.98048 0.70701-0.16623-0.09972 0.30993 0.54768
  -1  -3  10 451.997 18.2351   1-0.97468 0.71687-0.21472-0.13931 0.25906 0.53308
  -1  -3   9  203.66 13.4766   1-0.97514 0.73249-0.21580-0.13128 0.20343 0.51436
  -1  -3   8 3609.65 43.0925   1-0.97169 0.74419-0.21794-0.12218 0.14338 0.50006
  -1  -3   7 2024.48 30.2794   1-0.96318 0.75085-0.22161-0.11157 0.07700 0.49208
  -1  -3   6 59.9199 4.80715   1-0.94747 0.75029-0.22754-0.09868 0.00119 0.49355
  -1  -3   5 1241.19 21.0884   1-0.92017 0.73815-0.23706-0.08222-0.08947 0.50985
  -1  -3   4 2679.25 28.2542   1-0.87153 0.70467-0.25251-0.05982-0.20483 0.55086
  -1  -3   328470.10 333.043   1-0.77689 0.62518-0.27827-0.02710-0.36328 0.63495
  -1  -3   2 1862.09 21.4616   1-0.56749 0.43094-0.32054 0.02212-0.59149 0.78881
  -1  -3   1 1695.92 19.9041   1-0.09891-0.02247-0.36790 0.07642-0.84573 0.96870
  -1  -3   0 362.454 8.39872   1 0.50012-0.60635-0.35133 0.06681-0.84136 0.88998
  -1  -3  -1 1505.68 15.9849   1 0.79816-0.88923-0.29096 0.01339-0.65189 0.62615
  -1  -3  -2 3911.02 26.1449   1 0.89866-0.97456-0.24517-0.02545-0.51800 0.41791
  -1  -3  -3 6845.82 36.5409   1 0.93560-0.99635-0.21516-0.04851-0.44729 0.27285
  -1  -3  -410154.50 47.7482   1 0.95107-0.99667-0.19438-0.06234-0.41390 0.16510
  -1  -3  -5 14.2749 1.98764   1 0.95774-0.98818-0.17892-0.07085-0.40210 0.07895
  -1  -3  -613269.00 63.9333   1 0.95994-0.97521-0.16671-0.07611-0.40347 0.00597
  -1  -3  -7 18.5593 2.60975   1 0.95933-0.95945-0.15660-0.07927-0.41334-0.05851
  -1  -3  -8 8550.42  59.651   1 0.95661-0.94157-0.14790-0.08101-0.42898-0.11723
  -1  -3  -9 574.708 17.5803   1 0.95207-0.92187-0.14021-0.08175-0.44868-0.17188
  -1  -3 -10 7.74524 5.76844   1 0.94582-0.90047-0.13326-0.08176-0.47135-0.22357
  -1  -3 -11 1751.96 33.7399   1 0.93787-0.87736-0.12685-0.08121-0.49624-0.27303
  -1  -3 -12  799.75 25.2886   1 0.92818-0.85250-0.12087-0.08024-0.52283-0.32079
  -1  -4 -11  99.335 7.71136   1 0.93126-0.87025-0.17362-0.12948-0.48859-0.27179
  -1  -4 -10 592.682 19.4724   1 0.93913-0.89327-0.17987-0.13018-0.46307-0.22296
  -1  -4  -9 712.542 20.2007   1 0.94530-0.91460-0.18662-0.13037-0.43958-0.17209
  -1  -4  -8 3553.47 40.2335   1 0.94977-0.93423-0.19405-0.12990-0.41879-0.11854
  -1  -4  -7 52.2361  4.1659   1 0.95248-0.95209-0.20237-0.12853-0.40164-0.06133
  -1  -4  -6 3102.60  33.215   1 0.95319-0.96796-0.21196-0.12589-0.38962 0.00100
  -1  -4  -5 3803.58 34.4086   1 0.95137-0.98130-0.22338-0.12141-0.38505 0.07078
  -1  -4  -414564.30 63.0391   1 0.94576-0.99085-0.23761-0.11414-0.39183 0.15191
  -1  -4  -3 9462.96 48.2804   1 0.93315-0.99340-0.25633-0.10237-0.41686 0.25130
  -1  -4  -2 9282.97 46.0896   1 0.90464-0.98005-0.28273-0.08292-0.47296 0.38175
  -1  -4  -115536.20 58.4886   1 0.83173-0.92229-0.32251-0.05009-0.58286 0.56600
  -1  -4   0 406.971 10.2375   1 0.61843-0.72415-0.38004 0.00049-0.76244 0.81994
  -1  -4   1 6448.90 42.9835   1 0.09714-0.21802-0.41905 0.03255-0.86012 0.99197
  -1  -4   2  13.416 5.65536   1-0.45281 0.31677-0.38391-0.00954-0.65417 0.86037
  -1  -4   3 6240.02 45.2851   1-0.72324 0.57205-0.33697-0.06344-0.40560 0.68616
  -1  -4   4 1723.01 25.1824   1-0.84149 0.67514-0.30693-0.10043-0.22921 0.58412
  -1  -4   5 2881.96 34.1024   1-0.89968 0.71817-0.28898-0.12532-0.10347 0.53273
  -1  -4   6 6.09576 6.09576   1-0.93133 0.73465-0.27802-0.14324-0.00678 0.51040
  -1  -4   7 2803.59 37.7433   1-0.94920 0.73737-0.27118-0.15702 0.07274 0.50523
  -1  -4   8 2521.42 38.1575   1-0.95881 0.73182-0.26694-0.16822 0.14151 0.51081
  -1  -4   9 448.126 18.2723   1-0.96281 0.72066-0.26440-0.17771 0.20320 0.52348
  -1  -4  10 890.345 26.1313   1-0.96257 0.70527-0.26304-0.18602 0.25999 0.54104
  -1  -5   9 56.6473 4.67379   1-0.94787 0.70623-0.31295-0.22419 0.20311 0.53245
  -1  -5   8  244.56 14.1877   1-0.94327 0.71678-0.31592-0.21427 0.13967 0.52154
  -1  -5   7 767.447  22.172   1-0.93239 0.72107-0.32080-0.20244 0.06827 0.51859
  -1  -5   6 1569.67 29.1032   1-0.91198 0.71581-0.32863-0.18766-0.01538 0.52788
  -1  -5   5 1025.18 22.2651   1-0.87501 0.69400-0.34125-0.16809-0.11894 0.55708
  -1  -5   4 2216.12 31.2292   1-0.80462 0.63877-0.36207-0.14032-0.25668 0.62047
  -1  -5   3 4754.57 44.0003   1-0.65515 0.50446-0.39681-0.09862-0.45293 0.74237
  -1  -5   2 3355.92  37.002   1-0.30937 0.17383-0.44599-0.04249-0.71213 0.92722
  -1  -5   114921.90 71.2186   1 0.28434-0.40471-0.46052-0.02102-0.83473 0.97547
  -1  -5   0 914.657 16.8669   1 0.69936-0.80458-0.40779-0.06679-0.67887 0.74525
  -1  -5  -1 2248.48 25.7121   1 0.85061-0.94067-0.35595-0.11168-0.52126 0.51329
  -1  -5  -2 4922.49 38.1421   1 0.90459-0.97949-0.32145-0.13923-0.43256 0.35024
  -1  -5  -310500.40 56.8184   1 0.92710-0.98684-0.29810-0.15563-0.38882 0.23214
  -1  -5  -4 4852.23 40.4258   1 0.93758-0.98217-0.28114-0.16564-0.37096 0.13993
  -1  -5  -5  186.59 9.33784   1 0.94241-0.97183-0.26801-0.17182-0.36860 0.06321
  -1  -5  -6 349.201  12.686   1 0.94394-0.95821-0.25729-0.17559-0.37604-0.00369
  -1  -5  -7 645.437 17.9016   1 0.94315-0.94226-0.24818-0.17775-0.39003-0.06405
  -1  -5  -8 2007.12 32.3831   1 0.94046-0.92441-0.24020-0.17878-0.40858-0.11986
  -1  -5  -9 10.4311 7.14658   1 0.93604-0.90483-0.23303-0.17900-0.43041-0.17239
  -1  -5 -10 394.714 17.3192   1 0.92992-0.88356-0.22646-0.17862-0.45467-0.22247
  -1  -5 -11 32.3151  4.5105   1 0.92210-0.86058-0.22036-0.17777-0.48079-0.27071
  -1  -6 -10 1081.42 28.3426   1 0.91812-0.87125-0.27304-0.22707-0.44615-0.22212
  -1  -6  -9 16.0275 3.96314   1 0.92421-0.89250-0.27942-0.22764-0.42114-0.17277
  -1  -6  -8 251.137 13.3705   1 0.92861-0.91206-0.28636-0.22765-0.39834-0.12122
  -1  -6  -7 85.4934 6.34483   1 0.93129-0.92990-0.29402-0.22694-0.37849-0.06671
  -1  -6  -6 29.5274 3.05798   1 0.93213-0.94590-0.30269-0.22523-0.36270-0.00815
  -1  -6  -5 1323.30 24.1941   1 0.93081-0.95974-0.31277-0.22209-0.35265 0.05616
  -1  -6  -4 22.2454 2.83518   1 0.92659-0.97067-0.32495-0.21687-0.35111 0.12897
  -1  -6  -3 356.258 12.6767   1 0.91768-0.97692-0.34037-0.20839-0.36275 0.21496
  -1  -6  -2 411.503 13.0232   1 0.89949-0.97389-0.36114-0.19458-0.39603 0.32259
  -1  -6  -1 3498.13 35.3017   1 0.85860-0.94816-0.39113-0.17153-0.46655 0.46747
  -1  -6   0 27.4564 2.67376   1 0.75067-0.85538-0.43654-0.13307-0.59874 0.67401
  -1  -6   1 5981.57 49.1826   1 0.44102-0.56089-0.49378-0.08278-0.77521 0.92483
  -1  -6   2 16.5466 7.63589   1-0.13955 0.00452-0.50399-0.07953-0.75395 0.97792
  -1  -6   3  21.491 3.63691   1-0.56894 0.41875-0.45757-0.13290-0.50432 0.80265
  -1  -6   4 7356.31 61.4445   1-0.75952 0.59418-0.41801-0.17941-0.28757 0.66024
  -1  -6   5 1750.98 31.6215   1-0.84564 0.66513-0.39390-0.21047-0.13606 0.58309
  -1  -6   6 1737.53 32.2907   1-0.88919 0.69352-0.37939-0.23193-0.02466 0.54604
  -1  -6   7 4.05715 6.53168   1-0.91263 0.70180-0.37044-0.24783 0.06361 0.53213
  -1  -6   8 174.404 13.5822   1-0.92495 0.69897-0.36486-0.26035 0.13789 0.53220
  -1  -7   7 193.995 14.2415   1-0.88973 0.67941-0.42011-0.29319 0.05879 0.54583
  -1  -7   6 886.116 25.6501   1-0.86266 0.66750-0.43031-0.27604-0.03465 0.56491
  -1  -7   5 1203.85 28.7103   1-0.81091 0.63091-0.44697-0.25243-0.15501 0.61092
  -1  -7   4  419.93 16.8823   1-0.70436 0.53952-0.47477-0.21767-0.32205 0.70361
  -1  -7   3 238.578 13.7334   1-0.46075 0.31106-0.51852-0.16698-0.55697 0.86418
  -1  -7   2 78.8977 6.02299   1 0.04449-0.17902-0.55472-0.12383-0.76638 0.99923
  -1  -7   1 447.612 15.4884   1 0.55737-0.67674-0.52235-0.14924-0.69568 0.85418
  -1  -7   0 469.303 14.9284   1 0.77998-0.88419-0.46709-0.19756-0.52553 0.60968
  -1  -7  -1 224.871 10.8355   1 0.85824-0.94729-0.42781-0.22989-0.41782 0.42761
  -1  -7  -2 40.9694 3.24669   1 0.88997-0.96386-0.40163-0.24911-0.36269 0.29814
  -1  -7  -3 11.4644  5.3698   1 0.90501-0.96375-0.38307-0.26073-0.33834 0.19943
  -1  -7  -4-2.99228 5.81418   1 0.91275-0.95632-0.36897-0.26787-0.33211 0.11885
  -1  -7  -5 16.2638 6.16133   1 0.91653-0.94495-0.35764-0.27225-0.33713 0.04952
  -1  -7  -6  852.70 22.4594   1 0.91769-0.93095-0.34814-0.27480-0.34953-0.01244
  -1  -7  -7 162.707 11.7936   1 0.91680-0.91491-0.33988-0.27611-0.36699-0.06933
  -1  -7  -8 49.1855 4.25265   1 0.91412-0.89706-0.33251-0.27653-0.38806-0.12262
  -1  -7  -9 184.013 12.6936   1 0.90972-0.87751-0.32580-0.27629-0.41177-0.17325
  -1  -8  -7 114.265  9.3739   1 0.89957-0.89717-0.38576-0.32526-0.35550-0.07194
  -1  -8  -6 2616.51 41.3161   1 0.90049-0.91325-0.39364-0.32433-0.33650-0.01658
  -1  -8  -5 112.413 8.74709   1 0.89945-0.92737-0.40262-0.32230-0.32195 0.04322
  -1  -8  -4 77.8734 6.71323   1 0.89601-0.93908-0.41318-0.31870-0.31381 0.10943
  -1  -8  -3-6.31935  5.6897   1 0.88915-0.94738-0.42611-0.31272-0.31530 0.18527
  -1  -8  -2 408.508 15.8827   1 0.87640-0.94979-0.44279-0.30298-0.33200 0.27632
  -1  -8  -1 760.576 20.2764   1 0.85114-0.93969-0.46575-0.28697-0.37411 0.39279
  -1  -8   0 364.635 14.6875   1 0.79317-0.89688-0.49959-0.26009-0.46000 0.55303
  -1  -8   1 18.0855 3.20673   1 0.63519-0.75406-0.54959-0.21704-0.60992 0.77731
  -1  -8   2 214.287  13.323   1 0.22155-0.35557-0.59637-0.17720-0.74155 0.98329
  -1  -8   3 417.838 19.4176   1-0.32808 0.17890-0.57819-0.20234-0.60488 0.92097
  -1  -8   4 124.283 9.23651   1-0.63679 0.47245-0.53230-0.25518-0.35989 0.75034
  -1  -8   5 232.581 14.8159   1-0.76997 0.59047-0.50048-0.29395-0.17590 0.64070
  -1  -9   2 9.11646 7.53791   1 0.37044-0.50396-0.62993-0.23868-0.68305 0.93367
  -1  -9   1 366.862  16.887   1 0.68170-0.80006-0.57761-0.28405-0.52675 0.70302
  -1  -9   0 40.5205 3.78045   1 0.79432-0.89753-0.53391-0.32079-0.40166 0.50357
  -1  -9  -1 39.5992 3.97634   1 0.83834-0.92639-0.50475-0.34301-0.33456 0.36213
  -1  -9  -2 1279.46  28.826   1 0.85898-0.93187-0.48450-0.35630-0.30347 0.25668
  -1  -9  -3 102.517 8.99442   1 0.87004-0.92777-0.46944-0.36441-0.29338 0.17224
  -1  -9  -4 761.398 24.1462   1 0.87626-0.91883-0.45754-0.36936-0.29609 0.10060
  -1  -9  -5-3.66627 7.33256   1 0.87945-0.90686-0.44767-0.37228-0.30704 0.03719
   0  -9  -5  14.967 7.32592   1 0.91535-0.83502-0.40749-0.41303-0.15228-0.13953
   0  -9  -4 3.00427 7.76475   1 0.91314-0.84797-0.41118-0.41629-0.11608-0.10138
   0  -9  -3 280.483 14.8944   1 0.90947-0.85946-0.41496-0.41947-0.08021-0.06290
   0  -9  -2 120.689 8.94825   1 0.90440-0.86954-0.41887-0.42251-0.04486-0.02390
   0  -9  -1 170.988 12.1447   1 0.89800-0.87831-0.42301-0.42532-0.01045 0.01605
   0  -9   0  74.343 6.38996   1 0.89048-0.88595-0.42764-0.42764 0.02202 0.05793
   0  -9   1 23.7356 3.78114   1 0.88238-0.89300-0.43353-0.42870 0.04932 0.10498
   0  -9   2 269.825   14.74   1 0.87638-0.90216-0.44539-0.42379 0.05221 0.17644
   0  -9   3 84.1978  6.9348   1-0.80574 0.76480-0.50086-0.37527-0.08928 0.39229
   0  -8   5 288.499 15.2488   1-0.91138 0.83962-0.40617-0.38883 0.20370 0.23914
   0  -8   4 1312.32  29.351   1-0.90907 0.85246-0.40565-0.38240 0.15451 0.21397
   0  -8   3 1256.27 28.4793   1-0.89143 0.84998-0.41648-0.36462 0.05869 0.23543
   0  -8   2  365.58 15.6558   1 0.90087-0.92715-0.40509-0.36906 0.01777 0.20201
   0  -8   1 453.621 16.9471   1 0.90340-0.91453-0.38659-0.38061 0.04210 0.10332
   0  -8   0 1343.17 27.7214   1 0.91085-0.90682-0.38012-0.38012 0.01716 0.05391
   0  -8  -1 91.5701 7.73189   1 0.91807-0.89888-0.37537-0.37793-0.01476 0.01148
   0  -8  -2 612.665 19.4542   1 0.92427-0.88992-0.37118-0.37517-0.04901-0.02863
   0  -8  -3 138.713 10.9545   1 0.92921-0.87970-0.36726-0.37214-0.08431-0.06768
   0  -8  -4 13.3992 6.47794   1 0.93278-0.86811-0.36348-0.36896-0.12017-0.10617
   0  -8  -5 570.288 20.0267   1 0.93492-0.85510-0.35980-0.36570-0.15638-0.14431
   0  -8  -6 722.186 22.1172   1 0.93559-0.84061-0.35617-0.36237-0.19281-0.18224
   0  -8  -7 29.1357 9.74978   1 0.93474-0.82460-0.35259-0.35900-0.22938-0.22002
   0  -7  -9 515.938 20.0158   1 0.94499-0.80504-0.29785-0.30481-0.30696-0.30004
   0  -7  -8 173.978 12.9115   1 0.94902-0.82423-0.30136-0.30825-0.27017-0.26247
   0  -7  -7  680.17 21.4813   1 0.95144-0.84180-0.30490-0.31166-0.23346-0.22483
   0  -7  -6 260.114 13.2507   1 0.95231-0.85783-0.30848-0.31504-0.19686-0.18708
   0  -7  -5 1124.66 25.0949   1 0.95168-0.87236-0.31209-0.31837-0.16040-0.14918
   0  -7  -4 1809.46 30.1335   1 0.94960-0.88544-0.31577-0.32164-0.12417-0.11105
   0  -7  -3  138.94 9.94558   1 0.94613-0.89713-0.31955-0.32482-0.08830-0.07258
   0  -7  -2 3608.80 41.1975   1 0.94133-0.90749-0.32348-0.32784-0.05302-0.03350
   0  -7  -1 8.10881 4.89895   1 0.93532-0.91664-0.32770-0.33057-0.01893 0.00676
   0  -7   0 2836.15 36.2449   1 0.92841-0.92488-0.33261-0.33261 0.01236 0.04982
   0  -7   1 683.657 18.7344   1 0.92180-0.93343-0.33994-0.33223 0.03375 0.10279
   0  -7   2 2664.47 35.4862   1 0.92265-0.94944-0.38854-0.29058-0.11366 0.32455
   0  -7   3 63.9624 4.97281   1-0.92179 0.87985-0.35952-0.32655 0.09347 0.19177
   0  -7   4 303.035 14.7619   1-0.92999 0.87288-0.35636-0.33666 0.15777 0.20182
   0  -7   5 1741.35 32.6029   1-0.93161 0.85934-0.35786-0.34211 0.20288 0.23107
   0  -7   6  79.234 5.95559   1-0.93067 0.84325-0.36037-0.34655 0.24385 0.26445
   0  -7   7 1042.21 27.7144   1-0.92777 0.82518-0.36324-0.35063 0.28327 0.29939
   0  -6   8 187.761 12.5316   1-0.94104 0.82280-0.31859-0.30720 0.31860 0.32952
   0  -6   7 1043.32 25.4135   1-0.94543 0.84235-0.31546-0.30338 0.28027 0.29350
   0  -6   6 1065.52 24.4404   1-0.94808 0.86016-0.31245-0.29944 0.24139 0.25802
   0  -6   5 405.065 15.5328   1-0.94892 0.87615-0.30969-0.29525 0.20145 0.22361
   0  -6   4 2559.57 34.2812   1-0.94763 0.89002-0.30755-0.29043 0.15895 0.19177
   0  -6   3 584.674 15.9596   1-0.94254 0.90009-0.30768-0.28335 0.10708 0.16928
   0  -6   2 4432.18 42.4645   1-0.85303 0.82574-0.35917-0.22492-0.15638 0.35838
   0  -6   1 136.055  8.4706   1 0.93795-0.95008-0.29390-0.28324 0.02297 0.10468
   0  -6   0 6833.83 50.2085   1 0.94333-0.94030-0.28509-0.28509 0.00761 0.04569
   0  -6  -1 268.431 11.0845   1 0.94991-0.93173-0.28000-0.28324-0.02293 0.00188
   0  -6  -2 5734.50 46.5212   1 0.95574-0.92240-0.27575-0.28054-0.05689-0.03851
   0  -6  -3 24.6923 2.85417   1 0.96041-0.91191-0.27182-0.27752-0.09216-0.07760
   0  -6  -4 269.461 11.4182   1 0.96377-0.90012-0.26805-0.27433-0.12807-0.11604
   0  -6  -5 7012.40   55.78   1 0.96577-0.88696-0.26439-0.27105-0.16434-0.15412
   0  -6  -6 1303.20 25.6806   1 0.96634-0.87237-0.26078-0.26770-0.20083-0.19198
   0  -6  -7 1769.82 30.9628   1 0.96544-0.85630-0.25721-0.26432-0.23748-0.22969
   0  -6  -8 64.8694 5.51429   1 0.96301-0.83872-0.25368-0.26090-0.27422-0.26730
   0  -6  -9 2516.82 40.8055   1 0.95899-0.81954-0.25018-0.25745-0.31104-0.30484
   0  -6 -10 102.852 6.89728   1 0.95333-0.79872-0.24669-0.25399-0.34791-0.34232
   0  -5 -11 280.167 16.5328   1 0.95733-0.78807-0.19557-0.20313-0.38893-0.38454
   0  -5 -10 313.409  16.112   1 0.96470-0.81059-0.19903-0.20662-0.35198-0.34713
   0  -5  -9 4539.28 51.6116   1 0.97036-0.83141-0.20250-0.21010-0.31507-0.30968
   0  -5  -8 265.426 13.5607   1 0.97439-0.85060-0.20600-0.21355-0.27822-0.27219
   0  -5  -7 1477.77 26.5652   1 0.97686-0.86823-0.20952-0.21698-0.24143-0.23462
   0  -5  -6 1.86479 5.23471   1 0.97781-0.88434-0.21307-0.22038-0.20474-0.19696
   0  -5  -5 3135.55 34.3883   1 0.97731-0.89900-0.21667-0.22374-0.16819-0.15916
   0  -5  -4 2620.91 30.1291   1 0.97541-0.91225-0.22032-0.22703-0.13186-0.12114
   0  -5  -3 5830.20 43.1745   1 0.97214-0.92415-0.22407-0.23023-0.09589-0.08275
   0  -5  -2 4860.44 38.4194   1 0.96760-0.93477-0.22799-0.23327-0.06058-0.04371
   0  -5  -1 1467.09 20.8921   1 0.96195-0.94428-0.23226-0.23594-0.02672-0.00322
   0  -5   0 3901.35 33.8942   1 0.95572-0.95320-0.23758-0.23758 0.00292 0.04150
   0  -5   1 2999.78 30.1451   1 0.95256-0.96520-0.24947-0.23264 0.00561 0.11316
   0  -5   2 6836.18 46.6553   1-0.94304 0.91524-0.26559-0.22347 0.02927 0.16385
   0  -5   3 68.6377 5.24076   1-0.95857 0.91562-0.25768-0.23832 0.11312 0.15436
   0  -5   4  5.5405  5.5405   1-0.96235 0.90424-0.25906-0.24390 0.15881 0.18302
   0  -5   5 1221.44 23.2097   1-0.96350 0.89023-0.26162-0.24828 0.19957 0.21662
   0  -5   6 5114.62 48.8331   1-0.96279 0.87436-0.26457-0.25229 0.23872 0.25181
   0  -5   7 738.574  20.684   1-0.96038 0.85679-0.26769-0.25612 0.27716 0.28773
   0  -5   8 406.444  15.942   1-0.95630 0.83755-0.27089-0.25987 0.31522 0.32403
   0  -5   9 266.743 14.8747   1-0.95051 0.81660-0.27414-0.26357 0.35304 0.36055
   0  -4  10 72.0064 5.54839   1-0.95628 0.80671-0.22980-0.21983 0.38698 0.39208
   0  -4   9 277.158  14.622   1-0.96346 0.82905-0.22649-0.21619 0.34943 0.35528
   0  -4   8-151.313 13.7273   1-0.96893 0.84968-0.22319-0.21253 0.31177 0.31859
   0  -4   7 266.026 12.5548   1-0.97274 0.86865-0.21993-0.20884 0.27395 0.28205
   0  -4   6 4280.71  41.602   1-0.97493 0.88599-0.21673-0.20510 0.23587 0.24578
   0  -4   5 39.2804 3.22622   1-0.97550 0.90173-0.21363-0.20125 0.19732 0.20998
   0  -4   4  7.5248 4.15389   1-0.97438 0.91576-0.21076-0.19716 0.15778 0.17517
   0  -4   3 57.9063 4.53723   1-0.97121 0.92775-0.20854-0.19243 0.11557 0.14302
   0  -4   2 5960.82 38.5411   1-0.96337 0.93507-0.20955-0.18448 0.06008 0.12416
   0  -4   1 48.9569 3.75197   1 0.96842-0.98157-0.21276-0.17432-0.04332 0.15321
   0  -4   0 344.717 9.20182   1 0.96569-0.96367-0.19006-0.19006-0.00173 0.03727
   0  -4  -1 1218.98 16.8504   1 0.97153-0.95435-0.18447-0.18870-0.03023-0.00859
   0  -4  -2 1984.25 21.7433   1 0.97702-0.94469-0.18019-0.18603-0.06406-0.04911
   0  -4  -3 5742.72 38.3304   1 0.98144-0.93395-0.17629-0.18298-0.09946-0.08807
   0  -4  -4 1060.16  17.631   1 0.98459-0.92195-0.17257-0.17975-0.13553-0.12635
   0  -4  -5 2444.16 28.1976   1 0.98641-0.90860-0.16894-0.17643-0.17195-0.16428
   0  -4  -6 684.885 16.0501   1 0.98682-0.89386-0.16536-0.17306-0.20857-0.20201
   0  -4  -7 2157.32 30.2113   1 0.98579-0.87767-0.16183-0.16964-0.24532-0.23961
   0  -4  -8 592.285  17.182   1 0.98327-0.85999-0.15832-0.16620-0.28216-0.27713
   0  -4  -9 2189.92 34.2852   1 0.97919-0.84075-0.15483-0.16274-0.31907-0.31458
   0  -4 -10 678.757 20.7683   1 0.97350-0.81990-0.15137-0.15925-0.35601-0.35198
   0  -4 -11 289.357 15.6062   1 0.96611-0.79735-0.14792-0.15575-0.39299-0.38935
   0  -3 -11 272.469 15.2524   1 0.97236-0.80411-0.10027-0.10837-0.39703-0.39420
   0  -3 -10 1360.65 28.4839   1 0.97980-0.82671-0.10371-0.11188-0.36001-0.35687
   0  -3  -9  65.005  5.3341   1 0.98556-0.84763-0.10716-0.11537-0.32301-0.31951
   0  -3  -8 79.7605 6.06686   1 0.98972-0.86694-0.11063-0.11885-0.28606-0.28212
   0  -3  -7 2158.55 28.6926   1 0.99233-0.88471-0.11413-0.12231-0.24915-0.24467
   0  -3  -6  28.653 2.50549   1 0.99344-0.90098-0.11764-0.12575-0.21232-0.20714
   0  -3  -5 9.52469 1.90683   1 0.99312-0.91582-0.12120-0.12914-0.17560-0.16951
   0  -3  -4 4733.54 33.3022   1 0.99141-0.92926-0.12480-0.13249-0.13907-0.13169
   0  -3  -3 5186.54 32.3874   1 0.98835-0.94137-0.12849-0.13576-0.10285-0.09356
   0  -3  -2 6028.73 32.7597   1 0.98404-0.95221-0.13234-0.13886-0.06728-0.05478
   0  -3  -1 393.717 8.40112   1 0.97869-0.96202-0.13660-0.14155-0.03335-0.01436
   0  -3   019680.70 217.278   1 0.97331-0.97180-0.14255-0.14255-0.00633 0.03298
   0  -3   1 1252.86 15.0396   1-0.87706 0.86342-0.21561-0.07643-0.21634 0.31734
   0  -3   2 5509.54 32.3762   1-0.97542 0.94661-0.15845-0.14054 0.07052 0.10484
   0  -3   3 1665.91  19.218   1-0.98097 0.93701-0.15987-0.14607 0.11603 0.13367
   0  -3   4 933.013  15.629   1-0.98387 0.92475-0.16261-0.15028 0.15612 0.16794
   0  -3   5 26.1537 2.29517   1-0.98502 0.91074-0.16569-0.15415 0.19478 0.20363
   0  -3   6 1262.25 21.3009   1-0.98459 0.89515-0.16891-0.15789 0.23286 0.23991
   0  -3   7 3466.45  37.664   1-0.98260 0.87801-0.17219-0.16156 0.27065 0.27647
   0  -3   8 66.3276 4.82154   1-0.97904 0.85928-0.17550-0.16520 0.30827 0.31321
   0  -3   9 372.258 15.4755   1-0.97385 0.83894-0.17883-0.16882 0.34578 0.35005
   0  -3  10 442.768 17.3287   1-0.96699 0.81691-0.18217-0.17243 0.38322 0.38696
   0  -3  11  110.60 8.01314   1-0.95836 0.79313-0.18551-0.17604 0.42062 0.42392
   0  -2  11  196.77 13.6841   1-0.96685 0.80112-0.13789-0.12862 0.41675 0.41890
   0  -2  10 337.326 15.2887   1-0.97517 0.82460-0.13453-0.12504 0.37943 0.38186
   0  -2   9 4155.30 45.8256   1-0.98177 0.84635-0.13117-0.12145 0.34209 0.34485
   0  -2   8 2170.70 30.7537   1-0.98670 0.86645-0.12780-0.11786 0.30471 0.30788
   0  -2   7 4208.93 39.3825   1-0.99005 0.88495-0.12445-0.11427 0.26726 0.27098
   0  -2   6 230.561  9.1586   1-0.99185 0.90191-0.12111-0.11065 0.22972 0.23417
   0  -2   5 5382.95 37.0587   1-0.99214 0.91736-0.11780-0.10701 0.19201 0.19753
   0  -2   411615.80 49.7277   1-0.99092 0.93130-0.11457-0.10330 0.15399 0.16119
   0  -2   3 2301.72  20.125   1-0.98814 0.94367-0.11149-0.09942 0.11527 0.12556
   0  -2   2 6085.89 29.1794   1-0.98347 0.95416-0.10895-0.09501 0.07433 0.09215
   0  -2   1 4176.49 22.0539   1-0.97265 0.95850-0.11126-0.08576 0.01347 0.07865
   0  -2   0 6882.99 26.7871   1 0.97865-0.97764-0.09503-0.09503-0.01089 0.02866
   0  -2  -1 475.607  7.5874   1 0.98345-0.96729-0.08859-0.09452-0.03588-0.02071
   0  -2  -2 30.4268 2.19952   1 0.98871-0.95739-0.08441-0.09175-0.07015-0.06078
   0  -2  -3 6076.42 31.0744   1 0.99294-0.94645-0.08064-0.08857-0.10603-0.09926
   0  -2  -4 3489.57 26.1785   1 0.99590-0.93425-0.07700-0.08526-0.14246-0.13718
   0  -2  -5 191.777   7.355   1 0.99751-0.92071-0.07344-0.08187-0.17915-0.17484
   0  -2  -6 1647.55 21.9877   1 0.99773-0.90577-0.06992-0.07844-0.21599-0.21236
   0  -2  -7 2714.99 30.8324   1 0.99650-0.88938-0.06642-0.07498-0.25291-0.24979
   0  -2  -8 1435.91 24.8319   1 0.99379-0.87151-0.06295-0.07151-0.28990-0.28716
   0  -2  -9 136.194 9.78926   1 0.98953-0.85210-0.05950-0.06801-0.32691-0.32450
   0  -2 -10 230.772 13.0271   1 0.98367-0.83108-0.05605-0.06450-0.36396-0.36180
   0  -2 -11 1043.96 26.2761   1 0.97613-0.80838-0.05263-0.06098-0.40103-0.39909
   0  -2 -12 215.713  15.028   1 0.96682-0.78392-0.04921-0.05744-0.43811-0.43636
   0  -1 -12 197.678 15.4535   1 0.96802-0.78561-0.00159-0.01004-0.44213-0.44123
   0  -1 -11 3050.67 43.3245   1 0.97746-0.81022-0.00499-0.01359-0.40500-0.40400
   0  -1 -10 10.7281 6.13505   1 0.98514-0.83305-0.00840-0.01712-0.36788-0.36677
   0  -1  -9 85.8499  6.9191   1 0.99113-0.85420-0.01183-0.02065-0.33077-0.32952
   0  -1  -8 4650.64 42.3664   1 0.99552-0.87374-0.01526-0.02416-0.29368-0.29226
   0  -1  -7 2370.36  28.045   1 0.99835-0.89174-0.01871-0.02766-0.25661-0.25498
   0  -1  -6 7353.59  44.268   1 0.99970-0.90824-0.02218-0.03115-0.21957-0.21766
   0  -1  -5 2754.90 24.5332   1 0.99960-0.92330-0.02566-0.03461-0.18258-0.18030
   0  -1  -4 1019.06 13.3547   1 0.99809-0.93695-0.02918-0.03805-0.14568-0.14285
   0  -1  -3 124.356 4.79679   1 0.99522-0.94924-0.03274-0.04144-0.10894-0.10523
   0  -1  -211241.30 122.338   1 0.99105-0.96022-0.03639-0.04474-0.07258-0.06724
   0  -1  -1 3527.25 14.5459   1 0.98577-0.97010-0.04036-0.04772-0.03744-0.02803
   0  -1   026786.80 139.771   1 0.98173-0.98123-0.04752-0.04752-0.01540 0.02428
   0  -1   1 2514.76 12.9025   1-0.98198 0.96733-0.05800-0.04398 0.03265 0.05058
   0  -1   221774.80 177.259   1-0.98854 0.95873-0.06017-0.04876 0.07515 0.08244
   0  -1   337683.40 275.143   1-0.99285 0.94788-0.06330-0.05258 0.11369 0.11825
   0  -1   423219.40 248.459   1-0.99562 0.93549-0.06660-0.05624 0.15149 0.15480
   0  -1   5 9764.83 46.8827   1-0.99693 0.92164-0.06995-0.05983 0.18903 0.19162
   0  -1   6 926.308 16.4545   1-0.99677 0.90633-0.07333-0.06340 0.22644 0.22856
   0  -1   7 7554.72  50.075   1-0.99514 0.88953-0.07672-0.06696 0.26379 0.26557
   0  -1   8 123.014 8.65957   1-0.99198 0.87122-0.08011-0.07052 0.30109 0.30262
   0  -1   9 2630.75 35.3043   1-0.98726 0.85134-0.08350-0.07408 0.33836 0.33970
   0  -1  10 13.9473 6.10246   1-0.98090 0.82982-0.08689-0.07765 0.37562 0.37680
   0  -1  11 564.284 19.5803   1-0.97284 0.80660-0.09027-0.08121 0.41286 0.41391
   0  -1  12 354.805 17.7102   1-0.96298 0.78158-0.09365-0.08479 0.45009 0.45103
   0   0  12 11.0217 9.94899   1-0.96674 0.78484-0.04603-0.03737 0.44612 0.44612
   0   0  11 1853.77 34.0231   1-0.97637 0.80963-0.04264-0.03381 0.40894 0.40894
   0   0  10 548.068 19.6072   1-0.98422 0.83263-0.03925-0.03026 0.37176 0.37176
   0   0   9 5202.26 48.4262   1-0.99037 0.85395-0.03584-0.02672 0.33459 0.33459
   0   0   8  215.04 10.3472   1-0.99491 0.87365-0.03242-0.02318 0.29741 0.29741
   0   0   7 949.289 18.0167   1-0.99790 0.89179-0.02900-0.01965 0.26024 0.26024
   0   0   6  617.02 13.3694   1-0.99938 0.90843-0.02557-0.01613 0.22306 0.22306
   0   0   517086.70 60.2825   1-0.99940 0.92361-0.02213-0.01262 0.18588 0.18588
   0   0   4 6620.36 33.1374   1-0.99800 0.93736-0.01869-0.00912 0.14871 0.14871
   0   0   3 2635.33 18.0422   1-0.99519 0.94972-0.01524-0.00562 0.11153 0.11153
   0   0   2 845.576 8.27556   1-0.99101 0.96069-0.01178-0.00212 0.07435 0.07435
   0   0   1 171.551 2.81942   1-0.98546 0.97031-0.00831 0.00136 0.03718 0.03718
   0   0  -1 175.049 2.82915   1 0.98546-0.97031 0.00831-0.00136-0.03718-0.03718
   0   0  -2 828.967  8.2667   1 0.99101-0.96069 0.01178 0.00212-0.07435-0.07435
   0   0  -3 2658.29  18.107   1 0.99519-0.94972 0.01524 0.00562-0.11153-0.11153
   0   0  -4 6647.81 33.2402   1 0.99800-0.93736 0.01869 0.00912-0.14871-0.14871
   0   0  -517220.80 60.6624   1 0.99940-0.92361 0.02213 0.01262-0.18588-0.18588
   0   0  -6 614.813 13.2269   1 0.99938-0.90843 0.02557 0.01613-0.22306-0.22306
   0   0  -7 936.359 17.9109   1 0.99790-0.89179 0.02900 0.01965-0.26024-0.26024
   0   0  -8 186.253 9.63064   1 0.99491-0.87365 0.03242 0.02318-0.29741-0.29741
   0   0  -9 5220.90 48.8075   1 0.99037-0.85395 0.03584 0.02672-0.33459-0.33459
   0   0 -10 543.852 19.8574   1 0.98422-0.83263 0.03925 0.03026-0.37176-0.37176
   0   0 -11 1956.97 35.0519   1 0.97637-0.80963 0.04264 0.03381-0.40894-0.40894
   0   0 -12 23.2681 9.16434   1 0.96674-0.78484 0.04603 0.03737-0.44612-0.44612
   0   1 -12 341.038 17.5325   1 0.96298-0.78158 0.09365 0.08479-0.45009-0.45103
   0   1 -11 585.755 19.9255   1 0.97284-0.80660 0.09027 0.08121-0.41286-0.41391
   0   1 -10-9.61883 5.85091   1 0.98090-0.82982 0.08689 0.07765-0.37562-0.37680
   0   1  -9 2703.32 35.7887   1 0.98726-0.85134 0.08350 0.07408-0.33836-0.33970
   0   1  -8 137.361 8.46426   1 0.99198-0.87122 0.08011 0.07052-0.30109-0.30262
   0   1  -7 7381.70 49.8431   1 0.99514-0.88953 0.07672 0.06696-0.26379-0.26557
   0   1  -6 939.423 16.5087   1 0.99677-0.90633 0.07333 0.06340-0.22644-0.22856
   0   1  -5 9967.79 47.4847   1 0.99693-0.92164 0.06995 0.05983-0.18903-0.19162
   0   1  -423505.00 249.374   1 0.99562-0.93549 0.06660 0.05624-0.15149-0.15480
   0   1  -222110.00 179.525   1 0.98854-0.95873 0.06017 0.04876-0.07515-0.08244
   0   1  -1 2577.70 13.0441   1 0.98198-0.96733 0.05800 0.04398-0.03265-0.05058
   0   1   026443.40 138.885   1-0.98173 0.98123 0.04752 0.04752 0.01540-0.02428
   0   1   1 3533.56 14.5321   1-0.98577 0.97010 0.04036 0.04772 0.03744 0.02803
   0   1   211126.40 121.639   1-0.99105 0.96022 0.03639 0.04474 0.07258 0.06724
   0   1   3 121.308  4.4679   1-0.99522 0.94924 0.03274 0.04144 0.10894 0.10523
   0   1   4 1012.49 13.3442   1-0.99809 0.93695 0.02918 0.03805 0.14568 0.14285
   0   1   5 2710.55 24.3301   1-0.99960 0.92330 0.02566 0.03461 0.18258 0.18030
   0   1   6 7131.01 43.6203   1-0.99970 0.90824 0.02218 0.03115 0.21957 0.21766
   0   1   7 2389.75 27.8505   1-0.99835 0.89174 0.01871 0.02766 0.25661 0.25498
   0   1   8 4471.30 41.5581   1-0.99552 0.87374 0.01526 0.02416 0.29368 0.29226
   0   1   9 80.4674 6.71727   1-0.99113 0.85420 0.01183 0.02065 0.33077 0.32952
   0   1  10 9.79522 6.30988   1-0.98514 0.83305 0.00840 0.01712 0.36788 0.36677
   0   1  11 2915.36 42.3597   1-0.97746 0.81022 0.00499 0.01359 0.40500 0.40400
   0   1  12 178.256 12.0659   1-0.96802 0.78561 0.00159 0.01004 0.44213 0.44123
   0   2  12 223.682  14.595   1-0.96682 0.78392 0.04921 0.05744 0.43811 0.43636
   0   2  11 985.981 25.2139   1-0.97613 0.80838 0.05263 0.06098 0.40103 0.39909
   0   2  10 245.114  12.957   1-0.98367 0.83108 0.05605 0.06450 0.36396 0.36180
   0   2   9 129.313 9.22883   1-0.98953 0.85210 0.05950 0.06801 0.32691 0.32450
   0   2   8 1463.64 24.4166   1-0.99379 0.87151 0.06295 0.07151 0.28990 0.28716
   0   2   7 2661.99 30.2191   1-0.99650 0.88938 0.06642 0.07498 0.25291 0.24979
   0   2   6 1673.14 21.8857   1-0.99773 0.90577 0.06992 0.07844 0.21599 0.21236
   0   2   5 198.126 7.28157   1-0.99751 0.92071 0.07344 0.08187 0.17915 0.17484
   0   2   4 3341.65 25.3617   1-0.99590 0.93425 0.07700 0.08526 0.14246 0.13718
   0   2   3 5925.86 30.4772   1-0.99294 0.94645 0.08064 0.08857 0.10603 0.09926
   0   2   2 32.3266 2.38257   1-0.98871 0.95739 0.08441 0.09175 0.07015 0.06078
   0   2   1 444.236 7.25719   1-0.98345 0.96729 0.08859 0.09452 0.03588 0.02071
   0   2   0 6536.07 25.9751   1-0.97865 0.97764 0.09503 0.09503 0.01089-0.02866
   0   2  -1 4142.81 21.7687   1 0.97265-0.95850 0.11126 0.08576-0.01347-0.07865
   0   2  -2 6013.30 28.8587   1 0.98347-0.95416 0.10895 0.09501-0.07433-0.09215
   0   2  -3 2248.10 19.7053   1 0.98814-0.94367 0.11149 0.09942-0.11527-0.12556
   0   2  -411334.80 48.7376   1 0.99092-0.93130 0.11457 0.10330-0.15399-0.16119
   0   2  -5 5266.89 36.6797   1 0.99214-0.91736 0.11780 0.10701-0.19201-0.19753
   0   2  -6 215.228 9.14792   1 0.99185-0.90191 0.12111 0.11065-0.22972-0.23417
   0   2  -7 4159.13 38.7704   1 0.99005-0.88495 0.12445 0.11427-0.26726-0.27098
   0   2  -8 2130.69 30.4591   1 0.98670-0.86645 0.12780 0.11786-0.30471-0.30788
   0   2  -9 4168.99 45.6939   1 0.98177-0.84635 0.13117 0.12145-0.34209-0.34485
   0   2 -10 305.827 14.6111   1 0.97517-0.82460 0.13453 0.12504-0.37943-0.38186
   0   2 -11 223.782 12.9583   1 0.96685-0.80112 0.13789 0.12862-0.41675-0.41890
   0   3 -11 118.182 8.90415   1 0.95836-0.79313 0.18551 0.17604-0.42062-0.42392
   0   3 -10 440.808 17.5876   1 0.96699-0.81691 0.18217 0.17243-0.38322-0.38696
   0   3  -9 374.191 15.3532   1 0.97385-0.83894 0.17883 0.16882-0.34578-0.35005
   0   3  -8 65.3673 4.17333   1 0.97904-0.85928 0.17550 0.16520-0.30827-0.31321
   0   3  -7 3500.48  37.474   1 0.98260-0.87801 0.17219 0.16156-0.27065-0.27647
   0   3  -6 1249.06 21.1479   1 0.98459-0.89515 0.16891 0.15789-0.23286-0.23991
   0   3  -5 21.3204 2.28896   1 0.98502-0.91074 0.16569 0.15415-0.19478-0.20363
   0   3  -4 902.372 15.3643   1 0.98387-0.92475 0.16261 0.15028-0.15612-0.16794
   0   3  -3 1617.17 18.8542   1 0.98097-0.93701 0.15987 0.14607-0.11603-0.13367
   0   3  -2 5389.91  31.795   1 0.97542-0.94661 0.15845 0.14054-0.07052-0.10484
   0   3  -1 1198.97 14.6871   1 0.87706-0.86342 0.21561 0.07643 0.21634-0.31734
   0   3   019038.70 210.453   1-0.97331 0.97180 0.14255 0.14255 0.00633-0.03298
   0   3   1 383.344 8.35036   1-0.97869 0.96202 0.13660 0.14155 0.03335 0.01436
   0   3   2 5934.76 32.2854   1-0.98404 0.95221 0.13234 0.13886 0.06728 0.05478
   0   3   3 5134.64 31.9372   1-0.98835 0.94137 0.12849 0.13576 0.10285 0.09356
   0   3   4 4614.21 32.7094   1-0.99141 0.92926 0.12480 0.13249 0.13907 0.13169
   0   3   5 4.42059 3.65919   1-0.99312 0.91582 0.12120 0.12914 0.17560 0.16951
   0   3   6 35.1107 3.46738   1-0.99344 0.90098 0.11764 0.12575 0.21232 0.20714
   0   3   7 2165.54 28.3272   1-0.99233 0.88471 0.11413 0.12231 0.24915 0.24467
   0   3   8 76.6375 5.97634   1-0.98972 0.86694 0.11063 0.11885 0.28606 0.28212
   0   3   9 63.4758 5.32866   1-0.98556 0.84763 0.10716 0.11537 0.32301 0.31951
   0   3  10 1190.87  26.398   1-0.97980 0.82671 0.10371 0.11188 0.36001 0.35687
   0   3  11 267.529 14.8282   1-0.97236 0.80411 0.10027 0.10837 0.39703 0.39420
   0   4  11  288.23 15.6504   1-0.96611 0.79735 0.14792 0.15575 0.39299 0.38935
   0   4  10 701.184 20.8086   1-0.97350 0.81990 0.15137 0.15925 0.35601 0.35198
   0   4   9 2148.95 34.2998   1-0.97919 0.84075 0.15483 0.16274 0.31907 0.31458
   0   4   8 549.156 16.5733   1-0.98327 0.85999 0.15832 0.16620 0.28216 0.27713
   0   4   7 2182.56 29.8087   1-0.98579 0.87767 0.16183 0.16964 0.24532 0.23961
   0   4   6 649.935  15.765   1-0.98682 0.89386 0.16536 0.17306 0.20857 0.20201
   0   4   5 2370.93 27.6107   1-0.98641 0.90860 0.16894 0.17643 0.17195 0.16428
   0   4   4 1004.96 17.1493   1-0.98459 0.92195 0.17257 0.17975 0.13553 0.12635
   0   4   3 5557.90 37.4341   1-0.98144 0.93395 0.17629 0.18298 0.09946 0.08807
   0   4   2 1915.34 21.2625   1-0.97702 0.94469 0.18019 0.18603 0.06406 0.04911
   0   4   1 1147.46 16.1855   1-0.97153 0.95435 0.18447 0.18870 0.03023 0.00859
   0   4   0 342.661 9.22204   1-0.96569 0.96367 0.19006 0.19006 0.00173-0.03727
   0   4  -1 56.0097 4.43513   1-0.96842 0.98157 0.21276 0.17432 0.04332-0.15321
   0   4  -2 5821.73 37.7608   1 0.96337-0.93507 0.20955 0.18448-0.06008-0.12416
   0   4  -3 57.2452  4.2375   1 0.97121-0.92775 0.20854 0.19243-0.11557-0.14302
   0   4  -4 7.58553 2.07536   1 0.97438-0.91576 0.21076 0.19716-0.15778-0.17517
   0   4  -5 35.4496 2.91758   1 0.97550-0.90173 0.21363 0.20125-0.19732-0.20998
   0   4  -6 4188.52 40.7746   1 0.97493-0.88599 0.21673 0.20510-0.23587-0.24578
   0   4  -7 286.638 12.1259   1 0.97274-0.86865 0.21993 0.20884-0.27395-0.28205
   0   4  -8-152.376 13.5664   1 0.96893-0.84968 0.22319 0.21253-0.31177-0.31859
   0   4  -9 274.138 14.2057   1 0.96346-0.82905 0.22649 0.21619-0.34943-0.35528
   0   4 -10 69.9175 5.10664   1 0.95628-0.80671 0.22980 0.21983-0.38698-0.39208
   0   5  -9 235.221 14.2609   1 0.95051-0.81660 0.27414 0.26357-0.35304-0.36055
   0   5  -8 394.663 15.7613   1 0.95630-0.83755 0.27089 0.25987-0.31522-0.32403
   0   5  -7 751.211  20.576   1 0.96038-0.85679 0.26769 0.25612-0.27716-0.28773
   0   5  -6 5051.03 48.2632   1 0.96279-0.87436 0.26457 0.25229-0.23872-0.25181
   0   5  -5 1213.95 22.7901   1 0.96350-0.89023 0.26162 0.24828-0.19957-0.21662
   0   5  -4 14.5894 5.06666   1 0.96235-0.90424 0.25906 0.24390-0.15881-0.18302
   0   5  -3 53.0542 3.71122   1 0.95857-0.91562 0.25768 0.23832-0.11312-0.15436
   0   5  -2 6678.62 45.6677   1 0.94304-0.91524 0.26559 0.22347-0.02927-0.16385
   0   5  -1 2893.05 29.3099   1-0.95256 0.96520 0.24947 0.23264-0.00561-0.11316
   0   5   0 3749.88 33.0591   1-0.95572 0.95320 0.23758 0.23758-0.00292-0.04150
   0   5   1 1399.87 20.2682   1-0.96195 0.94428 0.23226 0.23594 0.02672 0.00322
   0   5   2 4738.02 37.7826   1-0.96760 0.93477 0.22799 0.23327 0.06058 0.04371
   0   5   3 5770.66 42.9331   1-0.97214 0.92415 0.22407 0.23023 0.09589 0.08275
   0   5   4 2546.36 29.5882   1-0.97541 0.91225 0.22032 0.22703 0.13186 0.12114
   0   5   5 3094.15 33.5859   1-0.97731 0.89900 0.21667 0.22374 0.16819 0.15916
   0   5   6-0.36543 4.97035   1-0.97781 0.88434 0.21307 0.22038 0.20474 0.19696
   0   5   7 1460.10 26.1613   1-0.97686 0.86823 0.20952 0.21698 0.24143 0.23462
   0   5   8 256.901 12.6641   1-0.97439 0.85060 0.20600 0.21355 0.27822 0.27219
   0   5   9 4334.03 49.9075   1-0.97036 0.83141 0.20250 0.21010 0.31507 0.30968
   0   5  10 322.858 15.5843   1-0.96470 0.81059 0.19903 0.20662 0.35198 0.34713
   0   5  11 299.008  16.089   1-0.95733 0.78807 0.19557 0.20313 0.38893 0.38454
   0   6  10 103.842 8.91953   1-0.95333 0.79872 0.24669 0.25399 0.34791 0.34232
   0   6   9 2523.25 40.4004   1-0.95899 0.81954 0.25018 0.25745 0.31104 0.30484
   0   6   8 65.3756 5.30023   1-0.96301 0.83872 0.25368 0.26090 0.27422 0.26730
   0   6   7 1843.39 31.3766   1-0.96544 0.85630 0.25721 0.26432 0.23748 0.22969
   0   6   6 1304.62  25.351   1-0.96634 0.87237 0.26078 0.26770 0.20083 0.19198
   0   6   5 6917.41 54.9425   1-0.96577 0.88696 0.26439 0.27105 0.16434 0.15412
   0   6   4 255.668 11.1226   1-0.96377 0.90012 0.26805 0.27433 0.12807 0.11604
   0   6   3 23.8492  2.7349   1-0.96041 0.91191 0.27182 0.27752 0.09216 0.07760
   0   6   2 5635.31 45.6859   1-0.95574 0.92240 0.27575 0.28054 0.05689 0.03851
   0   6   1 265.624 10.9294   1-0.94991 0.93173 0.28000 0.28324 0.02293-0.00188
   0   6   0 6701.41 49.5594   1-0.94333 0.94030 0.28509 0.28509-0.00761-0.04569
   0   6  -1 144.025 8.39365   1-0.93795 0.95008 0.29390 0.28324-0.02297-0.10468
   0   6  -2 4361.09 41.8441   1 0.85303-0.82574 0.35917 0.22492 0.15638-0.35838
   0   6  -3 538.616 15.4413   1 0.94254-0.90009 0.30768 0.28335-0.10708-0.16928
   0   6  -4 2521.19 33.7267   1 0.94763-0.89002 0.30755 0.29043-0.15895-0.19177
   0   6  -5 395.576 15.1626   1 0.94892-0.87615 0.30969 0.29525-0.20145-0.22361
   0   6  -6 1031.14 24.2154   1 0.94808-0.86016 0.31245 0.29944-0.24139-0.25802
   0   6  -7 986.247  24.884   1 0.94543-0.84235 0.31546 0.30338-0.28027-0.29350
   0   6  -8 159.899 11.5337   1 0.94104-0.82280 0.31859 0.30720-0.31860-0.32952
   0   7  -7 1044.91 27.0247   1 0.92777-0.82518 0.36324 0.35063-0.28327-0.29939
   0   7  -6 84.7067 6.83133   1 0.93067-0.84325 0.36037 0.34655-0.24385-0.26445
   0   7  -5 1773.86 31.7046   1 0.93161-0.85934 0.35786 0.34211-0.20288-0.23107
   0   7  -4 298.818 13.6753   1 0.92999-0.87288 0.35636 0.33666-0.15777-0.20182
   0   7  -3  50.725 4.33918   1 0.92179-0.87985 0.35952 0.32655-0.09347-0.19177
   0   7  -2 2562.79 34.4431   1-0.92265 0.94944 0.38854 0.29058 0.11366-0.32455
   0   7  -1 693.035 18.0975   1-0.92180 0.93343 0.33994 0.33223-0.03375-0.10279
   0   7   0 2766.51  35.605   1-0.92841 0.92488 0.33261 0.33261-0.01236-0.04982
   0   7   1 3.57528 5.00917   1-0.93532 0.91664 0.32770 0.33057 0.01893-0.00676
   0   7   2 3640.76  40.943   1-0.94133 0.90749 0.32348 0.32784 0.05302 0.03350
   0   7   3 129.534 9.27959   1-0.94613 0.89713 0.31955 0.32482 0.08830 0.07258
   0   7   4 1837.83 30.0307   1-0.94960 0.88544 0.31577 0.32164 0.12417 0.11105
   0   7   5 1086.97 23.9656   1-0.95168 0.87236 0.31209 0.31837 0.16040 0.14918
   0   7   6 244.687 12.8469   1-0.95231 0.85783 0.30848 0.31504 0.19686 0.18708
   0   7   7 652.856 21.0345   1-0.95144 0.84180 0.30490 0.31166 0.23346 0.22483
   0   7   8 187.454 12.1859   1-0.94902 0.82423 0.30136 0.30825 0.27017 0.26247
   0   7   9 489.491 20.2222   1-0.94499 0.80504 0.29785 0.30481 0.30696 0.30004
   0   8   7 54.2401 5.40394   1-0.93474 0.82460 0.35259 0.35900 0.22938 0.22002
   0   8   6 711.511 21.9774   1-0.93559 0.84061 0.35617 0.36237 0.19281 0.18224
   0   8   5 603.623 19.7989   1-0.93492 0.85510 0.35980 0.36570 0.15638 0.14431
   0   8   4 19.0618 3.03234   1-0.93278 0.86811 0.36348 0.36896 0.12017 0.10617
   0   8   3 155.467 10.7111   1-0.92921 0.87970 0.36726 0.37214 0.08431 0.06768
   0   8   2  612.27 18.6659   1-0.92427 0.88992 0.37118 0.37517 0.04901 0.02863
   0   8   1 93.8426  7.3399   1-0.91807 0.89888 0.37537 0.37793 0.01476-0.01148
   0   8   0 1227.11 26.4709   1-0.91085 0.90682 0.38012 0.38012-0.01716-0.05391
   0   8  -1 436.195 16.3538   1-0.90340 0.91453 0.38659 0.38061-0.04210-0.10332
   0   8  -2 311.563 14.7673   1-0.90087 0.92715 0.40509 0.36906-0.01777-0.20201
   0   8  -3 1267.28 28.0984   1 0.89143-0.84998 0.41648 0.36462-0.05869-0.23543
   0   8  -4 1339.91 28.8608   1 0.90907-0.85246 0.40565 0.38240-0.15451-0.21397
   0   8  -5 316.902 16.0642   1 0.91138-0.83962 0.40617 0.38883-0.20370-0.23914
   0   9  -3 84.1682 6.06138   1 0.80574-0.76480 0.50086 0.37527 0.08928-0.39229
   0   9  -2 279.618 14.6081   1-0.87638 0.90216 0.44539 0.42379-0.05221-0.17644
   0   9  -1 30.7213 3.59755   1-0.88238 0.89300 0.43353 0.42870-0.04932-0.10498
   0   9   0 93.0315 6.74513   1-0.89048 0.88595 0.42764 0.42764-0.02202-0.05793
   0   9   1 179.903 12.4193   1-0.89800 0.87831 0.42301 0.42532 0.01045-0.01605
   0   9   2 107.331 8.37879   1-0.90440 0.86954 0.41887 0.42251 0.04486 0.02390
   0   9   3  239.82 14.3089   1-0.90947 0.85946 0.41496 0.41947 0.08021 0.06290
   0   9   4 14.7181 6.63457   1-0.91314 0.84797 0.41118 0.41629 0.11608 0.10138
   0   9   5 10.9986 7.33239   1-0.91535 0.83502 0.40749 0.41303 0.15228 0.13953
   1   9   5 10.7767 7.47786   1-0.87945 0.90686 0.44767 0.37228 0.30704-0.03719
   1   9   4 771.968 23.7217   1-0.87626 0.91883 0.45754 0.36936 0.29609-0.10060
   1   9   3  111.65 8.27423   1-0.87004 0.92777 0.46944 0.36441 0.29338-0.17224
   1   9   2 1228.89 28.1957   1-0.85898 0.93187 0.48450 0.35630 0.30347-0.25668
   1   9   1 43.4284 4.05914   1-0.83834 0.92639 0.50475 0.34301 0.33456-0.36213
   1   9   0  31.597 3.92911   1-0.79432 0.89753 0.53391 0.32079 0.40166-0.50357
   1   9  -1 416.807 16.7108   1-0.68170 0.80006 0.57761 0.28405 0.52675-0.70302
   1   9  -2 15.9507  7.0183   1-0.37044 0.50396 0.62993 0.23868 0.68305-0.93367
   1   8  -5 205.425 13.9964   1 0.76997-0.59047 0.50048 0.29395 0.17590-0.64070
   1   8  -4 138.248 9.75463   1 0.63679-0.47245 0.53230 0.25518 0.35989-0.75034
   1   8  -3 457.719 19.4466   1 0.32808-0.17890 0.57819 0.20234 0.60488-0.92097
   1   8  -2 234.119 13.5026   1-0.22155 0.35557 0.59637 0.17720 0.74155-0.98329
   1   8  -1 13.6874 6.41102   1-0.63519 0.75406 0.54959 0.21704 0.60992-0.77731
   1   8   0 327.888 14.6827   1-0.79317 0.89688 0.49959 0.26009 0.46000-0.55303
   1   8   1 708.788 19.8294   1-0.85114 0.93969 0.46575 0.28697 0.37411-0.39279
   1   8   2 374.661 15.1315   1-0.87640 0.94979 0.44279 0.30298 0.33200-0.27632
   1   8   3-1.42886 5.89137   1-0.88915 0.94738 0.42611 0.31272 0.31530-0.18527
   1   8   4 62.3564 5.13059   1-0.89601 0.93908 0.41318 0.31870 0.31381-0.10943
   1   8   5 114.618  8.7008   1-0.89945 0.92737 0.40262 0.32230 0.32195-0.04322
   1   8   6 2526.09 40.2502   1-0.90049 0.91325 0.39364 0.32433 0.33650 0.01658
   1   8   7 130.874 9.19273   1-0.89957 0.89717 0.38576 0.32526 0.35550 0.07194
   1   7   9 158.805 11.9997   1-0.90972 0.87751 0.32580 0.27629 0.41177 0.17325
   1   7   8 48.5127 4.81226   1-0.91412 0.89706 0.33251 0.27653 0.38806 0.12262
   1   7   7 148.252 11.2387   1-0.91680 0.91491 0.33988 0.27611 0.36699 0.06933
   1   7   6 842.567 22.3528   1-0.91769 0.93095 0.34814 0.27480 0.34953 0.01244
   1   7   5 10.1809 5.82214   1-0.91653 0.94495 0.35764 0.27225 0.33713-0.04952
   1   7   4 5.86371 4.73859   1-0.91275 0.95632 0.36897 0.26787 0.33211-0.11885
   1   7   3 14.4424 5.55887   1-0.90501 0.96375 0.38307 0.26073 0.33834-0.19943
   1   7   2  38.973 3.77375   1-0.88997 0.96386 0.40163 0.24911 0.36269-0.29814
   1   7   1 203.739 10.7767   1-0.85824 0.94729 0.42781 0.22989 0.41782-0.42761
   1   7   0 426.954 14.3415   1-0.77998 0.88419 0.46709 0.19756 0.52553-0.60968
   1   7  -1 415.845 14.7854   1-0.55737 0.67674 0.52235 0.14924 0.69568-0.85418
   1   7  -2  70.841 6.22656   1-0.04449 0.17902 0.55472 0.12383 0.76638-0.99923
   1   7  -3 259.555 13.5202   1 0.46075-0.31106 0.51852 0.16698 0.55697-0.86418
   1   7  -4 404.883 16.3778   1 0.70436-0.53952 0.47477 0.21767 0.32205-0.70361
   1   7  -5 1224.38 28.5456   1 0.81091-0.63091 0.44697 0.25243 0.15501-0.61092
   1   7  -6 886.236 25.6855   1 0.86266-0.66750 0.43031 0.27604 0.03465-0.56491
   1   7  -7 197.166 13.7592   1 0.88973-0.67941 0.42011 0.29319-0.05879-0.54583
   1   6  -8 176.661 11.0446   1 0.92495-0.69897 0.36486 0.26035-0.13789-0.53220
   1   6  -7-1.70367 6.74332   1 0.91263-0.70180 0.37044 0.24783-0.06361-0.53213
   1   6  -6 1772.46 32.5658   1 0.88919-0.69352 0.37939 0.23193 0.02466-0.54604
   1   6  -5 1706.87 30.5221   1 0.84564-0.66513 0.39390 0.21047 0.13606-0.58309
   1   6  -4 7484.34   61.43   1 0.75952-0.59418 0.41801 0.17941 0.28757-0.66024
   1   6  -3  27.519 3.31067   1 0.56894-0.41875 0.45757 0.13290 0.50432-0.80265
   1   6  -2 18.4641  7.1348   1 0.13955-0.00452 0.50399 0.07953 0.75395-0.97792
   1   6  -1 6042.02 49.3239   1-0.44102 0.56089 0.49378 0.08278 0.77521-0.92483
   1   6   0 23.1633 2.67467   1-0.75067 0.85538 0.43654 0.13307 0.59874-0.67401
   1   6   1 3429.08 34.7279   1-0.85860 0.94816 0.39113 0.17153 0.46655-0.46747
   1   6   2 392.567 12.5016   1-0.89949 0.97389 0.36114 0.19458 0.39603-0.32259
   1   6   3  374.81 12.5771   1-0.91768 0.97692 0.34037 0.20839 0.36275-0.21496
   1   6   4 25.1495 2.58028   1-0.92659 0.97067 0.32495 0.21687 0.35111-0.12897
   1   6   5 1247.45 23.6754   1-0.93081 0.95974 0.31277 0.22209 0.35265-0.05616
   1   6   6 28.0111 3.05324   1-0.93213 0.94590 0.30269 0.22523 0.36270 0.00815
   1   6   7  72.004 4.94562   1-0.93129 0.92990 0.29402 0.22694 0.37849 0.06671
   1   6   8 242.648 13.0367   1-0.92861 0.91206 0.28636 0.22765 0.39834 0.12122
   1   6   9 13.9589 7.12254   1-0.92421 0.89250 0.27942 0.22764 0.42114 0.17277
   1   6  10 1016.32 27.2662   1-0.91812 0.87125 0.27304 0.22707 0.44615 0.22212
   1   5  11 36.5104  3.9996   1-0.92210 0.86058 0.22036 0.17777 0.48079 0.27071
   1   5  10  392.72 16.9608   1-0.92992 0.88356 0.22646 0.17862 0.45467 0.22247
   1   5   9 14.6008 6.19457   1-0.93604 0.90483 0.23303 0.17900 0.43041 0.17239
   1   5   8 2006.33 31.8763   1-0.94046 0.92441 0.24020 0.17878 0.40858 0.11986
   1   5   7 612.765 17.3722   1-0.94315 0.94226 0.24818 0.17775 0.39003 0.06405
   1   5   6 332.932 12.2976   1-0.94394 0.95821 0.25729 0.17559 0.37604 0.00369
   1   5   5 176.385 9.00089   1-0.94241 0.97183 0.26801 0.17182 0.36860-0.06321
   1   5   4 4795.59 39.6117   1-0.93758 0.98217 0.28114 0.16564 0.37096-0.13993
   1   5   310261.90 55.7934   1-0.92710 0.98684 0.29810 0.15563 0.38882-0.23214
   1   5   2 4928.41 37.9027   1-0.90459 0.97949 0.32145 0.13923 0.43256-0.35024
   1   5   1 2181.16 25.0726   1-0.85061 0.94067 0.35595 0.11168 0.52126-0.51329
   1   5   0 902.039 16.5477   1-0.69936 0.80458 0.40779 0.06679 0.67887-0.74525
   1   5  -114873.80 70.8736   1-0.28434 0.40471 0.46052 0.02102 0.83473-0.97547
   1   5  -2 3360.18 36.6599   1 0.30937-0.17383 0.44599 0.04249 0.71213-0.92722
   1   5  -3 4899.49 44.3867   1 0.65515-0.50446 0.39681 0.09862 0.45293-0.74237
   1   5  -4 2228.30 31.1306   1 0.80462-0.63877 0.36207 0.14032 0.25668-0.62047
   1   5  -5 1040.25  22.107   1 0.87501-0.69400 0.34125 0.16809 0.11894-0.55708
   1   5  -6 1569.38 28.1977   1 0.91198-0.71581 0.32863 0.18766 0.01538-0.52788
   1   5  -7 774.509 21.7416   1 0.93239-0.72107 0.32080 0.20244-0.06827-0.51859
   1   5  -8 288.874 13.9561   1 0.94327-0.71678 0.31592 0.21427-0.13967-0.52154
   1   5  -9 18.9599 9.37578   1 0.94787-0.70623 0.31295 0.22419-0.20311-0.53245
   1   4 -10 906.541 26.1039   1 0.96257-0.70527 0.26304 0.18602-0.25999-0.54104
   1   4  -9 484.712 18.3981   1 0.96281-0.72066 0.26440 0.17771-0.20320-0.52348
   1   4  -8 2440.65 37.2476   1 0.95881-0.73182 0.26694 0.16822-0.14151-0.51081
   1   4  -7 2856.92 37.9512   1 0.94920-0.73737 0.27118 0.15702-0.07274-0.50523
   1   4  -6  13.538 6.29575   1 0.93133-0.73465 0.27802 0.14324 0.00678-0.51040
   1   4  -5 2906.63 33.9328   1 0.89968-0.71817 0.28898 0.12532 0.10347-0.53273
   1   4  -4 1716.46 24.8717   1 0.84149-0.67514 0.30693 0.10043 0.22921-0.58412
   1   4  -3 6202.82 44.6587   1 0.72324-0.57205 0.33697 0.06344 0.40560-0.68616
   1   4  -2 21.0751 2.32266   1 0.45281-0.31677 0.38391 0.00954 0.65417-0.86037
   1   4  -1 6412.25 42.6085   1-0.09714 0.21802 0.41905-0.03255 0.86012-0.99197
   1   4   0 427.617 10.3736   1-0.61843 0.72415 0.38004-0.00049 0.76244-0.81994
   1   4   115533.90 58.3553   1-0.83173 0.92229 0.32251 0.05009 0.58286-0.56600
   1   4   2 9259.94 45.7337   1-0.90464 0.98005 0.28273 0.08292 0.47296-0.38175
   1   4   3 9351.73 47.5938   1-0.93315 0.99340 0.25633 0.10237 0.41686-0.25130
   1   4   414596.40 62.5759   1-0.94576 0.99085 0.23761 0.11414 0.39183-0.15191
   1   4   5 3780.29 33.8108   1-0.95137 0.98130 0.22338 0.12141 0.38505-0.07078
   1   4   6 3134.29 32.9723   1-0.95319 0.96796 0.21196 0.12589 0.38962-0.00100
   1   4   7 53.4188 4.11993   1-0.95248 0.95209 0.20237 0.12853 0.40164 0.06133
   1   4   8 3500.69  39.528   1-0.94977 0.93423 0.19405 0.12990 0.41879 0.11854
   1   4   9 690.565 19.3395   1-0.94530 0.91460 0.18662 0.13037 0.43958 0.17209
   1   4  10 561.071 19.0592   1-0.93913 0.89327 0.17987 0.13018 0.46307 0.22296
   1   4  11 99.1264 8.67722   1-0.93126 0.87025 0.17362 0.12948 0.48859 0.27179
   1   3  12 778.722 24.6727   1-0.92818 0.85250 0.12087 0.08024 0.52283 0.32079
   1   3  11 1813.63  33.504   1-0.93787 0.87736 0.12685 0.08121 0.49624 0.27303
   1   3  10 4.74303 5.99951   1-0.94582 0.90047 0.13326 0.08176 0.47135 0.22357
   1   3   9  609.30 17.3606   1-0.95207 0.92187 0.14021 0.08175 0.44868 0.17188
   1   3   8 8574.12 59.3088   1-0.95661 0.94157 0.14790 0.08101 0.42898 0.11723
   1   3   7 5.69256   5.367   1-0.95933 0.95945 0.15660 0.07927 0.41334 0.05851
   1   3   613328.10 63.2176   1-0.95994 0.97521 0.16671 0.07611 0.40347-0.00597
   1   3   5 10.6227  3.7696   1-0.95774 0.98818 0.17892 0.07085 0.40210-0.07895
   1   3   410437.90 47.8502   1-0.95107 0.99667 0.19438 0.06234 0.41390-0.16510
   1   3   3 6887.75 36.3064   1-0.93560 0.99635 0.21516 0.04851 0.44729-0.27285
   1   3   2 3920.31 26.0418   1-0.89866 0.97456 0.24517 0.02545 0.51800-0.41791
   1   3   1 1540.64 15.9218   1-0.79816 0.88923 0.29096-0.01339 0.65189-0.62615
   1   3   0 363.473 8.32318   1-0.50012 0.60635 0.35133-0.06681 0.84136-0.88998
   1   3  -1 1708.17 19.7685   1 0.09891 0.02247 0.36790-0.07642 0.84573-0.96870
   1   3  -2 1911.71 21.7184   1 0.56749-0.43094 0.32054-0.02212 0.59149-0.78881
   1   3  -326268.30 82.5909   1 0.77689-0.62518 0.27827 0.02710 0.36328-0.63495
   1   3  -4 2661.39  28.005   1 0.87153-0.70467 0.25251 0.05982 0.20483-0.55086
   1   3  -5 1277.88  20.983   1 0.92017-0.73815 0.23706 0.08222 0.08947-0.50985
   1   3  -6 54.9835 4.01945   1 0.94747-0.75029 0.22754 0.09868-0.00119-0.49355
   1   3  -7 1968.42 30.1427   1 0.96318-0.75085 0.22161 0.11157-0.07700-0.49208
   1   3  -8 3610.54 43.0749   1 0.97169-0.74419 0.21794 0.12218-0.14338-0.50006
   1   3  -9 212.851 13.1049   1 0.97514-0.73249 0.21580 0.13128-0.20343-0.51436
   1   3 -10 488.425 18.9069   1 0.97468-0.71687 0.21472 0.13931-0.25906-0.53308
   1   2 -11 1.22516 7.55239   1 0.98048-0.70701 0.16623 0.09972-0.30993-0.54768
   1   2 -10  58.711 4.74187   1 0.98425-0.72594 0.16635 0.09265-0.25831-0.52495
   1   2  -9 68.3488 5.32522   1 0.98493-0.74178 0.16716 0.08488-0.20377-0.50514
   1   2  -8 3238.01 39.1518   1 0.98199-0.75399 0.16893 0.07616-0.14524-0.48931
   1   2  -7 481.579 14.6167   1 0.97446-0.76162 0.17206 0.06608-0.08106-0.47914
   1   2  -6 96.8487 6.91876   1 0.96058-0.76290 0.17720 0.05399-0.00857-0.47728
   1   2  -5 1253.76 19.4799   1 0.93687-0.75435 0.18543 0.03881 0.07679-0.48829
   1   2  -4 758.294 14.1015   1 0.89579-0.72843 0.19873 0.01857 0.18318-0.52033
   1   2  -3 7244.63 39.0585   1 0.81907-0.66686 0.22074-0.01040 0.32593-0.58872
   1   2  -2 9804.95 42.1009   1 0.65653-0.51948 0.25759-0.05420 0.53104-0.71948
   1   2  -1 516.089 9.72953   1 0.28025-0.15836 0.30869-0.11225 0.79873-0.91281
   1   2   011408.30 38.4224   1-0.34113 0.44786 0.31837-0.12888 0.90208-0.94181
   1   2   1 8662.04 31.7333   1-0.74439 0.83596 0.26122-0.07867 0.72786-0.69324
   1   2   2 124.001 4.58142   1-0.88513 0.96154 0.20900-0.03341 0.56853-0.45956
   1   2   3 3847.66   24.18   1-0.93404 0.99529 0.17471-0.00607 0.48058-0.29726
   1   2   4 3137.55 24.1124   1-0.95344 0.99954 0.15151 0.01017 0.43741-0.17973
   1   2   5 1798.58 20.2659   1-0.96152 0.99245 0.13465 0.02009 0.41986-0.08783
   1   2   6 6138.02 40.6153   1-0.96422 0.97999 0.12156 0.02623 0.41765-0.01126
   1   2   7 29.4036  2.5643   1-0.96375 0.96437 0.11086 0.02997 0.42516 0.05558
   1   2   8 2799.21 32.3592   1-0.96102 0.94649 0.10177 0.03212 0.43917 0.11592
   1   2   9 1192.18 23.2864   1-0.95641 0.92671 0.09379 0.03314 0.45770 0.17174
   1   2  10 715.561 19.5114   1-0.95005 0.90520 0.08663 0.03336 0.47950 0.22429
   1   2  11 1756.62 33.1773   1-0.94198 0.88197 0.08006 0.03297 0.50374 0.27441
   1   2  12 41.0288 4.35629   1-0.93217 0.85700 0.07396 0.03213 0.52982 0.32269
   1   1  12  5.8536 6.02665   1-0.93364 0.85898 0.02701-0.01596 0.53663 0.32475
   1   1  11 798.318 22.9102   1-0.94362 0.88412 0.03325-0.01524 0.51108 0.27595
   1   1  10 437.713 20.9566   1-0.95185 0.90750 0.03998-0.01503 0.48754 0.22515
   1   1   9 263.183 12.0042   1-0.95834 0.92915 0.04737-0.01547 0.46664 0.17168
   1   1   8 2800.15 32.1811   1-0.96304 0.94901 0.05565-0.01680 0.44936 0.11461
   1   1   7 160.153   7.886   1-0.96577 0.96689 0.06518-0.01937 0.43712 0.05250
   1   1   6 1096.88 16.8734   1-0.96603 0.98231 0.07651-0.02375 0.43222-0.01695
   1   1   5  312.13 8.38798   1-0.96266 0.99410 0.09059-0.03088 0.43847-0.09755
   1   1   4 208.811 6.31472   1-0.95270 0.99930 0.10909-0.04243 0.46263-0.19607
   1   1   3 982.522 11.3134   1-0.92789 0.98965 0.13512-0.06151 0.51731-0.32509
   1   1   2 1634.04  12.557   1-0.86177 0.93869 0.17443-0.09387 0.62542-0.50756
   1   1   1 5734.10 20.9689   1-0.66309 0.75516 0.23260-0.14509 0.80791-0.76441
   1   1   0 1251.27  10.755   1-0.14939 0.25662 0.27738-0.18292 0.92932-0.96017
   1   1  -1 5608.91 25.0208   1 0.43240-0.31001 0.24486-0.14345 0.73344-0.83864
   1   1  -2 37.3643   2.713   1 0.72471-0.58716 0.19585-0.08749 0.47598-0.65554
   1   1  -3 4218.08  27.279   1 0.85206-0.69935 0.16428-0.04897 0.29314-0.54704
   1   1  -4 1894.07 20.3452   1 0.91506-0.74719 0.14550-0.02324 0.16390-0.49216
   1   1  -5 30.0272 2.16311   1 0.95009-0.76706 0.13408-0.00486 0.06527-0.46788
   1   1  -6 2409.55 27.7508   1 0.97082-0.77264 0.12697 0.00919-0.01541-0.46155
   1   1  -7 72.8203 5.62581   1 0.98312-0.76978 0.12256 0.02055-0.08492-0.46640
   1   1  -8 1951.45 29.5313   1 0.98978-0.76128 0.11992 0.03015-0.14708-0.47859
   1   1  -9 266.249 12.3635   1 0.99226-0.74860 0.11849 0.03853-0.20419-0.49583
   1   1 -10 539.472 18.3733   1 0.99136-0.73254 0.11793 0.04604-0.25770-0.51668
   1   1 -11 126.684 9.05485   1 0.98752-0.71354 0.11800 0.05291-0.30855-0.54018
   1   0 -11  457.98 18.4509   1 0.99210-0.71762 0.06972 0.00616-0.30731-0.53253
   1   0 -10 1495.45 29.6978   1 0.99603-0.73671 0.06947-0.00053-0.25721-0.50828
   1   0  -9 425.282 15.8593   1 0.99716-0.75300 0.06979-0.00781-0.20468-0.48646
   1   0  -8  889.52 19.6453   1 0.99512-0.76611 0.07090-0.01586-0.14889-0.46790
   1   0  -7 769.138 17.2426   1 0.98923-0.77538 0.07309-0.02501-0.08858-0.45385
   1   0  -612709.20 62.0779   1 0.97829-0.77961 0.07685-0.03572-0.02177-0.44631
   1   0  -5 2580.29 25.6915   1 0.96005-0.77652 0.08295-0.04877 0.05477-0.44849
   1   0  -4 9130.30 42.9564   1 0.92991-0.76154 0.09276-0.06553 0.14668-0.46605
   1   0  -3 463.594 8.99753   1 0.87755-0.72433 0.10875-0.08847 0.26434-0.50937
   1   0  -220429.50  190.28   1 0.77649-0.63843 0.13557-0.12224 0.42722-0.59789
   1   0  -1 8346.69 103.815   1 0.55216-0.42926 0.17959-0.17321 0.66288-0.75920
   1   0   0 2695.36 13.6585   1 0.05387 0.05387 0.22633-0.22690 0.91521-0.93717
   1   0   111475.00 103.717   1-0.54629 0.63887 0.20340-0.21092 0.88485-0.83246
   1   0   2 103.185 3.40422   1-0.82514 0.90256 0.14162-0.15609 0.68923-0.56249
   1   0   310459.10 135.524   1-0.91624 0.97851 0.09656-0.11798 0.55813-0.35704
   1   0   4 1192.63 13.8618   1-0.94860 0.99571 0.06717-0.09554 0.48989-0.21444
   1   0   5 3129.09 25.1984   1-0.96110 0.99304 0.04679-0.08211 0.45806-0.10826
   1   0   6 33.8883   2.592   1-0.96536 0.98215 0.03158-0.07386 0.44724-0.02309
   1   0   7 251.687 9.62313   1-0.96537 0.96700 0.01954-0.06877 0.44925 0.04925
   1   0   8 271.808 10.8162   1-0.96267 0.94914 0.00955-0.06572 0.45957 0.11329
   1   0   9 74.0562  5.5536   1-0.95787 0.92918 0.00094-0.06406 0.47551 0.17170
   1   0  10 1948.04 31.2711   1-0.95122 0.90737-0.00669-0.06339 0.49544 0.22613
   1   0  11 118.565 7.96385   1-0.94281 0.88381-0.01359-0.06343 0.51827 0.27765
   1   0  12 128.271 9.43887   1-0.93262 0.85846-0.01996-0.06402 0.54327 0.32700
   1  -1  12  368.15 17.8043   1-0.92910 0.85544-0.06697-0.11204 0.54972 0.32944
   1  -1  11 4.22642 6.51337   1-0.93953 0.88103-0.06047-0.11159 0.52528 0.27952
   1  -1  10 3554.85 43.2117   1-0.94816 0.90482-0.05338-0.11173 0.50320 0.22725
   1  -1   9-8.80849  5.8297   1-0.95499 0.92680-0.04550-0.11266 0.48430 0.17179
   1  -1   8 1494.69  24.203   1-0.95989 0.94687-0.03654-0.11467 0.46979 0.11195
   1  -1   7 1090.84 19.0325   1-0.96256 0.96469-0.02603-0.11823 0.46158 0.04581
   1  -1   6 1848.53 22.3074   1-0.96217 0.97946-0.01320-0.12411 0.46278-0.02975
   1  -1   5 3237.12 26.3636   1-0.95671 0.98916 0.00328-0.13363 0.47880-0.12012
   1  -1   4 3927.48 25.9817   1-0.94077 0.98838 0.02587-0.14927 0.51956-0.23523
   1  -1   327753.40  232.72   1-0.89776 0.96052 0.05922-0.17568 0.60380-0.39383
   1  -1   2 3329.59 18.5585   1-0.77023 0.84815 0.11053-0.22004 0.75970-0.62407
   1  -1   128246.50  192.02   1-0.38945 0.48253 0.17049-0.27304 0.94582-0.88455
   1  -1   0 5884.36 23.5291   1 0.24314-0.13490 0.16650-0.26210 0.86549-0.87857
   1  -1  -118192.50 165.955   1 0.64296-0.51956 0.11485-0.20350 0.59509-0.68253
   1  -1  -220735.40 198.697   1 0.81544-0.67688 0.07673-0.15843 0.38457-0.54635
   1  -1  -4 3590.83 27.2977   1 0.94080-0.77192 0.04043-0.10823 0.13122-0.44171
   1  -1  -5 7619.34 43.9457   1 0.96694-0.78291 0.03203-0.09288 0.04517-0.43001
   1  -1  -6 9564.30 54.0155   1 0.98308-0.78389 0.02682-0.08072-0.02769-0.43151
   1  -1  -7 187.539  9.1584   1 0.99282-0.77847 0.02366-0.07060-0.09205-0.44150
   1  -1  -8 3579.93 38.9493   1 0.99801-0.76851 0.02188-0.06187-0.15066-0.45724
   1  -1  -9 124.166 8.93801   1 0.99965-0.75499 0.02107-0.05412-0.20522-0.47704
   1  -1 -10 2300.79 37.1222   1 0.99829-0.73847 0.02097-0.04707-0.25682-0.49979
   1  -1 -11 120.088 9.12567   1 0.99426-0.71927 0.02140-0.04054-0.30622-0.52474
   1  -2 -11 132.541 9.61392   1 0.99398-0.71849-0.02697-0.08721-0.30525-0.51683
   1  -2 -10 2699.67 39.5238   1 0.99815-0.73782-0.02756-0.09357-0.25653-0.49120
   1  -2  -9 107.463  7.5988   1 0.99974-0.75457-0.02767-0.10040-0.20579-0.46758
   1  -2  -8 289.839 11.9761   1 0.99849-0.76848-0.02715-0.10788-0.15239-0.44663
   1  -2  -7 2194.65 29.0308   1 0.99393-0.77907-0.02575-0.11623-0.09535-0.42932
   1  -2  -6 7262.05 48.3669   1 0.98523-0.78553-0.02312-0.12581-0.03321-0.41710
   1  -2  -513386.30 60.1349   1 0.97089-0.78636-0.01870-0.13718 0.03636-0.41232
   1  -2  -4 4616.95 32.4831   1 0.94804-0.77866-0.01155-0.15128 0.11730-0.41890
   1  -2  -3 7217.72 37.1148   1 0.91060-0.75638 0.00003-0.16981 0.21659-0.44385
   1  -2  -2 6010.22 31.2799   1 0.84424-0.70518 0.01917-0.19590 0.34739-0.50029
   1  -2  -156838.60 346.876   1 0.71034-0.58643 0.05155-0.23524 0.53369-0.61224
   1  -2   0 3894.27 23.6936   1 0.40148-0.29274 0.10145-0.29208 0.79507-0.79927
   1  -2   1 487.909 8.91344   1-0.19831 0.29190 0.12997-0.32756 0.97501-0.90485
   1  -2   2 6173.85 29.6845   1-0.69024 0.76867 0.08063-0.28516 0.83451-0.69000
   1  -2   312308.10 45.0148   1-0.87041 0.93368 0.02330-0.23479 0.65507-0.43621
   1  -2   426916.40 282.543   1-0.92866 0.97677-0.01471-0.20372 0.55212-0.25891
   1  -2   5 9187.69 46.8046   1-0.94933 0.98228-0.03988-0.18551 0.50090-0.13333
   1  -2   6 1092.15 18.0834   1-0.95637 0.97417-0.05782-0.17451 0.47893-0.03701
   1  -2   7 975.857 18.7718   1-0.95727 0.95991-0.07154-0.16775 0.47413 0.04214
   1  -2   8 2734.92 33.1964   1-0.95469 0.94217-0.08261-0.16363 0.48004 0.11059
   1  -2   9 148.381 10.0661   1-0.94968 0.92200-0.09195-0.16124 0.49300 0.17198
   1  -2  10 2487.23 37.1725   1-0.94265 0.89981-0.10009-0.16005 0.51082 0.22852
   1  -2  11 75.6748 4.69672   1-0.93376 0.87577-0.10737-0.15972 0.53211 0.28158
   1  -3  11 231.988 13.8899   1-0.92545 0.86796-0.15431-0.20781 0.53873 0.28384
   1  -3  10 1286.74 27.4191   1-0.93463 0.89230-0.14683-0.20834 0.51826 0.22995
   1  -3   9 185.256 11.3063   1-0.94189 0.91471-0.13841-0.20981 0.50160 0.17227
   1  -3   8 2054.89   30.46   1-0.94701 0.93499-0.12866-0.21260 0.49031 0.10920
   1  -3   7 38.3115 3.52024   1-0.94945 0.95259-0.11697-0.21735 0.48693 0.03822
   1  -3   6 7420.30 48.9014   1-0.94787 0.96617-0.10226-0.22510 0.49577-0.04497
   1  -3   5 28.8342 2.42635   1-0.93868 0.97214-0.08263-0.23778 0.52459-0.14814
   1  -3   4 7162.38 41.3357   1-0.91146 0.96008-0.05443-0.25904 0.58810-0.28600
   1  -3   3 4627.02 31.1383   1-0.83119 0.89496-0.01106-0.29545 0.71248-0.48473
   1  -3   212739.90  49.782   1-0.57741 0.65634 0.05043-0.35000 0.90747-0.75408
   1  -3   1 9955.51  46.371   1 0.00714 0.08696 0.07929-0.37191 0.96237-0.88333
   1  -3   0 884.763 13.5869   1 0.52440-0.41515 0.03470-0.32036 0.71843-0.71374
   1  -3  -122372.20 254.561   1 0.75946-0.63505-0.01003-0.26868 0.47963-0.54929
   1  -3  -2 155.385 6.27217   1 0.86483-0.72527-0.03727-0.23449 0.31495-0.45897
   1  -3  -316384.40 61.3867   1 0.91972-0.76499-0.05340-0.21141 0.19669-0.41507
   1  -3  -4 274.283 9.26459   1 0.95187-0.78198-0.06322-0.19464 0.10469-0.39742
   1  -3  -5 100.129 6.92054   1 0.97198-0.78694-0.06929-0.18163 0.02825-0.39533
   1  -3  -6 505.466 13.9321   1 0.98478-0.78458-0.07299-0.17097-0.03837-0.40306
   1  -3  -7 843.652 19.0262   1 0.99255-0.77719-0.07513-0.16188-0.09848-0.41730
   1  -3  -8 1134.74 23.7881   1 0.99654-0.76602-0.07617-0.15389-0.15407-0.43607
   1  -3  -9 462.453 16.6703   1 0.99742-0.75174-0.07644-0.14667-0.20640-0.45809
   1  -3 -10 733.296 21.9931   1 0.99558-0.73475-0.07613-0.14003-0.25631-0.48253
   1  -3 -11 261.293 15.0672   1 0.99125-0.71526-0.07538-0.13383-0.30439-0.50881
   1  -4 -11 3.75979 7.67463   1 0.98605-0.70955-0.12382-0.18042-0.30363-0.50068
   1  -4 -10 576.728 20.1649   1 0.99056-0.72922-0.12472-0.18647-0.25617-0.47379
   1  -4  -9 244.536 12.8432   1 0.99264-0.74646-0.12522-0.19292-0.20703-0.44857
   1  -4  -8 302.522 13.4252   1 0.99212-0.76110-0.12520-0.19989-0.15572-0.42554
   1  -4  -7 531.907 16.1999   1 0.98867-0.77281-0.12448-0.20756-0.10147-0.40543
   1  -4  -6 14.0801 5.36156   1 0.98172-0.78102-0.12279-0.21620-0.04322-0.38933
   1  -4  -5 569.349 14.5859   1 0.97027-0.78472-0.11973-0.22621 0.02076-0.37896
   1  -4  -4 295.069 10.1384   1 0.95245-0.78206-0.11462-0.23827 0.09323-0.37707
   1  -4  -3 217.256 8.61913   1 0.92459-0.76936-0.10633-0.25352 0.17893-0.38842
   1  -4  -2 3.16586 3.22158   1 0.87861-0.73854-0.09276-0.27404 0.28655-0.42168
   1  -4  -1 6848.39 42.0953   1 0.79443-0.66952-0.06997-0.30377 0.43260-0.49338
   1  -4   0 2229.16 24.5463   1 0.61540-0.50565-0.03148-0.34922 0.64476-0.63119
   1  -4   1 638.439 14.0798   1 0.20021-0.10562 0.01926-0.40690 0.91175-0.82382
   1  -4   2 6456.73 41.4031   1-0.42631 0.50575 0.01710-0.41170 0.96683-0.80455
   1  -4   3 1310.89 18.8451   1-0.77570 0.83998-0.04388-0.35766 0.77586-0.53923
   1  -4   4 5366.87 39.4934   1-0.88801 0.93713-0.09313-0.31537 0.62809-0.31711
   1  -4   5 22.7504 2.51287   1-0.92442 0.95838-0.12491-0.29054 0.55016-0.16483
   1  -4   6 4852.54 42.7527   1-0.93651 0.95531-0.14650-0.27590 0.51341-0.05373
   1  -4   7 334.323 12.6175   1-0.93901 0.94266-0.16232-0.26703 0.50001 0.03403
   1  -4   8 1564.73 27.8469   1-0.93677 0.92525-0.17470-0.26160 0.50059 0.10780
   1  -4   9 72.6209 6.05117   1-0.93155 0.90487-0.18489-0.25836 0.51007 0.17267
   1  -4  10 55.2432 4.65744   1-0.92404 0.88221-0.19361-0.25659 0.52551 0.23159
   1  -5   9 63.9077 5.44625   1-0.91856 0.89239-0.23139-0.30689 0.51840 0.17323
   1  -5   8 438.158 18.9885   1-0.92388 0.91287-0.22072-0.31061 0.51088 0.10640
   1  -5   7 16.1775 3.43635   1-0.92583 0.92998-0.20759-0.31679 0.51339 0.02954
   1  -5   6 6680.09 53.7643   1-0.92208 0.94139-0.19049-0.32694 0.53197-0.06340
   1  -5   5 116.883 8.42968   1-0.90605 0.94051-0.16663-0.34385 0.57793-0.18371
   1  -5   4 1810.75 25.6511   1-0.85657 0.90619-0.13067-0.37286 0.67268-0.35282
   1  -5   3 2286.92 27.5697   1-0.69789 0.76267-0.07559-0.42099 0.84337-0.59786
   1  -5   2 340.765 12.0155   1-0.24061 0.32055-0.02323-0.46639 0.99686-0.82570
   1  -5   1 4595.65 41.1977   1 0.36151-0.26641-0.04659-0.43608 0.83800-0.74119
   1  -5   0 568.488 14.7223   1 0.68059-0.57033-0.09604-0.37968 0.57821-0.55575
   1  -5  -1 831.789 16.8878   1 0.81829-0.69287-0.12844-0.34034 0.39181-0.44371
   1  -5  -2 400.032 11.8212   1 0.88656-0.74599-0.14744-0.31439 0.26154-0.38779
   1  -5  -3 755.676 16.4284   1 0.92554-0.76981-0.15883-0.29605 0.16297-0.36358
   1  -5  -4 25.2297 2.65458   1 0.94989-0.77900-0.16580-0.28212 0.08275-0.35771
   1  -5  -5 18.4358 2.78587   1 0.96577-0.77972-0.17006-0.27092 0.01381-0.36312
   1  -5  -6 517.874 15.8604   1 0.97605-0.77485-0.17254-0.26148-0.04777-0.37589
   1  -5  -7 10.9682 6.09499   1 0.98226-0.76589-0.17382-0.25326-0.10434-0.39368
   1  -5  -8 2443.54 37.2764   1 0.98521-0.75369-0.17423-0.24589-0.15733-0.41504
   1  -5  -9 60.5273 5.07685   1 0.98537-0.73869-0.17402-0.23915-0.20770-0.43903
   1  -5 -10 202.454 14.1744   1 0.98302-0.72118-0.17334-0.23288-0.25609-0.46498
   1  -6  -9 97.1163 8.51494   1 0.97553-0.72835-0.22284-0.28536-0.20839-0.42945
   1  -6  -8 1241.90  28.564   1 0.97572-0.74370-0.22327-0.29188-0.15891-0.40457
   1  -6  -7 312.263 14.1554   1 0.97325-0.75638-0.22314-0.29897-0.10709-0.38205
   1  -6  -6 1520.20 28.1965   1 0.96773-0.76601-0.22224-0.30681-0.05209-0.36269
   1  -6  -5 2338.30 33.8838   1 0.95846-0.77191-0.22028-0.31572 0.00733-0.34776
   1  -6  -4 3062.99 37.1421   1 0.94425-0.77286-0.21679-0.32617 0.07313-0.33920
   1  -6  -3 163.221 9.76375   1 0.92280-0.76656-0.21097-0.33894 0.14857-0.34029
   1  -6  -2 174.306 10.0925   1 0.88938-0.74831-0.20145-0.35541 0.23940-0.35676
   1  -6  -1  195.47 9.57145   1 0.83319-0.70727-0.18564-0.37817 0.35636-0.39937
   1  -6   0 63.2371 5.84581   1 0.72576-0.61500-0.15871-0.41205 0.51983-0.48849
   1  -6   1 1765.10 28.3666   1 0.48500-0.38940-0.11444-0.46327 0.75684-0.65115
   1  -6   2 422.562 14.9232   1-0.03830 0.11874-0.07354-0.51112 0.98583-0.80579
   1  -6   3 169.256 9.48132   1-0.59056 0.65585-0.10741-0.48420 0.90979-0.65539
   1  -6   4 94.1971  6.8771   1-0.81459 0.86471-0.16693-0.43163 0.72228-0.39353
   1  -6   5 1681.77  28.108   1-0.88284 0.91781-0.20770-0.39781 0.60826-0.20516
   1  -6   6 1032.97   23.10   1-0.90433 0.92414-0.23421-0.37825 0.55157-0.07411
   1  -6   7 316.082 14.7687   1-0.90975 0.91440-0.25276-0.36665 0.52709 0.02472
   1  -6   8 173.349 14.1541   1-0.90821 0.89770-0.26674-0.35962 0.52115 0.10501
   1  -7   7 123.126 9.64795   1-0.89056 0.89572-0.29783-0.41661 0.54113 0.01956
   1  -7   6 15.5127 7.84347   1-0.88288 0.90320-0.27762-0.42987 0.57235-0.08601
   1  -7   5 2212.54 35.3719   1-0.85380 0.88928-0.24801-0.45253 0.64154-0.22955
   1  -7   4 4.22079 6.34419   1-0.75836 0.80899-0.20194-0.49165 0.77671-0.43907
   1  -7   3 532.852 17.4683   1-0.44804 0.51383-0.14187-0.54477 0.96471-0.70143
   1  -7   2 36.8271  3.8819   1 0.15363-0.07268-0.13354-0.54615 0.93536-0.74643
   1  -7   1 3259.85 42.1378   1 0.57395-0.47784-0.18175-0.49099 0.67860-0.56402
   1  -7   0 2.75702 6.16488   1 0.75549-0.64422-0.21955-0.44624 0.46923-0.42900
   1  -7  -1 1688.63 29.4459   1 0.84066-0.71424-0.24178-0.41706 0.32540-0.35953
   1  -7  -2 13.4111 6.29036   1 0.88756-0.74598-0.25489-0.39700 0.21965-0.32814
   1  -7  -3 593.642  18.614   1 0.91650-0.75976-0.26281-0.38213 0.13548-0.31832
   1  -7  -4 5868.40 56.4074   1 0.93554-0.76364-0.26761-0.37038 0.06424-0.32143
   1  -7  -5 1295.99 27.7626   1 0.94832-0.76126-0.27042-0.36061 0.00126-0.33280
   1  -7  -6 1772.79 32.8623   1 0.95666-0.75445-0.27190-0.35218-0.05619-0.34971
   1  -7  -7 35.4633 3.95464   1 0.96156-0.74419-0.27245-0.34469-0.10974-0.37051
   1  -7  -8 823.251 24.6621   1 0.96357-0.73104-0.27232-0.33786-0.16048-0.39412
   1  -8  -7 235.851 14.8072   1 0.94708-0.72920-0.32176-0.39041-0.11233-0.35904
   1  -8  -6 882.846 25.4294   1 0.94277-0.74005-0.32153-0.39758-0.06011-0.33691
   1  -8  -5 600.765 20.8358   1 0.93525-0.74769-0.32049-0.40557-0.00447-0.31819
   1  -8  -4 665.083 21.3152   1 0.92371-0.75131-0.31829-0.41473 0.05598-0.30429
   1  -8  -3 1419.39 30.0249   1 0.90671-0.74947-0.31439-0.42558 0.12351-0.29746
   1  -8  -2 584.099   21.84   1 0.88140-0.73932-0.30786-0.43906 0.20193-0.30153
   1  -8  -1 3910.99 48.5605   1 0.84174-0.71481-0.29704-0.45683 0.29818-0.32343
   1  -8   0 150.445 11.8371   1 0.77310-0.66133-0.27877-0.48205 0.42546-0.37636
   1  -8   1 649.666 21.3969   1 0.63489-0.53828-0.24734-0.52043 0.60796-0.48450
   1  -8   2 569.917 22.0077   1 0.31368-0.23222-0.19988-0.57484 0.85965-0.66184
   1  -8   3 709.683 22.7953   1-0.27224 0.33853-0.18263-0.59904 0.99321-0.72104
   1  -8   4 1521.88 31.2922   1-0.68277 0.73391-0.23605-0.55257 0.83441-0.48789
   1  -8   5  975.55 25.4435   1-0.81748 0.85346-0.28749-0.50808 0.67810-0.25723
   1  -9   3 686.684 24.9017   1-0.07882 0.14562-0.23289-0.64382 0.98254-0.70150
   1  -9   2 348.031 17.9291   1 0.43410-0.35215-0.26853-0.60123 0.77529-0.56859
   1  -9   1 804.729 25.3371   1 0.67411-0.57700-0.31088-0.55192 0.54611-0.41377
   1  -9   0 23.3197 3.89552   1 0.78092-0.66865-0.33663-0.51922 0.38749-0.32950
   1  -9  -1 696.161 22.7075   1 0.83714-0.70970-0.35156-0.49734 0.27408-0.29045
   1  -9  -2  53.528 5.38538   1 0.87109-0.72851-0.36043-0.48151 0.18590-0.27662
   1  -9  -3 994.138 26.6086   1 0.89342-0.73567-0.36575-0.46924 0.11249-0.27756
   1  -9  -4 49.2251 4.63331   1 0.90869-0.73579-0.36886-0.45919 0.04826-0.28769
   2  -9  -3 27.9234 4.71732   1 0.85197-0.58648-0.32824-0.50733 0.25792-0.44495
   2  -9  -2 1034.64 29.3777   1 0.80957-0.55924-0.31906-0.52346 0.34754-0.46022
   2  -9  -1 268.571  15.883   1 0.74860-0.51343-0.30662-0.54285 0.45083-0.48916
   2  -9   0 534.292 21.6369   1 0.65813-0.43812-0.29012-0.56630 0.57133-0.53531
   2  -9   1 14.3792 7.54053   1 0.52036-0.31551-0.26950-0.59387 0.70960-0.59922
   2  -9   2 669.031 25.2898   1 0.31298-0.12329-0.24790-0.62242 0.85329-0.66857
   2  -8   5  233.54 15.0251   1-0.55505 0.69876-0.22635-0.56980 0.91398-0.51507
   2  -8   4  592.11 21.6451   1-0.35184 0.51072-0.19618-0.59301 0.98192-0.65737
   2  -8   3 16.2844 8.00422   1-0.06369 0.23772-0.18114-0.60111 0.98637-0.73618
   2  -8   2 165.996 10.9037   1 0.23736-0.04817-0.18871-0.58658 0.89812-0.72227
   2  -8   1 83.8466 7.00635   1 0.47442-0.27008-0.20963-0.55871 0.75656-0.65507
   2  -8   0 918.826 25.5479   1 0.63492-0.41541-0.23185-0.52954 0.61130-0.58416
   2  -8  -1 391.132 17.4867   1 0.73980-0.50514-0.25030-0.50414 0.48255-0.52977
   2  -8  -2 585.891 20.7044   1 0.80960-0.55977-0.26440-0.48309 0.37229-0.49386
   2  -8  -3   45.36 4.19004   1 0.85751-0.59253-0.27487-0.46566 0.27727-0.47319
   2  -8  -4 12.0507 7.28048   1 0.89124-0.61111-0.28259-0.45100 0.19384-0.46411
   2  -8  -5 459.355 19.3053   1 0.91531-0.62001-0.28823-0.43841 0.11907-0.46369
   2  -8  -6 67.6087 5.50102   1 0.93237-0.62192-0.29232-0.42737 0.05079-0.46977
   2  -7  -8  19.956 8.62199   1 0.96397-0.62371-0.24705-0.36370-0.06594-0.51062
   2  -7  -7 128.018 9.73745   1 0.95556-0.63045-0.24467-0.37303-0.00483-0.49738
   2  -7  -6  11.026 6.69254   1 0.94250-0.63255-0.24128-0.38337 0.06051-0.48837
   2  -7  -5 71.7731 6.17436   1 0.92356-0.62877-0.23658-0.39503 0.13135-0.48486
   2  -7  -4 1081.99 26.2096   1 0.89680-0.61717-0.23013-0.40842 0.20947-0.48862
   2  -7  -3 572.266 18.6672   1 0.85901-0.59453-0.22136-0.42414 0.29729-0.50210
   2  -7  -2 12.3606 6.54059   1 0.80476-0.55544-0.20950-0.44295 0.39809-0.52854
   2  -7  -1 505.253 17.9042   1 0.72469-0.49053-0.19366-0.46574 0.51568-0.57178
   2  -7   0 479.584 17.4256   1 0.60305-0.38405-0.17331-0.49305 0.65256-0.63430
   2  -7   1 278.452 14.4555   1 0.41710-0.21326-0.15001-0.52330 0.80276-0.71015
   2  -7   2-0.55928  7.3561   1 0.15084 0.03784-0.13116-0.54910 0.93643-0.76947
   2  -7   3 13.4447 6.06052   1-0.16269 0.33622-0.13006-0.55715 0.99849-0.75717
   2  -7   4 145.441 10.9674   1-0.43481 0.59317-0.15145-0.54271 0.96779-0.65212
   2  -7   5 2052.01 34.8117   1-0.61338 0.75659-0.18379-0.51732 0.89043-0.50041
   2  -7   6 215.669 13.4758   1-0.71365 0.84170-0.21539-0.49267 0.81453-0.35016
   2  -7   7 19.3496 3.53637   1-0.76652 0.87942-0.24214-0.47288 0.75753-0.21880
   2  -6   8 495.909 19.2949   1-0.81664 0.91387-0.21887-0.40806 0.70622-0.10202
   2  -6   7 591.747 19.1624   1-0.79406 0.90645-0.19807-0.42191 0.73954-0.20970
   2  -6   6 220.015 12.0098   1-0.74913 0.87668-0.17259-0.44044 0.79155-0.33606
   2  -6   5 844.475 21.4124   1-0.66397 0.80667-0.14195-0.46413 0.86383-0.48270
   2  -6   4 1535.28 27.6015   1-0.50947 0.66734-0.10859-0.49054 0.94582-0.63904
   2  -6   3 922.364  21.933   1-0.26004 0.43306-0.08199-0.51019 0.99828-0.76585
   2  -6   2 3.71831 6.06011   1 0.05574 0.13244-0.07581-0.50942 0.96590-0.80782
   2  -6   1 1243.86 25.6316   1 0.34827-0.14493-0.09100-0.48728 0.84670-0.76298
   2  -6   0 1658.81 28.4247   1 0.56190-0.34340-0.11460-0.45672 0.69467-0.68530
   2  -6  -1 280.633 12.6649   1 0.70284-0.46919-0.13672-0.42766 0.55022-0.61520
   2  -6  -2 188.123 10.3712   1 0.79487-0.54605-0.15436-0.40307 0.42502-0.56436
   2  -6  -3  39.762 4.22684   1 0.85645-0.59247-0.16769-0.38279 0.31807-0.53176
   2  -6  -4 500.026 16.4777   1 0.89885-0.61972-0.17759-0.36594 0.22553-0.51357
   2  -6  -5 149.324 10.8717   1 0.92863-0.63434-0.18489-0.35168 0.14385-0.50624
   2  -6  -6 457.596 17.3056   1 0.94962-0.64017-0.19026-0.33937 0.07027-0.50702
   2  -6  -7 76.9897 6.82873   1 0.96414-0.63953-0.19416-0.32852 0.00281-0.51391
   2  -6  -8 11.4243 6.44798   1 0.97363-0.63387-0.19694-0.31879-0.05997-0.52548
   2  -6  -9 60.4342 4.88872   1 0.97899-0.62407-0.19885-0.30992-0.11913-0.54068
   2  -5  -9  374.39 17.8743   1 0.98676-0.63234-0.14912-0.26462-0.11467-0.55401
   2  -5  -8 702.362 20.9391   1 0.98055-0.64128-0.14687-0.27382-0.05412-0.54021
   2  -5  -7 367.866 15.2011   1 0.96992-0.64582-0.14366-0.28398 0.01042-0.53040
   2  -5  -6 1447.50 27.5576   1 0.95382-0.64487-0.13922-0.29537 0.08012-0.52574
   2  -5  -5 11.1065   3.044   1 0.93056-0.63677-0.13316-0.30838 0.15660-0.52787
   2  -5  -4 7086.86 55.5941   1 0.89739-0.61876-0.12494-0.32356 0.24211-0.53903
   2  -5  -3 999.258 20.9429   1 0.84972-0.58625-0.11383-0.34161 0.33968-0.56225
   2  -5  -2 14.1522 4.79925   1 0.77967-0.53136-0.09895-0.36345 0.45316-0.60137
   2  -5  -1 2177.28 29.2738   1 0.67376-0.44060-0.07949-0.38986 0.58606-0.65993
   2  -5   0 3150.51 35.3169   1 0.51086-0.29287-0.05591-0.42039 0.73695-0.73646
   2  -5   1 2781.84 34.3336   1 0.26836-0.06552-0.03306-0.45019 0.88645-0.81161
   2  -5   2 3715.41 39.2906   1-0.04469 0.23237-0.02315-0.46704 0.98450-0.83531
   2  -5   3 1835.60 27.2437   1-0.35216 0.52468-0.03668-0.46047 0.98666-0.76312
   2  -5   4 808.484 18.5029   1-0.57509 0.73245-0.06709-0.43701 0.91810-0.62020
   2  -5   5 5683.33 48.7755   1-0.70726 0.84947-0.10052-0.41053 0.83538-0.46313
   2  -5   6 22.9331  3.1299   1-0.77941 0.90645-0.12991-0.38809 0.76793-0.32132
   2  -5   7 1747.98 30.4363   1-0.81760 0.92949-0.15410-0.37085 0.72106-0.20010
   2  -5   8 340.873 15.3672   1-0.83681 0.93354-0.17388-0.35802 0.69186-0.09655
   2  -5   9 694.765 21.2863   1-0.84485 0.92642-0.19028-0.34857 0.67620-0.00654
   2  -4  10-2.27259  7.1415   1-0.86068 0.92659-0.15801-0.29276 0.66099 0.07415
   2  -4   9 1176.44 26.5686   1-0.86038 0.94144-0.14465-0.29917 0.66437-0.00359
   2  -4   8 32.9839 3.58292   1-0.85375 0.94997-0.12897-0.30790 0.67709-0.09066
   2  -4   7 5865.97 51.0895   1-0.83742 0.94880-0.11019-0.31973 0.70231-0.19023
   2  -4   6 572.647 15.5465   1-0.80493 0.93147-0.08728-0.33569 0.74403-0.30631
   2  -4   5 2615.01 30.3844   1-0.74386 0.88556-0.05930-0.35672 0.80595-0.44258
   2  -4   4 1858.01 24.7157   1-0.63162 0.78848-0.02651-0.38256 0.88648-0.59746
   2  -4   3 4504.97 37.7564   1-0.43640 0.60842 0.00628-0.40840 0.96532-0.75066
   2  -4   216577.20 72.7263   1-0.14655 0.33372 0.02654-0.42171 0.99101-0.85070
   2  -4   1 2049.89 26.4233   1 0.17861 0.02372 0.02325-0.41146 0.91976-0.85380
   2  -4   011522.40 60.6962   1 0.44948-0.23199 0.00251-0.38378 0.77833-0.78672
   2  -4  -1 102.135 6.74171   1 0.63686-0.40421-0.02204-0.35228 0.62297-0.70571
   2  -4  -2 9524.03 55.7071   1 0.75881-0.51101-0.04327-0.32410 0.48251-0.63961
   2  -4  -3 205.669 9.39782   1 0.83868-0.57572-0.05977-0.30064 0.36220-0.59365
   2  -4  -4 2200.92 29.1504   1 0.89239-0.61426-0.07217-0.28130 0.25924-0.56504
   2  -4  -5 79.8497 5.28001   1 0.92938-0.63610-0.08137-0.26514 0.16964-0.54980
   2  -4  -6 1419.58 25.8783   1 0.95515-0.64671-0.08818-0.25138 0.09007-0.54458
   2  -4  -7 3151.05 40.2381   1 0.97297-0.64937-0.09319-0.23942 0.01799-0.54686
   2  -4  -8 2162.94 35.5796   1 0.98481-0.64605-0.09684-0.22882-0.04839-0.55483
   2  -4  -9 971.655 25.6961   1 0.99191-0.63800-0.09945-0.21927-0.11040-0.56717
   2  -4 -10  101.06 9.14002   1 0.99506-0.62599-0.10124-0.21052-0.16901-0.58292
   2  -3 -10 101.581  7.4906   1 0.99834-0.62977-0.05191-0.16482-0.16614-0.59467
   2  -3  -9 1176.81 27.1365   1 0.99451-0.64110-0.04983-0.17385-0.10631-0.58014
   2  -3  -8 664.198 19.9693   1 0.98649-0.64823-0.04686-0.18377-0.04277-0.56933
   2  -3  -7 5242.21 50.0026   1 0.97335-0.65026-0.04274-0.19484 0.02555-0.56330
   2  -3  -6 953.297 20.1681   1 0.95366-0.64572-0.03712-0.20741 0.10014-0.56353
   2  -3  -5 2954.80 32.9319   1 0.92508-0.63230-0.02952-0.22197 0.18302-0.57206
   2  -3  -4 762.117 16.2601   1 0.88375-0.60613-0.01927-0.23917 0.27697-0.59166
   2  -3  -3 6871.42 44.9359   1 0.82312-0.56066-0.00551-0.25987 0.38564-0.62598
   2  -3  -229788.60 341.304   1 0.73190-0.48459 0.01267-0.28500 0.51301-0.67900
   2  -3  -1  69.327  5.4626   1 0.59155-0.35941 0.03552-0.31481 0.66049-0.75212
   2  -3   0 9513.99 49.0819   1 0.37764-0.16066 0.06031-0.34654 0.81734-0.83462
   2  -3   1 68.2316 5.41324   1 0.08124 0.12059 0.07738-0.37056 0.94431-0.88724
   2  -3   213475.40 57.7098   1-0.24580 0.43247 0.07324-0.37337 0.98523-0.85380
   2  -3   312029.70 54.8065   1-0.51114 0.68265 0.04743-0.35452 0.93636-0.73058
   2  -3   4 1758.18 22.0201   1-0.67945 0.83581 0.01354-0.32758 0.85246-0.57233
   2  -3   5 159.825 7.98019   1-0.77436 0.91556-0.01814-0.30285 0.77615-0.42166
   2  -3   6  101.13 7.59791   1-0.82607 0.95211-0.04464-0.28330 0.72011-0.29127
   2  -3   7 3946.89 39.4597   1-0.85374 0.96462-0.06629-0.26860 0.68341-0.18022
   2  -3   8 1592.05 26.7673   1-0.86762 0.96334-0.08413-0.25771 0.66200-0.08446
   2  -3   9 747.773 20.2765   1-0.87303 0.95359-0.09911-0.24968 0.65211-0.00021
   2  -3  10 12.6112 7.04985   1-0.87279 0.93819-0.11196-0.24378 0.65081 0.07544
   2  -3  11  563.67  20.051   1-0.86841 0.91865-0.12321-0.23948 0.65597 0.14463
   2  -2  11 130.687 9.82238   1-0.87765 0.92739-0.07688-0.19078 0.64687 0.14485
   2  -2  10 20.1975 7.01879   1-0.88218 0.94708-0.06600-0.19471 0.64020 0.07717
   2  -2   9 2655.89 35.7278   1-0.88291 0.96297-0.05364-0.20012 0.63950 0.00352
   2  -2   8  983.94   20.21   1-0.87856 0.97378-0.03932-0.20749 0.64670-0.07804
   2  -2   7 758.988 16.7394   1-0.86679 0.97716-0.02238-0.21748 0.66447-0.17017
   2  -2   6 1961.40 24.6231   1-0.84318 0.96872-0.00193-0.23097 0.69634-0.27639
   2  -2   5 31.3903 2.57443   1-0.79933 0.94002 0.02307-0.24903 0.74642-0.40081
   2  -2   4 1411.97 18.0307   1-0.71923 0.87508 0.05332-0.27233 0.81722-0.54597
   2  -2   3 2831.70 24.0005   1-0.57571 0.74672 0.08729-0.29934 0.90190-0.70501
   2  -2   2 1202.27  15.529   1-0.33888 0.52505 0.11717-0.32227 0.96802-0.84548
   2  -2   1 6314.43 35.4548   1-0.02059 0.22191 0.12885-0.32701 0.95812-0.90993
   2  -2   015860.30 56.6954   1 0.29578-0.07930 0.11701-0.30822 0.85211-0.87827
   2  -2  -1 8.53859 3.47143   1 0.53729-0.30564 0.09301-0.27727 0.69790-0.79841
   2  -2  -241741.00 370.636   1 0.69843-0.45163 0.06882-0.24612 0.54453-0.71940
   2  -2  -3 1735.60 21.0508   1 0.80276-0.54080 0.04896-0.21931 0.41004-0.65926
   2  -2  -4  308.63 10.1711   1 0.87137-0.59425 0.03377-0.19717 0.29534-0.61891
   2  -2  -5 6166.90 45.3133   1 0.91761-0.62534 0.02241-0.17886 0.19674-0.59466
   2  -2  -6 421.874 13.8655   1 0.94933-0.64190 0.01396-0.16346 0.11035-0.58263
   2  -2  -7 4059.73 42.5953   1 0.97109-0.64849 0.00770-0.15025 0.03310-0.57973
   2  -2  -8 631.433  18.646   1 0.98562-0.64787 0.00309-0.13869-0.03728-0.58371
   2  -2  -9 1766.72 32.2138   1 0.99462-0.64171-0.00027-0.12838-0.10241-0.59293
   2  -2 -10 150.656 10.5194   1 0.99913-0.63107-0.00266-0.11904-0.16350-0.60619
   2  -2 -11 1034.63 28.2106   1 0.99984-0.61661-0.00430-0.11045-0.22143-0.62262
   2  -1 -11 297.043 16.7435   1 0.99868-0.61596 0.04463-0.06434-0.22010-0.63283
   2  -1 -10 280.114 14.9808   1 0.99749-0.62992 0.04652-0.07318-0.16112-0.61745
   2  -1  -9 1506.21 29.9329   1 0.99226-0.63986 0.04923-0.08284-0.09872-0.60550
   2  -1  -8 1123.25 24.3428   1 0.98223-0.64499 0.05299-0.09356-0.03191-0.59796
   2  -1  -7 1576.04  26.457   1 0.96619-0.64410 0.05812-0.10564 0.04062-0.59614
   2  -1  -6 3066.75 33.9977   1 0.94215-0.63522 0.06506-0.11953 0.12070-0.60186
   2  -1  -5 3925.30   35.32   1 0.90692-0.61515 0.07440-0.13582 0.21082-0.61763
   2  -1  -4 1172.47 18.1041   1 0.85506-0.57845 0.08695-0.15532 0.31436-0.64682
   2  -1  -3 887.876 14.6974   1 0.77729-0.51584 0.10363-0.17895 0.43534-0.69344
   2  -1  -2 5637.33 33.4237   1 0.65791-0.41162 0.12511-0.20738 0.57676-0.76051
   2  -1  -1 4643.23 28.5256   1 0.47368-0.24255 0.15017-0.23940 0.73416-0.84356
   2  -1   0 5360.94 29.6744   1 0.20510 0.01088 0.17211-0.26828 0.88046-0.91551
   2  -1   1 2123.80 18.1425   1-0.12307 0.32389 0.17739-0.28052 0.95993-0.92062
   2  -1   2  6.8663 2.57635   1-0.42312 0.60879 0.15876-0.26884 0.94108-0.82742
   2  -1   3 1048.08 13.5143   1-0.63020 0.80070 0.12632-0.24334 0.86387-0.67586
   2  -1   4 2486.64 22.2662   1-0.75168 0.90703 0.09305-0.21702 0.78159-0.51922
   2  -1   5 729.517 13.3753   1-0.81926 0.95945 0.06438-0.19531 0.71702-0.38030
   2  -1   6 2457.24 26.4569   1-0.85654 0.98157 0.04085-0.17873 0.67283-0.26175
   2  -1   7 613.494 14.7479   1-0.87671 0.98658 0.02155-0.16637 0.64557-0.16014
   2  -1   8 8.83149 2.35653   1-0.88669 0.98140 0.00546-0.15724 0.63124-0.07146
   2  -1   9 672.778 18.1139   1-0.89011 0.96967-0.00823-0.15050 0.62659 0.00754
   2  -1  10 2641.32 38.0331   1-0.88895 0.95335-0.02012-0.14556 0.62921 0.07928
   2  -1  11 197.507 12.4256   1-0.88427 0.93351-0.03064-0.14199 0.63734 0.14550
   2  -1  12 187.516 14.4073   1-0.87667 0.91075-0.04011-0.13947 0.64972 0.20747
   2   0  12 150.589 11.2146   1-0.88073 0.91430 0.00632-0.09087 0.64090 0.20740
   2   0  11 110.303 8.23074   1-0.88832 0.93706 0.01552-0.09312 0.62743 0.14652
   2   0  10 2529.16 45.7748   1-0.89314 0.95704 0.02570-0.09634 0.61789 0.08171
   2   0   9 2147.77 31.0916   1-0.89470 0.97375 0.03713-0.10083 0.61344 0.01180
   2   0   8 2761.80 32.1561   1-0.89207 0.98628 0.05022-0.10697 0.61566-0.06477
   2   0   7  615.95 14.4729   1-0.88363 0.99300 0.06551-0.11530 0.62673-0.15019
   2   0   6 124.959 6.52447   1-0.86637 0.99089 0.08373-0.12657 0.64962-0.24744
   2   0   523047.60 274.141   1-0.83461 0.97429 0.10584-0.14174 0.68814-0.36030
   2   0   4 474.284   9.682   1-0.77751 0.93236 0.13285-0.16180 0.74614-0.49266
   2   0   3 103.324 4.60437   1-0.67511 0.84511 0.16490-0.18689 0.82383-0.64470
   2   0   2 445.591  8.0498   1-0.49690 0.68206 0.19855-0.21360 0.90655-0.80177
   2   0   1 9.68898 1.27124   1-0.22223 0.42254 0.22295-0.23104 0.94948-0.91906
   2   0   0 4506.60 25.9913   1 0.10774 0.10774 0.22505-0.22619 0.90017-0.94410
   2   0  -1 829.797 12.1952   1 0.40069-0.17005 0.20666-0.20085 0.76786-0.88614
   2   0  -2 3595.21 26.4022   1 0.60982-0.36402 0.18142-0.16866 0.60923-0.80187
   2   0  -3 1157.62 16.3059   1 0.74633-0.48538 0.15846-0.13875 0.46143-0.72841
   2   0  -4 8163.67 46.7564   1 0.83464-0.55854 0.14026-0.11360 0.33401-0.67535
   2   0  -5  6.0426 4.48547   1 0.89289-0.60163 0.12647-0.09286 0.22527-0.64096
   2   0  -6 4360.87 40.3637   1 0.93209-0.62566 0.11618-0.07562 0.13117-0.62122
   2   0  -7 431.753 14.3565   1 0.95864-0.63706 0.10852-0.06101 0.04811-0.61251
   2   0  -8 176.893 10.6504   1 0.97633-0.63959 0.10284-0.04838-0.02669-0.61206
   2   0  -9 3371.14 44.1858   1 0.98745-0.63555 0.09865-0.03724-0.09525-0.61786
   2   0 -10 21.6658 7.81755   1 0.99341-0.62635 0.09561-0.02725-0.15903-0.62843
   2   0 -11 224.271 14.1812   1 0.99509-0.61287 0.09346-0.01814-0.21909-0.64272
   2   1 -11 184.706 13.1628   1 0.98907-0.60735 0.14219 0.02815-0.21843-0.65227
   2   1 -10 232.577  13.529   1 0.98691-0.62035 0.14462 0.01877-0.15724-0.63911
   2   1  -9 836.425 22.8947   1 0.98019-0.62880 0.14801 0.00844-0.09204-0.62995
   2   1  -8 4446.60 47.8059   1 0.96791-0.63167 0.15263-0.00314-0.02165-0.62599
   2   1  -7 162.428  9.9131   1 0.94842-0.62734 0.15889-0.01635 0.05554-0.62882
   2   1  -6 1344.43 23.1102   1 0.91907-0.61315 0.16731-0.03172 0.14176-0.64070
   2   1  -5 137.858 7.63852   1 0.87541-0.58465 0.17861-0.04997 0.24005-0.66463
   2   1  -4 8436.01 49.0194   1 0.80986-0.53426 0.19369-0.07200 0.35424-0.70447
   2   1  -3 32.3367  2.6527   1 0.70948-0.44903 0.21341-0.09867 0.48810-0.76397
   2   1  -2  91.782 4.91932   1 0.55370-0.30841 0.23757-0.12978 0.64121-0.84273
   2   1  -1 26.5372 2.43697   1 0.31876-0.08863 0.26204-0.16120 0.79719-0.92436
   2   1   0 346.375 7.82013   1 0.00674 0.20824 0.27539-0.18150 0.90929-0.96210
   2   1   160079.70 350.837   1-0.31449 0.51430 0.26574-0.17881 0.92761-0.90607
   2   1   267216.60 373.344   1-0.55959 0.74424 0.23708-0.15709 0.86663-0.77073
   2   1   3 4306.44  26.281   1-0.71120 0.88070 0.20332-0.13028 0.78295-0.61270
   2   1   4 11.5187 1.55721   1-0.79738 0.95172 0.17282-0.10673 0.71125-0.46665
   2   1   511615.70 50.9848   1-0.84572 0.98490 0.14747-0.08833 0.65985-0.34090
   2   1   6  972.36 16.3456   1-0.87286 0.99689 0.12671-0.07452 0.62677-0.23346
   2   1   7 7245.14 48.0026   1-0.88767 0.99653 0.10951-0.06427 0.60799-0.14034
   2   1   8 1665.96  25.582   1-0.89478 0.98848 0.09498-0.05670 0.60000-0.05799
   2   1   9 519.549 16.0391   1-0.89670 0.97525 0.08246-0.05112 0.60008 0.01628
   2   1  10 3091.82 39.9005   1-0.89480 0.95819 0.07145-0.04707 0.60628 0.08443
   2   1  11 1634.05 31.6378   1-0.88983 0.93806 0.06161-0.04417 0.61717 0.14790
   2   1  12 514.364 19.5507   1-0.88223 0.91530 0.05267-0.04219 0.63171 0.20771
   2   2  12 1349.96 31.0051   1-0.88118 0.91375 0.09894 0.00657 0.62217 0.20837
   2   2  11 680.959 20.5852   1-0.88882 0.93655 0.10763 0.00484 0.60660 0.14959
   2   2  10-63.6149 13.8915   1-0.89393 0.95681 0.11715 0.00226 0.59440 0.08743
   2   2   9 3511.25 40.0223   1-0.89615 0.97419 0.12775-0.00138 0.58653 0.02095
   2   2   8 373.016 13.2887   1-0.89485 0.98805 0.13973-0.00642 0.58425-0.05113
   2   2   710497.40 59.1738   1-0.88888 0.99724 0.15354-0.01328 0.58935-0.13058
   2   2   6 280.615 9.81106   1-0.87617 0.99969 0.16979-0.02257 0.60426-0.21983
   2   2   5 7263.62  41.901   1-0.85290 0.99158 0.18927-0.03511 0.63221-0.32214
   2   2   4 1874.09 19.9659   1-0.81184 0.96568 0.21300-0.05188 0.67713-0.44141
   2   2   311473.40 45.7152   1-0.73931 0.90830 0.24178-0.07372 0.74207-0.58070
   2   2   2 8005.30 36.5876   1-0.61129 0.79544 0.27482-0.09980 0.82328-0.73627
   2   2   122623.60 236.326   1-0.39716 0.59647 0.30620-0.12423 0.89597-0.88331
   2   2   033987.60 307.847   1-0.09420 0.30866 0.32282-0.13390 0.90656-0.96826
   2   2  -1 2379.40 23.2625   1 0.22910 0.00052 0.31580-0.11993 0.82010-0.95615
   2   2  -216388.60 63.3351   1 0.48928-0.24449 0.29331-0.09049 0.67168-0.88208
   2   2  -3 2650.86 27.1447   1 0.66629-0.40635 0.26839-0.05862 0.51503-0.79978
   2   2  -4 7181.68 47.4811   1 0.78044-0.50534 0.24721-0.03049 0.37496-0.73406
   2   2  -5 3971.58  38.204   1 0.85432-0.56406 0.23080-0.00712 0.25514-0.68860
   2   2  -6 1427.80 24.5993   1 0.90302-0.59761 0.21844 0.01218 0.15243-0.66025
   2   2  -7 83.0956 6.45753   1 0.93549-0.61491 0.20923 0.02835 0.06288-0.64504
   2   2  -8 3661.81 44.5225   1 0.95694-0.62120 0.20236 0.04216-0.01682-0.63970
   2   2  -9 1220.10 28.2471   1 0.97047-0.61957 0.19728 0.05420-0.08912-0.64175
   2   2 -10 53.3588 4.59389   1 0.97796-0.61191 0.19353 0.06489-0.15580-0.64943
   2   3 -10 70.0061 5.92653   1 0.96655-0.60100 0.24233 0.11112-0.15476-0.65935
   2   3  -9  951.79 26.1874   1 0.95824-0.60785 0.24645 0.10006-0.08655-0.65320
   2   3  -8 2130.42  36.046   1 0.94337-0.60814 0.25202 0.08754-0.01227-0.65314
   2   3  -7 4471.91 48.1943   1 0.91978-0.59971 0.25951 0.07309 0.07007-0.66112
   2   3  -6 327.582 13.1389   1 0.88385-0.57893 0.26957 0.05609 0.16313-0.67982
   2   3  -5 4478.91 42.5434   1 0.82944-0.53969 0.28302 0.03568 0.27044-0.71278
   2   3  -4 4295.79 39.4042   1 0.74607-0.47147 0.30079 0.01096 0.39597-0.76396
   2   3  -3 126.582 7.80914   1 0.61638-0.35694 0.32327-0.01846 0.54168-0.83532
   2   3  -218330.60 73.7412   1 0.41660-0.17232 0.34830-0.05045 0.69926-0.91855
   2   3  -1 94.7981 6.25373   1 0.13379 0.09533 0.36745-0.07655 0.83446-0.97939
   2   3   012651.70 54.7608   1-0.19115 0.40512 0.36731-0.08336 0.89169-0.96227
   2   3   1 1754.17 19.3404   1-0.46858 0.66738 0.34484-0.06784 0.85671-0.85293
   2   3   223358.80 267.011   1-0.65260 0.83624 0.31217-0.04212 0.77812-0.69999
   2   3   3 5608.93 35.1303   1-0.76023 0.92872 0.28042-0.01732 0.70174-0.54926
   2   3   4 1538.81 19.5309   1-0.82138 0.97471 0.25343 0.00272 0.64389-0.41706
   2   3   5 794.137 15.1925   1-0.85638 0.99455 0.23125 0.01794 0.60520-0.30402
   2   3   6 2127.93 26.0768   1-0.87639 0.99940 0.21296 0.02928 0.58208-0.20654
   2   3   7 6081.23 47.1637   1-0.88731 0.99517 0.19762 0.03768 0.57082-0.12092
   2   3   8 259.955 11.6086   1-0.89229 0.98499 0.18448 0.04387 0.56845-0.04420
   2   3   9 1965.20 30.9765   1-0.89304 0.97058 0.17301 0.04839 0.57280 0.02580
   2   3  10 423.077 16.1887   1-0.89052 0.95290 0.16280 0.05164 0.58228 0.09067
   2   3  11  820.41 23.4356   1-0.88527 0.93249 0.15359 0.05391 0.59573 0.15158
   2   3  12 988.513 27.3534   1-0.87757 0.90964 0.14515 0.05540 0.61230 0.20936
   2   4  11 105.622 7.46613   1-0.87916 0.92588 0.19949 0.10303 0.58457 0.15385
   2   4  10 263.248  13.683   1-0.88457 0.94644 0.20841 0.10106 0.56991 0.09416
   2   4   9 458.942 15.9961   1-0.88737 0.96440 0.21824 0.09819 0.55890 0.03082
   2   4   8   12.17 5.79411   1-0.88711 0.97930 0.22923 0.09415 0.55257-0.03721
   2   4   7 1151.25 21.9623   1-0.88299 0.99034 0.24173 0.08860 0.55237-0.11136
   2   4   6 2555.28 30.3117   1-0.87359 0.99610 0.25623 0.08105 0.56022-0.19357
   2   4   5 2495.41 28.5072   1-0.85632 0.99399 0.27340 0.07083 0.57881-0.28651
   2   4   4 880.372 16.2948   1-0.82638 0.97921 0.29410 0.05708 0.61158-0.39364
   2   4   3 2098.90 23.8121   1-0.77468 0.94267 0.31930 0.03883 0.66230-0.51871
   2   4   2  203.35 7.88706   1-0.68434 0.86749 0.34942 0.01566 0.73235-0.66311
   2   4   1 2138.52 23.9831   1-0.52808 0.72639 0.38223-0.01020 0.81206-0.81717
   2   4   011720.90 58.0811   1-0.28059 0.49405 0.40905-0.03006 0.86543-0.94490
   2   4  -1 835.202 17.2249   1 0.03576 0.19286 0.41653-0.03060 0.83840-0.99221
   2   4  -2 7687.41 53.2321   1 0.33621-0.09244 0.40213-0.00925 0.72227-0.95044
   2   4  -3 460.606 14.0338   1 0.55942-0.30049 0.37786 0.02197 0.56732-0.86984
   2   4  -4 1902.76 28.8223   1 0.70643-0.43233 0.35435 0.05244 0.41701-0.79389
   2   4  -5 2668.04  35.424   1 0.80057-0.51132 0.33525 0.07848 0.28584-0.73707
   2   4  -6 605.118 18.5103   1 0.86142-0.55701 0.32066 0.10002 0.17376-0.69934
   2   4  -7 1504.43 29.9452   1 0.90122-0.58165 0.30973 0.11791 0.07704-0.67697
   2   4  -8 12.9882 7.16529   1 0.92717-0.59244 0.30157 0.13301-0.00805-0.66624
   2   4  -9  875.74  25.904   1 0.94346-0.59357 0.29550 0.14603-0.08440-0.66424
   2   5  -8 152.901 10.7387   1 0.90824-0.57402 0.35101 0.17861-0.00425-0.67892
   2   5  -7 1508.61 31.5806   1 0.87972-0.56065 0.35985 0.16281 0.08369-0.69251
   2   5  -6 105.492 7.82127   1 0.83560-0.53169 0.37170 0.14402 0.18422-0.71868
   2   5  -5 72.8205  6.0179   1 0.76748-0.47873 0.38744 0.12133 0.30116-0.76127
   2   5  -4 580.183 17.7576   1 0.66120-0.38761 0.40778 0.09403 0.43768-0.82344
   2   5  -3 1747.27 29.2271   1 0.49529-0.23686 0.43192 0.06294 0.59092-0.90233
   2   5  -2 1191.06 23.5454   1 0.24934-0.00607 0.45434 0.03358 0.73874-0.97579
   2   5  -1 265.851 11.4868   1-0.06140 0.28951 0.46276 0.01820 0.83068-0.99338
   2   5   0 1886.82   25.94   1-0.35977 0.57273 0.44844 0.02557 0.82941-0.91776
   2   5   1 283.114  10.325   1-0.57580 0.77360 0.41884 0.04822 0.76403-0.77802
   2   5   2 336.199 10.8896   1-0.70742 0.89006 0.38677 0.07334 0.68682-0.62646
   2   5   3 1176.17 19.7673   1-0.78327 0.95075 0.35847 0.09469 0.62394-0.48922
   2   5   4-5.00682 4.42545   1-0.82714 0.97946 0.33502 0.11119 0.58018-0.37112
   2   5   5 428.148 13.6411   1-0.85287 0.99003 0.31570 0.12356 0.55299-0.26957
   2   5   6 93.6342 7.44416   1-0.86782 0.98982 0.29958 0.13272 0.53865-0.18087
   2   5   7 13.3475 5.19552   1-0.87591 0.98276 0.28587 0.13949 0.53399-0.10186
   2   5   8 199.843 11.3178   1-0.87927 0.97096 0.27397 0.14444 0.53663-0.03015
   2   5   9 92.5876 7.33842   1-0.87908 0.95561 0.26344 0.14802 0.54482 0.03601
   2   5  10 81.4876 7.21603   1-0.87601 0.93738 0.25397 0.15053 0.55730 0.09788
   2   5  11 55.4523 7.47013   1-0.87043 0.91665 0.24534 0.15222 0.57313 0.15641
   2   6  10 1241.12   30.31   1-0.86478 0.92565 0.29949 0.20005 0.54445 0.10184
   2   6   9 145.464 11.4223   1-0.86811 0.94414 0.30861 0.19788 0.53057 0.04137
   2   6   8 61.0628 6.08902   1-0.86871 0.95990 0.31870 0.19474 0.52059-0.02300
   2   6   7 39.7846 3.32628   1-0.86602 0.97237 0.33004 0.19035 0.51565-0.09241
   2   6   6 46.3058 3.49679   1-0.85906 0.98056 0.34301 0.18433 0.51731-0.16842
   2   6   5 1864.86 29.5537   1-0.84608 0.98274 0.35815 0.17614 0.52768-0.25315
   2   6   4 68.0767 5.79508   1-0.82387 0.97569 0.37616 0.16508 0.54964-0.34946
   2   6   3 606.916 16.1467   1-0.78649 0.95347 0.39795 0.15024 0.58671-0.46088
   2   6   2 335.303 12.0916   1-0.72268 0.90482 0.42435 0.13079 0.64207-0.59060
   2   6   1 2277.34 30.2721   1-0.61232 0.80962 0.45509 0.10700 0.71427-0.73715
   2   6   0  294.01 11.9787   1-0.42699 0.63944 0.48603 0.08302 0.78573-0.88296
   2   6  -1 538.325  16.646   1-0.15386 0.38148 0.50609 0.06990 0.81099-0.98258
   2   6  -2 129.896 9.57062   1 0.15802 0.08475 0.50443 0.07851 0.74667-0.99261
   2   6  -3 793.466 21.4327   1 0.42417-0.16624 0.48512 0.10477 0.61116-0.93145
   2   6  -4 2304.33  37.082   1 0.61012-0.33703 0.46095 0.13589 0.45738-0.85203
   2   6  -5 99.5382  7.8408   1 0.72995-0.44171 0.43952 0.16428 0.31612-0.78511
   2   6  -6  416.35 18.2031   1 0.80624-0.50283 0.42263 0.18812 0.19433-0.73768
   2   6  -7 264.733 15.4026   1 0.85517-0.53661 0.40985 0.20784 0.08990-0.70760
   2   7  -6  945.45 27.7311   1 0.77318-0.47028 0.47341 0.23237 0.20389-0.75612
   2   7  -5  -9.623 8.24065   1 0.68776-0.40002 0.49139 0.20743 0.33035-0.80823
   2   7  -4 953.258 26.8755   1 0.55304-0.28046 0.51367 0.17821 0.47533-0.87886
   2   7  -3 479.143 19.3896   1 0.34673-0.08931 0.53707 0.14785 0.62640-0.95557
   2   7  -2 875.775  23.989   1 0.06513 0.17714 0.55199 0.12598 0.74430-0.99912
   2   7  -1 1167.83 25.7486   1-0.23813 0.46524 0.54670 0.12432 0.78002-0.96049
   2   7   0 328.088 13.6122   1-0.48154 0.69349 0.52234 0.14173 0.73661-0.84273
   2   7   1 2676.60 36.1953   1-0.63852 0.83531 0.49127 0.16586 0.66401-0.69577
   2   7   2-3.34008 5.28114   1-0.73087 0.91250 0.46223 0.18794 0.59842-0.55583
   2   7   3 929.409 21.8887   1-0.78472 0.95120 0.43773 0.20549 0.55062-0.43367
   2   7   4 951.608 22.1258   1-0.81673 0.96805 0.41752 0.21875 0.51989-0.32859
   2   7   5 595.354 18.1378   1-0.83598 0.97214 0.40072 0.22860 0.50283-0.23718
   2   7   6 1422.34 28.3196   1-0.84730 0.96830 0.38650 0.23587 0.49617-0.15616
   2   7   7 1597.75 31.4291   1-0.85328 0.95912 0.37422 0.24120 0.49734-0.08298
   2   7   8 79.3505 6.31708   1-0.85537 0.94605 0.36342 0.24505 0.50445-0.01574
   2   7   9 1042.80 27.8656   1-0.85438 0.92990 0.35375 0.24777 0.51613 0.04693
   2   8   7 1317.46 30.5773   1-0.83757 0.94291 0.41842 0.29204 0.47899-0.07352
   2   8   6 18.4696 7.18929   1-0.83245 0.95294 0.43004 0.28736 0.47516-0.14405
   2   8   5 2382.21 38.8331   1-0.82257 0.95822 0.44340 0.28095 0.47835-0.22159
   2   8   4 926.012  23.736   1-0.80580 0.95661 0.45907 0.27223 0.49084-0.30842
   2   8   3 889.102  22.624   1-0.77824 0.94421 0.47780 0.26045 0.51559-0.40753
   2   8   2  313.39 14.2302   1-0.73260 0.91373 0.50045 0.24476 0.55601-0.52231
   2   8   1 743.907 21.3704   1-0.65529 0.85158 0.52757 0.22458 0.61409-0.65474
   2   8   0 1516.87 30.6034   1-0.52348 0.73492 0.55789 0.20122 0.68408-0.79908
   2   8  -1 886.123 24.3915   1-0.31145 0.53805 0.58498 0.18108 0.73929-0.92864
   2   8  -2  101.63 9.33596   1-0.02585 0.26761 0.59676 0.17625 0.73044-0.99414
   2   8  -3 4.25919 7.77618   1 0.26429-0.00737 0.58733 0.19263 0.63480-0.97286
   2   8  -4 1608.54 36.9689   1 0.49004-0.21796 0.56566 0.22125 0.49046-0.90287
   2   9  -1 22.6491 3.74546   1-0.37204 0.59813 0.62143 0.23966 0.69085-0.88909
   2   9   0 1141.44 28.2718   1-0.55338 0.76432 0.59306 0.26108 0.62978-0.75366
   2   9   1 155.934 12.1492   1-0.66349 0.85927 0.56414 0.28305 0.56504-0.61457
   2   9   2 1437.55 31.4971   1-0.72835 0.90897 0.53901 0.30123 0.51487-0.49004
   2   9   3 307.228 16.3547   1-0.76722 0.93269 0.51812 0.31516 0.48153-0.38236
   2   9   4 545.599 20.5369   1-0.79107 0.94138 0.50079 0.32555 0.46238-0.28885
   2   9   5 752.166 24.1898   1-0.80575 0.94090 0.48617 0.33321 0.45417-0.20629
   3   9   3 156.714 10.2808   1-0.62462 0.89783 0.55366 0.27905 0.61516-0.53795
   3   9   2 350.568 16.3466   1-0.55976 0.84813 0.57390 0.26577 0.64534-0.64248
   3   9   1 144.695  9.8663   1-0.46705 0.77057 0.59505 0.25157 0.67868-0.75017
   3   8  -3 1705.58 38.7014   1 0.27397 0.09068 0.58805 0.19134 0.62884-0.98886
   3   8  -2 139.647 9.94014   1 0.07768 0.27182 0.59390 0.17853 0.70795-0.99362
   3   8  -1 853.027 25.1112   1-0.12415 0.45849 0.59003 0.17546 0.74742-0.95873
   3   8   0   15.70 8.11998   1-0.30467 0.62385 0.57664 0.18189 0.74760-0.88456
   3   8   1 1025.95  25.765   1-0.44789 0.75191 0.55715 0.19443 0.72206-0.78467
   3   8   2 558.025 18.8476   1-0.55273 0.84160 0.53550 0.20913 0.68690-0.67516
   3   8   3 630.082 21.0433   1-0.62631 0.90001 0.51432 0.22337 0.65305-0.56695
   3   8   4 136.353 8.90745   1-0.67702 0.93557 0.49481 0.23592 0.62558-0.46513
   3   8   5 209.209 12.6666   1-0.71169 0.95508 0.47730 0.24648 0.60594-0.37114
   3   8   6 275.517  14.757   1-0.73509 0.96333 0.46169 0.25514 0.59384-0.28468
   3   8   7  20.137  6.9307   1-0.75040 0.96347 0.44774 0.26214 0.58836-0.20485
   3   7   9 262.246 14.4885   1-0.77915 0.96241 0.37978 0.22116 0.61229-0.07120
   3   7   8 710.063 21.8608   1-0.77362 0.97204 0.39167 0.21623 0.60954-0.14280
   3   7   7 393.564 16.4099   1-0.76299 0.97657 0.40482 0.21003 0.61185-0.21945
   3   7   6 1201.53 26.9243   1-0.74571 0.97444 0.41949 0.20231 0.62022-0.30218
   3   7   5 26.5231 3.58853   1-0.71936 0.96325 0.43595 0.19280 0.63573-0.39205
   3   7   4 3917.05 45.7677   1-0.68024 0.93930 0.45442 0.18128 0.65922-0.48988
   3   7   3 1625.87 29.7051   1-0.62285 0.89707 0.47492 0.16773 0.69061-0.59563
   3   7   2 792.549 21.3235   1-0.53956 0.82893 0.49691 0.15269 0.72759-0.70696
   3   7   1 1904.14 32.0635   1-0.42158 0.72611 0.51877 0.13778 0.76332-0.81705
   3   7   0 2189.06  35.734   1-0.26323 0.58291 0.53731 0.12619 0.78465-0.91273
   3   7  -1 701.932 21.7198   1-0.06974 0.40458 0.54835 0.12210 0.77465-0.97708
   3   7  -2 1304.15 30.6085   1 0.13794 0.21206 0.54917 0.12823 0.72256-0.99934
   3   7  -3 3459.41 50.6231   1 0.33190 0.03326 0.54075 0.14361 0.63299-0.98413
   3   7  -4 10.2097 10.0726   1 0.49315-0.11283 0.52691 0.16439 0.52195-0.94744
   3   7  -5 1210.14 32.2811   1 0.61718-0.22170 0.51152 0.18673 0.40532-0.90516
   3   6  -7 1009.66 28.9385   1 0.80370-0.37740 0.43514 0.18198 0.18557-0.82523
   3   6  -6 177.249 13.9622   1 0.74247-0.33133 0.44743 0.16274 0.28826-0.85357
   3   6  -5 1607.06 34.0672   1 0.65748-0.26149 0.46170 0.14152 0.39953-0.89049
   3   6  -4 127.942 10.1907   1 0.54152-0.16069 0.47725 0.11903 0.51665-0.93325
   3   6  -3  915.07 25.0551   1 0.38859-0.02293 0.49214 0.09719 0.63181-0.97407
   3   6  -2 896.172 23.6892   1 0.19964 0.15087 0.50282 0.07955 0.73053-0.99844
   3   6  -1 3208.55  41.609   1-0.01061 0.34596 0.50511 0.07031 0.79535-0.98890
   3   6   0 1862.49 30.3442   1-0.21496 0.53515 0.49684 0.07164 0.81689-0.93609
   3   6   1 2698.64 35.1241   1-0.38820 0.69323 0.47977 0.08175 0.80190-0.84674
   3   6   2  323.48 13.0043   1-0.52013 0.81001 0.45807 0.09650 0.76709-0.73758
   3   6   3 65.8057 4.75592   1-0.61419 0.88890 0.43545 0.11217 0.72774-0.62388
   3   6   4 9366.36 64.7054   1-0.67908 0.93863 0.41401 0.12666 0.69268-0.51446
   3   6   5-5.02256 6.56464   1-0.72320 0.96760 0.39458 0.13914 0.66539-0.41282
   3   6   6 2347.35 34.6669   1-0.75287 0.98211 0.37726 0.14951 0.64641-0.31949
   3   6   7 190.872 11.5324   1-0.77235 0.98643 0.36185 0.15797 0.63506-0.23379
   3   6   8 1527.24 30.6953   1-0.78447 0.98339 0.34808 0.16478 0.63027-0.15464
   3   6   9 1153.62 27.8837   1-0.79103 0.97479 0.33569 0.17023 0.63095-0.08097
   3   6  10 527.175 20.2062   1-0.79320 0.96180 0.32441 0.17455 0.63616-0.01182
   3   5  11 882.151 25.8154   1-0.80202 0.95598 0.26910 0.12789 0.66013 0.04744
   3   5  10 39.5639 4.26247   1-0.80294 0.97205 0.27980 0.12413 0.65266-0.01945
   3   5   9 2128.92 35.5763   1-0.80000 0.98426 0.29151 0.11938 0.64922-0.09036
   3   5   8 1415.36 28.1912   1-0.79232 0.99175 0.30443 0.11340 0.65067-0.16616
   3   5   7 58.8296 5.29466   1-0.77857 0.99315 0.31884 0.10595 0.65802-0.24787
   3   5   6 3316.15  38.146   1-0.75662 0.98636 0.33500 0.09674 0.67242-0.33661
   3   5   5 932.753 19.9963   1-0.72323 0.96813 0.35320 0.08549 0.69489-0.43343
   3   5   4 6209.51 49.1011   1-0.67346 0.93352 0.37357 0.07207 0.72590-0.53880
   3   5   3 389.415 12.7479   1-0.60017 0.87539 0.39584 0.05674 0.76425-0.65150
   3   5   2 455.211  13.667   1-0.49436 0.78473 0.41888 0.04067 0.80501-0.76662
   3   5   1 69.8392 5.58714   1-0.34789 0.65342 0.43999 0.02650 0.83714-0.87310
   3   5   0 1916.43 28.5336   1-0.16062 0.48132 0.45505 0.01839 0.84368-0.95399
   3   5  -1 535.108 16.1695   1 0.05187 0.28399 0.46024 0.02015 0.80934-0.99401
   3   5  -2 1366.01 26.6501   1 0.26140 0.08961 0.45496 0.03238 0.73233-0.99135
   3   5  -3 1522.68 29.1566   1 0.44314-0.07697 0.44239 0.05190 0.62604-0.95941
   3   5  -4 1170.54 26.3409   1 0.58690-0.20557 0.42681 0.07443 0.50823-0.91595
   3   5  -5 806.473 23.0057   1 0.69472-0.29823 0.41133 0.09686 0.39156-0.87364
   3   5  -6 22.1802 8.00315   1 0.77352-0.36188 0.39747 0.11767 0.28209-0.83852
   3   5  -7 1880.03 37.1238   1 0.83037-0.40357 0.38568 0.13641 0.18153-0.81231
   3   5  -8 302.657 16.7687   1 0.87089-0.42893 0.37591 0.15313 0.08956-0.79469
   3   4  -8 668.208 23.2317   1 0.89199-0.44953 0.32665 0.10737 0.08641-0.78267
   3   4  -7 873.364 24.2585   1 0.85433-0.42702 0.33592 0.09115 0.17629-0.79819
   3   4  -6 895.254  23.625   1 0.80166-0.38951 0.34716 0.07295 0.27455-0.82210
   3   4  -5 152.785 10.2129   1 0.72880-0.33181 0.36052 0.05264 0.38185-0.85504
   3   4  -4 110.495 8.73283   1 0.62898-0.24715 0.37574 0.03047 0.49729-0.89613
   3   4  -3 260.395 12.3509   1 0.49483-0.12816 0.39168 0.00758 0.61640-0.94089
   3   4  -2 6228.83 51.9768   1 0.32201 0.02951 0.40573-0.01342 0.72854-0.97867
   3   4  -1 1428.56 24.2227   1 0.11628 0.22008 0.41375-0.02839 0.81667-0.99245
   3   4   0 1202.10 21.2634   1-0.10122 0.42242 0.41182-0.03341 0.86444-0.96586
   3   4   1 3.27951 4.31012   1-0.30098 0.60702 0.39926-0.02780 0.86834-0.89542
   3   4   2 92.9884 6.50565   1-0.46216 0.75305 0.37920-0.01469 0.84084-0.79357
   3   4   3 355.341 10.9899   1-0.58067 0.85640 0.35605 0.00151 0.79987-0.67824
   3   4   4 67.0671 5.04644   1-0.66328 0.92385 0.33306 0.01755 0.75878-0.56279
   3   4   5 5.73138 4.20012   1-0.71941 0.96481 0.31178 0.03187 0.72420-0.45386
   3   4   6 368.027 12.5191   1-0.75698 0.98723 0.29271 0.04400 0.69823-0.35354
   3   4   7  966.38 20.7159   1-0.78168 0.99677 0.27577 0.05398 0.68074-0.26169
   3   4   8 1254.74  25.041   1-0.79725 0.99718 0.26072 0.06209 0.67075-0.17736
   3   4   9 1216.05 26.1202   1-0.80613 0.99090 0.24725 0.06860 0.66712-0.09937
   3   4  10 652.388 20.3438   1-0.80990 0.97951 0.23510 0.07380 0.66875-0.02665
   3   4  11 273.867 15.7249   1-0.80955 0.96401 0.22403 0.07793 0.67471 0.04174
   3   3  12 4.37781 7.53084   1-0.81095 0.95075 0.16836 0.03162 0.69709 0.10260
   3   3  11 517.536 19.2059   1-0.81438 0.96933 0.17885 0.02807 0.68883 0.03650
   3   3  10 537.251 18.2775   1-0.81413 0.98425 0.19031 0.02357 0.68441-0.03342
   3   3   9 96.1857 6.68711   1-0.80949 0.99476 0.20292 0.01791 0.68463-0.10800
   3   3   8 316.842 12.7735   1-0.79928 0.99972 0.21694 0.01083 0.69051-0.18823
   3   3   7 14.5936 5.24662   1-0.78170 0.99730 0.23266 0.00206 0.70319-0.27526
   3   3   6 655.674 15.6276   1-0.75394 0.98469 0.25038-0.00871 0.72382-0.37025
   3   3   5 111.331 6.76983   1-0.71165 0.95756 0.27033-0.02170 0.75325-0.47403
   3   3   4 1523.46 21.1109   1-0.64843 0.90949 0.29244-0.03687 0.79114-0.58627
   3   3   3 987.729 16.4169   1-0.55554 0.83176 0.31599-0.05346 0.83426-0.70375
   3   3   2 6422.63 41.3106   1-0.42358 0.71496 0.33889-0.06942 0.87399-0.81783
   3   3   1 22.2031 2.02566   1-0.24798 0.55453 0.35739-0.08096 0.89479-0.91298
   3   3   0 174.274 7.85218   1-0.03792 0.35962 0.36704-0.08366 0.87877-0.97132
   3   3  -1 2241.13  27.607   1 0.18119 0.15567 0.36569-0.07536 0.81759-0.98449
   3   3  -2  270.83 10.7412   1 0.38042-0.02840 0.35529-0.05801 0.71984-0.96109
   3   3  -3 5099.87 45.2235   1 0.54315-0.17597 0.34018-0.03595 0.60357-0.91918
   3   3  -4 2058.33 30.3648   1 0.66758-0.28524 0.32416-0.01298 0.48435-0.87431
   3   3  -5 171.808 10.2367   1 0.75966-0.36216 0.30936 0.00878 0.37075-0.83506
   3   3  -6 2734.08 38.0816   1 0.82687-0.41422 0.29657 0.02851 0.26590-0.80457
   3   3  -7 250.534 12.5268   1 0.87559-0.44778 0.28589 0.04614 0.17006-0.78308
   3   3  -8 343.135 16.2913   1 0.91054-0.46757 0.27713 0.06185 0.08232-0.76969
   3   3  -9  57.616 4.95001   1 0.93504-0.47691 0.27000 0.07593 0.00147-0.76319
   3   2 -10  809.60 25.1954   1 0.96442-0.49064 0.21531 0.04255-0.07526-0.75193
   3   2  -9 393.496  18.278   1 0.94928-0.49065 0.22072 0.03019-0.00162-0.75122
   3   2  -8 907.057 24.5079   1 0.92655-0.48308 0.22741 0.01654 0.07743-0.75591
   3   2  -7  154.16   10.42   1 0.89418-0.46586 0.23566 0.00135 0.16301-0.76714
   3   2  -6 2642.84  36.339   1 0.84918-0.43602 0.24574-0.01569 0.25637-0.78614
   3   2  -5 1794.83 28.1353   1 0.78728-0.38928 0.25791-0.03480 0.35856-0.81399
   3   2  -4 4329.32 41.3266   1 0.70258-0.31974 0.27218-0.05603 0.46984-0.85091
   3   2  -3 2976.14 32.5968   1 0.58774-0.22006 0.28803-0.07883 0.58818-0.89490
   3   2  -2 3417.74 33.2227   1 0.43579-0.08327 0.30381-0.10156 0.70695-0.93932
   3   2  -111628.50 58.2345   1 0.24528 0.09208 0.31617-0.12087 0.81254-0.97055
   3   2   0 748.596 14.4949   1 0.02793 0.29428 0.32065-0.13230 0.88649-0.97015
   3   2   114963.70 59.7019   1-0.18965 0.49670 0.31421-0.13281 0.91580-0.92510
   3   2   210642.30 49.3568   1-0.37873 0.67062 0.29780-0.12335 0.90377-0.83873
   3   2   3 4346.62 32.0072   1-0.52464 0.80137 0.27554-0.10805 0.86698-0.72758
   3   2   4  26.555 2.05599   1-0.62873 0.89030 0.25167-0.09113 0.82275-0.60900
   3   2   5 1384.80 19.9027   1-0.69987 0.94629 0.22880-0.07520 0.78193-0.49383
   3   2   6 1389.96 21.3148   1-0.74743 0.97869 0.20801-0.06136 0.74914-0.38668
   3   2   7 63.1662 5.33029   1-0.77864 0.99473 0.18950-0.04980 0.72535-0.28854
   3   2   8 9.24102 4.88989   1-0.79845 0.99938 0.17309-0.04035 0.70993-0.19877
   3   2   9 39.3654 3.19612   1-0.81010 0.99588 0.15850-0.03271 0.70175-0.11623
   3   2  10 2357.28 46.6883   1-0.81569 0.98631 0.14542-0.02657 0.69962-0.03975
   3   2  11  56.894 4.38528   1-0.81655 0.97201 0.13358-0.02169 0.70248 0.03175
   3   2  12 175.725 13.8256   1-0.81353 0.95383 0.12276-0.01782 0.70943 0.09915
   3   1  12 566.171 20.6111   1-0.81348 0.95429 0.07705-0.06714 0.72124 0.09622
   3   1  11 681.111 21.3707   1-0.81610 0.97207 0.08819-0.07133 0.71561 0.02749
   3   1  10 1769.45 31.2826   1-0.81460 0.98572 0.10043-0.07661 0.71436-0.04561
   3   1   9  26.172 3.06362   1-0.80798 0.99427 0.11399-0.08323 0.71844-0.12404
   3   1   8 633.906 16.6316   1-0.79473 0.99618 0.12917-0.09145 0.72897-0.20892
   3   1   7 74.4982 5.34614   1-0.77245 0.98905 0.14626-0.10160 0.74716-0.30147
   3   1   611820.80 59.6086   1-0.73740 0.96916 0.16556-0.11395 0.77410-0.40276
   3   1   5 1725.59 21.6313   1-0.68394 0.93086 0.18716-0.12860 0.81009-0.51310
   3   1   412045.40 53.1643   1-0.60404 0.86612 0.21067-0.14515 0.85332-0.63068
   3   1   3 6885.42  38.565   1-0.48793 0.76516 0.23459-0.16212 0.89750-0.74922
   3   1   212664.50 51.3912   1-0.32795 0.62034 0.25574-0.17632 0.92947-0.85554
   3   1   113985.90 54.8681   1-0.12696 0.43451 0.26959-0.18322 0.93079-0.93121
   3   1   0 127.636  6.6821   1 0.09491 0.22780 0.27265-0.17933 0.88761-0.96239
   3   1  -114191.20 60.5084   1 0.30734 0.03053 0.26532-0.16505 0.80212-0.95125
   3   1  -2 3949.12 33.7821   1 0.48748-0.13446 0.25145-0.14424 0.69058-0.91407
   3   1  -3 7901.69 50.4687   1 0.62836-0.26017 0.23537-0.12120 0.57078-0.86862
   3   1  -4 486.252  14.116   1 0.73393-0.35059 0.21988-0.09876 0.45411-0.82630
   3   1  -511763.00 68.5213   1 0.81168-0.41318 0.20623-0.07816 0.34552-0.79206
   3   1  -6 124.658 9.00103   1 0.86860-0.45495 0.19472-0.05970 0.24611-0.76700
   3   1  -7 215.759  12.093   1 0.91011-0.48129 0.18524-0.04327 0.15527-0.75052
   3   1  -8 1231.67 27.3451   1 0.94005-0.49607 0.17751-0.02858 0.07184-0.74144
   3   1  -9 1083.78 27.7227   1 0.96108-0.50195 0.17125-0.01537-0.00540-0.73855
   3   1 -10 2168.39 40.4358   1 0.97506-0.50077 0.16620-0.00337-0.07755-0.74076
   3   0 -10 1714.11 36.1186   1 0.98329-0.50849 0.11692-0.04913-0.08047-0.72895
   3   0  -9 1516.55 31.7435   1 0.97046-0.51082 0.12161-0.06077-0.00980-0.72527
   3   0  -8 628.528 19.4937   1 0.95104-0.50656 0.12744-0.07355 0.06566-0.72637
   3   0  -7 1174.29 24.9459   1 0.92341-0.49409 0.13466-0.08772 0.14695-0.73331
   3   0  -6  937.80 20.6748   1 0.88517-0.47100 0.14355-0.10356 0.23527-0.74728
   3   0  -510449.70 63.6811   1 0.83287-0.43387 0.15438-0.12134 0.33182-0.76948
   3   0  -4 1485.52 22.7457   1 0.76163-0.37778 0.16735-0.14126 0.43747-0.80078
   3   0  -3 2894.39 30.0082   1 0.66488-0.29620 0.18231-0.16317 0.55183-0.84078
   3   0  -2 1005.83 16.8861   1 0.53504-0.18151 0.19840-0.18621 0.67141-0.88601
   3   0  -119922.90 69.9131   1 0.36637-0.02800 0.21332-0.20808 0.78703-0.92727
   3   0   0 2614.90  24.458   1 0.16161 0.16161 0.22310-0.22482 0.88240-0.94829
   3   0   1 2155.67 21.5492   1-0.06109 0.36915 0.22340-0.23207 0.93936-0.93090
   3   0   210992.20 47.5093   1-0.27175 0.56464 0.21252-0.22814 0.95036-0.86754
   3   0   3 9249.05 44.2533   1-0.44541 0.72315 0.19297-0.21554 0.92520-0.76804
   3   0   415292.30 59.5125   1-0.57422 0.83680 0.16935-0.19886 0.88247-0.65095
   3   0   5 1071.60 17.3679   1-0.66371 0.91113 0.14537-0.18184 0.83752-0.53165
   3   0   611640.30 58.8434   1-0.72374 0.95600 0.12302-0.16643 0.79860-0.41837
   3   0   7 503.126 14.1635   1-0.76308 0.98018 0.10294-0.15331 0.76857-0.31400
   3   0   8 3102.23  35.422   1-0.78812 0.99007 0.08515-0.14247 0.74758-0.21865
   3   0   9 947.654 21.3086   1-0.80313 0.98992 0.06938-0.13365 0.73466-0.13138
   3   0  10 1157.39  24.865   1-0.81085 0.98248 0.05532-0.12654 0.72860-0.05096
   3   0  11 1793.83 33.3382   1-0.81304 0.96951 0.04268-0.12085 0.72821 0.02378
   3   0  12 579.714 21.8529   1-0.81081 0.95213 0.03121-0.11633 0.73248 0.09386
   3  -1  12 135.334 9.92284   1-0.80553 0.94735-0.01477-0.16539 0.74312 0.09210
   3  -1  11 1378.59 29.4456   1-0.80734 0.96432-0.00295-0.17025 0.74022 0.02065
   3  -1  10 215.456 11.9025   1-0.80443 0.97656 0.01010-0.17635 0.74227-0.05575
   3  -1   9 1620.16 28.0045   1-0.79551 0.98280 0.02465-0.18395 0.75036-0.13819
   3  -1   8 3084.18 35.8296   1-0.77857 0.98102 0.04102-0.19337 0.76569-0.22788
   3  -1   7 13.0036 4.95163   1-0.75046 0.96807 0.05952-0.20492 0.78948-0.32602
   3  -1   612086.40 61.2549   1-0.70634 0.93910 0.08034-0.21879 0.82248-0.43337
   3  -1   5 787.558 15.3344   1-0.63904 0.88697 0.10336-0.23486 0.86396-0.54921
   3  -1   4 9450.20 48.1524   1-0.53915 0.80223 0.12759-0.25214 0.90974-0.66934
   3  -1   3 554.773 11.5998   1-0.39725 0.67549 0.15053-0.26813 0.94941-0.78336
   3  -1   2  692.24 12.6067   1-0.21087 0.50427 0.16798-0.27863 0.96574-0.87404
   3  -1   1 3584.40 28.4464   1 0.00661 0.30195 0.17561-0.27930 0.94129-0.92395
   3  -1   0 6110.28 38.2253   1 0.22668 0.09703 0.17211-0.26885 0.87130-0.92831
   3  -1  -1 3455.12 29.5949   1 0.42155-0.08268 0.16032-0.25012 0.76798-0.89934
   3  -1  -2 2161.07 24.8579   1 0.57816-0.22413 0.14478-0.22762 0.65004-0.85576
   3  -1  -3 6842.71  45.993   1 0.69726-0.32807 0.12895-0.20484 0.53172-0.81179
   3  -1  -4 886.045 18.0298   1 0.78570-0.40135 0.11462-0.18357 0.42016-0.77458
   3  -1  -5 4790.61 43.3415   1 0.85089-0.45138 0.10239-0.16438 0.31761-0.74639
   3  -1  -6  118.97 8.52126   1 0.89888-0.48422 0.09225-0.14729 0.22395-0.72708
   3  -1  -7 16.8511 6.27133   1 0.93408-0.50425 0.08396-0.13205 0.13814-0.71562
   3  -1  -8 903.801 23.5956   1 0.95955-0.51456 0.07724-0.11838 0.05895-0.71079
   3  -1  -9 1041.52 26.7363   1 0.97741-0.51727 0.07183-0.10602-0.01476-0.71143
   3  -1 -10 362.795 18.2781   1 0.98913-0.51383 0.06749-0.09473-0.08397-0.71657
   3  -2 -10 390.017 17.8989   1 0.99255-0.51675 0.01792-0.14019-0.08799-0.70367
   3  -2  -9 122.294 8.85829   1 0.98192-0.52128 0.02192-0.15114-0.02020-0.69710
   3  -2  -8 135.227 9.12954   1 0.96554-0.52005 0.02692-0.16309 0.05179-0.69474
   3  -2  -7 747.146 20.1304   1 0.94212-0.51179 0.03314-0.17626 0.12891-0.69751
   3  -2  -6 582.584  16.941   1 0.90977-0.49460 0.04083-0.19090 0.21225-0.70649
   3  -2  -5 336.025 12.3431   1 0.86576-0.46575 0.05029-0.20731 0.30302-0.72291
   3  -2  -4 429.657 12.8066   1 0.80617-0.42131 0.06177-0.22574 0.40235-0.74789
   3  -2  -3 282.565 10.5412   1 0.72549-0.35580 0.07536-0.24628 0.51077-0.78196
   3  -2  -2 3385.89 31.9378   1 0.61667-0.26213 0.09072-0.26860 0.62699-0.82382
   3  -2  -1 3351.97 30.7908   1 0.47230-0.13292 0.10652-0.29134 0.74570-0.86818
   3  -2   0 2066.59 23.7721   1 0.28895 0.03527 0.11981-0.31159 0.85495-0.90308
   3  -2   1 1031.42 16.7865   1 0.07472 0.23434 0.12620-0.32493 0.93663-0.91040
   3  -2   2 1075.03 16.9374   1-0.14632 0.44022 0.12197-0.32765 0.97504-0.87446
   3  -2   3 5.07592 3.99371   1-0.34379 0.62253 0.10708-0.31971 0.96939-0.79446
   3  -2   4 4522.12 35.2288   1-0.49879 0.76238 0.08526-0.30484 0.93458-0.68530
   3  -2   5 6.12972 3.58982   1-0.60979 0.85822 0.06105-0.28758 0.88908-0.56544
   3  -2   6 177.555 8.93262   1-0.68507 0.91834 0.03749-0.27097 0.84554-0.44755
   3  -2   7 892.987 18.8205   1-0.73450 0.95261 0.01595-0.25638 0.80975-0.33740
   3  -2   8 3262.43 37.6785   1-0.76600 0.96896-0.00323-0.24415 0.78321-0.23651
   3  -2   9 1141.82 24.0911   1-0.78507 0.97287-0.02020-0.23413 0.76545-0.14440
   3  -2  10 6.51743 7.07229   1-0.79530 0.96794-0.03527-0.22601 0.75532-0.05992
   3  -2  11 463.952 18.3687   1-0.79899 0.95647-0.04873-0.21950 0.75158 0.01817
   3  -3  11 10.7737 7.89523   1-0.78793 0.94591-0.09468-0.26858 0.76222 0.01642
   3  -3  10 274.447 13.8208   1-0.78342 0.95656-0.08079-0.27552 0.76766-0.06337
   3  -3   9 396.606 15.4535   1-0.77177 0.96007-0.06522-0.28414 0.77984-0.14991
   3  -3   8 1416.04 26.3464   1-0.75036 0.95381-0.04765-0.29477 0.80001-0.24443
   3  -3   7 68.9909 5.28846   1-0.71510 0.93371-0.02779-0.30767 0.82922-0.34800
   3  -3   6  576.96 15.5103   1-0.65981 0.89358-0.00561-0.32290 0.86754-0.46066
   3  -3   5 106.366  7.0788   1-0.57584 0.82477 0.01833-0.33989 0.91246-0.57994
   3  -3   4 327.599 10.9223   1-0.45321 0.71730 0.04221-0.35682 0.95637-0.69820
   3  -3   3  28.101 2.51826   1-0.28556 0.56481 0.06244-0.37010 0.98441-0.80060
   3  -3   2  94.687 6.92752   1-0.07927 0.37368 0.07439-0.37509 0.97784-0.86838
   3  -3   1 9227.49 53.6139   1 0.14181 0.16776 0.07524-0.36900 0.92563-0.89052
   3  -3   0 128.053 7.56711   1 0.34740-0.02268 0.06638-0.35318 0.83403-0.87328
   3  -3  -1 83.7922  5.2006   1 0.51818-0.17830 0.05206-0.33192 0.72085-0.83445
   3  -3  -2 232.722 10.0174   1 0.65047-0.29543 0.03635-0.30925 0.60271-0.79066
   3  -3  -3 2571.45 30.6204   1 0.74960-0.37940 0.02161-0.28756 0.48924-0.75154
   3  -3  -4 1297.90 22.8081   1 0.82309-0.43773 0.00880-0.26781 0.38419-0.72085
   3  -3  -5 10.8561 5.34434   1 0.87751-0.47700-0.00190-0.25015 0.28812-0.69912
   3  -3  -6 616.576 18.0669   1 0.91783-0.50215-0.01068-0.23443 0.20021-0.68557
   3  -3  -7 574.421 18.6494   1 0.94752-0.51669-0.01779-0.22036 0.11930-0.67902
   3  -3  -8 1414.09 29.2416   1 0.96901-0.52302-0.02353-0.20768 0.04421-0.67827
   3  -3  -9 9.43025 8.37681   1 0.98397-0.52282-0.02812-0.19613-0.02611-0.68231
   3  -3 -10 383.041 18.9222   1 0.99354-0.51723-0.03178-0.18552-0.09249-0.69028
   3  -4  -9 125.654 8.97997   1 0.98352-0.52186-0.07828-0.24101-0.03244-0.66710
   3  -4  -8 1109.07 27.5146   1 0.96993-0.52343-0.07407-0.25216 0.03623-0.66142
   3  -4  -7 1646.00 31.4393   1 0.95026-0.51892-0.06882-0.26437 0.10936-0.66019
   3  -4  -6 3480.87 43.1997   1 0.92305-0.50687-0.06227-0.27787 0.18790-0.66437
   3  -4  -5 865.308 20.9015   1 0.88615-0.48513-0.05417-0.29292 0.27298-0.67510
   3  -4  -4 3089.64 36.8862   1 0.83649-0.45062-0.04424-0.30980 0.36579-0.69356
   3  -4  -3 3517.18   38.15   1 0.76963-0.39893-0.03226-0.32872 0.46731-0.72073
   3  -4  -2 17.0454 2.54531   1 0.67956-0.32402-0.01827-0.34967 0.57755-0.75662
   3  -4  -1 1106.24   21.32   1 0.55894-0.21855-0.00290-0.37199 0.69404-0.79875
   3  -4   0 179.968 10.1691   1 0.40125-0.07602 0.01199-0.39383 0.80930-0.83965
   3  -4   1 1358.00 23.0913   1 0.20651 0.10356 0.02283-0.41162 0.90877-0.86477
   3  -4   2 1508.06  24.068   1-0.01111 0.30602 0.02517-0.42090 0.97394-0.85560
   3  -4   3 2490.24  30.656   1-0.22334 0.50309 0.01644-0.41913 0.99378-0.80108
   3  -4   4 737.886 17.3528   1-0.40260 0.66719-0.00173-0.40791 0.97440-0.70734
   3  -4   5 4994.78 44.6869   1-0.53711 0.78655-0.02490-0.39169 0.93361-0.59221
   3  -4   6 129.964 9.37112   1-0.63041 0.86469-0.04902-0.37452 0.88815-0.47240
   3  -4   7  141.43 10.1665   1-0.69213 0.91125-0.07176-0.35873 0.84770-0.35759
   3  -4   8 2341.24 35.1451   1-0.73153 0.93549-0.09225-0.34519 0.81596-0.25150
   3  -4   9 10.3555 6.25631   1-0.75551 0.94432-0.11042-0.33397 0.79341-0.15459
   3  -4  10 371.694 16.9094   1-0.76870 0.94235-0.12650-0.32484 0.77918-0.06601
   3  -5   9 19.3927 6.65162   1-0.73621 0.92551-0.15585-0.38357 0.80601-0.15830
   3  -5   8 1136.42 26.4132   1-0.70941 0.91388-0.13710-0.39537 0.83086-0.25751
   3  -5   7 219.124 12.3655   1-0.66547 0.88510-0.11602-0.40950 0.86492-0.36592
   3  -5   6 1651.18 28.5973   1-0.59678 0.83156-0.09285-0.42573 0.90701-0.48237
   3  -5   5 417.895 15.4259   1-0.49362 0.74356-0.06880-0.44282 0.95196-0.60167
   3  -5   4 141.095 9.29907   1-0.34733 0.61243-0.04674-0.45793 0.98793-0.71200
   3  -5   3 2142.48 31.6759   1-0.15815 0.43841-0.03108-0.46664 0.99691-0.79533
   3  -5   2 3158.75 38.4469   1 0.05672 0.23870-0.02569-0.46508 0.96337-0.83614
   3  -5   1 3574.78 40.9098   1 0.26763 0.04294-0.03088-0.45294 0.88666-0.83378
   3  -5   0 180.059 10.7781   1 0.44990-0.12417-0.04318-0.43368 0.78146-0.80294
   3  -5  -1 2412.56 33.3504   1 0.59442-0.25353-0.05824-0.41168 0.66577-0.76160
   3  -5  -2  351.99 13.9863   1 0.70396-0.34791-0.07305-0.38992 0.55180-0.72199
   3  -5  -313057.70 78.1854   1 0.78563-0.41443-0.08621-0.36980 0.44513-0.68967
   3  -5  -4 592.914 18.3567   1 0.84639-0.46003-0.09734-0.35173 0.34722-0.66610
   3  -5  -5 582.351 18.7268   1 0.89168-0.49015-0.10650-0.33562 0.25764-0.65088
   3  -5  -6 1511.79 30.2853   1 0.92540-0.50872-0.11394-0.32123 0.17532-0.64292
   3  -5  -7 501.848 18.6903   1 0.95030-0.51846-0.11993-0.30829 0.09910-0.64104
   3  -5  -8 1236.61 30.1214   1 0.96823-0.52123-0.12473-0.29654 0.02790-0.64420
   3  -5  -9 3.96728 7.42208   1 0.98050-0.51835-0.12854-0.28577-0.03917-0.65148
   3  -6  -8 345.248 17.4819   1 0.96386-0.51635-0.17548-0.34082 0.01920-0.62662
   3  -6  -7 373.238 17.3102   1 0.94757-0.51522-0.17113-0.35211 0.08853-0.62159
   3  -6  -6 156.881 11.3112   1 0.92485-0.50767-0.16568-0.36452 0.16251-0.62122
   3  -6  -5 1045.45 25.4879   1 0.89406-0.49204-0.15888-0.37826 0.24213-0.62648
   3  -6  -4 43.7998 3.85063   1 0.85281-0.46594-0.15048-0.39361 0.32852-0.63852
   3  -6  -3 5103.60 53.2252   1 0.79765-0.42594-0.14022-0.41083 0.42280-0.65845
   3  -6  -2 1015.08 24.0922   1 0.72371-0.36716-0.12795-0.43005 0.52568-0.68698
   3  -6  -1 2495.48 37.0133   1 0.62456-0.28316-0.11387-0.45108 0.63647-0.72341
   3  -6   0 1597.31  29.876   1 0.49295-0.16672-0.09898-0.47292 0.75120-0.76379
   3  -6   1 1838.68 32.5421   1 0.32416-0.01308-0.08572-0.49313 0.86002-0.79826
   3  -6   2 2940.20  40.673   1 0.12275 0.17317-0.07812-0.50768 0.94640-0.81029
   3  -6   3 1007.63 24.0722   1-0.09123 0.37199-0.08021-0.51254 0.99340-0.78293
   3  -6   4 2660.80 38.2207   1-0.28800 0.55360-0.09302-0.50668 0.99623-0.71141
   3  -6   5 -0.4892 6.09046   1-0.44546 0.69591-0.11353-0.49312 0.96684-0.60766
   3  -6   6 1951.92 33.4398   1-0.55882 0.79410-0.13719-0.47641 0.92363-0.49011
   3  -6   7 363.734 15.7577   1-0.63501 0.85513-0.16065-0.45991 0.88055-0.37267
   3  -6   8 197.682 12.9739   1-0.68389 0.88886-0.18225-0.44525 0.84447-0.26223
   3  -7   7 19.6981 8.70542   1-0.60062 0.82125-0.20574-0.50985 0.89422-0.37746
   3  -7   6 2086.37 37.7117   1-0.51651 0.75230-0.18220-0.52643 0.93747-0.49507
   3  -7   5 309.107 15.3877   1-0.39291 0.64385-0.15926-0.54242 0.97751-0.60946
   3  -7   4 2647.62 41.5309   1-0.22543 0.49154-0.14074-0.55399 0.99859-0.70489
   3  -7   3 133.059 9.17179   1-0.02397 0.30524-0.13102-0.55676 0.98301-0.76366
   3  -7   2 100.842 8.56334   1 0.18560 0.11083-0.13202-0.54882 0.92349-0.77849
   3  -7   1 2050.85 36.4521   1 0.37528-0.06370-0.14152-0.53236 0.82960-0.75895
   3  -7   0 726.623 22.1119   1 0.53015-0.20341-0.15526-0.51167 0.71909-0.72279
   3  -7  -1 1777.30 33.6745   1 0.64935-0.30745-0.16969-0.49029 0.60645-0.68451
   3  -7  -2 91.8817 8.23406   1 0.73885-0.38180-0.18292-0.47010 0.49933-0.65175
   3  -7  -3 283.954 14.1563   1 0.80570-0.43348-0.19427-0.45181 0.40038-0.62715
   3  -7  -4 5.73727 6.38876   1 0.85574-0.46836-0.20367-0.43545 0.30971-0.61083
   3  -7  -5 613.252 21.8437   1 0.89327-0.49074-0.21133-0.42085 0.22644-0.60191
   3  -7  -6 101.735 7.87782   1 0.92133-0.50364-0.21749-0.40773 0.14945-0.59927
   3  -8  -5 204.726 14.6351   1 0.88923-0.48619-0.26383-0.46337 0.21057-0.57716
   3  -8  -4 8.50472  7.0156   1 0.85512-0.46724-0.25691-0.47725 0.29080-0.58304
   3  -8  -3 24.8648 3.92371   1 0.80978-0.43706-0.24835-0.49276 0.37790-0.59579
   3  -8  -2  65.949 4.91974   1 0.74943-0.39187-0.23795-0.51011 0.47286-0.61639
   3  -8  -1 681.146  23.133   1 0.66882-0.32642-0.22566-0.52935 0.57597-0.64514
   3  -8   0 32.4106 4.42747   1 0.56134-0.23409-0.21190-0.55007 0.68561-0.68044
   3  -8   1 2.66571 8.58632   1 0.42041-0.10832-0.19809-0.57082 0.79609-0.71657
   3  -8   2 18.5118 10.0063   1 0.24403 0.05290-0.18724-0.58863 0.89526-0.74138
   3  -8   3 364.134 18.1156   1 0.04212 0.23965-0.18352-0.59930 0.96578-0.73754
   3  -8   4 1075.60 29.4871   1-0.16071 0.42732-0.19005-0.59972 0.99441-0.69182
   4  -8   3 1188.58  32.334   1 0.12194 0.26756-0.18662-0.59676 0.94275-0.73648
   4  -8   2 551.035  22.247   1 0.27354 0.13113-0.18837-0.58806 0.88130-0.74938
   4  -8   1 84.0253 5.89693   1 0.41203 0.00780-0.19455-0.57494 0.80204-0.74448
   4  -8   0 984.639 29.3349   1 0.53143-0.09645-0.20331-0.55923 0.71260-0.72938
   4  -8  -1 715.377 25.7847   1 0.63045-0.18031-0.21305-0.54253 0.61955-0.71069
   4  -8  -2 810.676 26.9422   1 0.71066-0.24536-0.22268-0.52595 0.52732-0.69282
   4  -7  -5 427.926  19.361   1 0.86685-0.35658-0.19360-0.43915 0.29070-0.68814
   4  -7  -4 1285.07 31.8165   1 0.82322-0.32811-0.18610-0.45359 0.37345-0.69653
   4  -7  -3  158.89 10.4688   1 0.76786-0.28791-0.17755-0.46910 0.46077-0.70950
   4  -7  -2  459.41 19.5171   1 0.69811-0.23332-0.16804-0.48556 0.55226-0.72664
   4  -7  -1 246.586 15.4533   1 0.61102-0.16139-0.15793-0.50262 0.64655-0.74658
   4  -7   0 2363.55 40.9045   1 0.50399-0.06951-0.14798-0.51952 0.74061-0.76629
   4  -7   1 292.465 16.2527   1 0.37605 0.04327-0.13947-0.53499 0.82924-0.78056
   4  -7   2 1516.33 33.6772   1 0.22981 0.17435-0.13414-0.54726 0.90517-0.78214
   4  -7   3 489.642  20.405   1 0.07294 0.31606-0.13384-0.55452 0.96083-0.76345
   4  -7   4 127.289 10.2379   1-0.08248 0.45633-0.13963-0.55567 0.99152-0.71978
   4  -7   5 889.567 26.5995   1-0.22385 0.58254-0.15126-0.55099 0.99806-0.65196
   4  -7   6   37.54 4.32019   1-0.34248 0.68601-0.16725-0.54196 0.98636-0.56591
   4  -6   7 1178.28 28.7147   1-0.47193 0.79979-0.13887-0.48226 0.95755-0.47163
   4  -6   6 18.6281 8.23846   1-0.38411 0.72714-0.12001-0.49417 0.98162-0.57006
   4  -6   5 194.294 12.4675   1-0.27061 0.62880-0.10301-0.50421 0.99757-0.66036
   4  -6   4 157.688 11.1701   1-0.13271 0.50605-0.08984-0.51043 0.99738-0.73453
   4  -6   3 261.389 13.8804   1 0.02256 0.36594-0.08225-0.51107 0.97405-0.78554
   4  -6   2 510.342 18.6737   1 0.18318 0.22047-0.08093-0.50545 0.92497-0.81082
   4  -6   1  59.802 5.85177   1 0.33626 0.08256-0.08515-0.49428 0.85341-0.81361
   4  -6   0 2779.19 41.6619   1 0.47240-0.03843-0.09319-0.47928 0.76655-0.80110
   4  -6  -1 207.326 13.4703   1 0.58752-0.13839-0.10319-0.46233 0.67214-0.78105
   4  -6  -2 2567.97 40.1858   1 0.68173-0.21744-0.11366-0.44491 0.57620-0.75947
   4  -6  -3 9.52609 7.24142   1 0.75736-0.27791-0.12370-0.42792 0.48243-0.74005
   4  -6  -4 612.632 20.8982   1 0.81742-0.32282-0.13283-0.41184 0.39266-0.72463
   4  -6  -5 800.212 24.5467   1 0.86477-0.35500-0.14089-0.39683 0.30755-0.71387
   4  -6  -6 80.0497  5.3099   1 0.90179-0.37687-0.14786-0.38290 0.22705-0.70773
   4  -6  -7 385.505  18.719   1 0.93037-0.39029-0.15383-0.36998 0.15085-0.70587
   4  -5  -8-7.47699 7.47699   1 0.95424-0.39950-0.10775-0.31409 0.08885-0.72711
   4  -5  -7 412.372 18.2406   1 0.93073-0.39116-0.10227-0.32652 0.16295-0.72686
   4  -5  -6 48.7465 4.29989   1 0.89973-0.37532-0.09583-0.33990 0.24110-0.73065
   4  -5  -5 855.896  23.436   1 0.85965-0.35039-0.08834-0.35434 0.32375-0.73895
   4  -5  -4 2093.88 35.9861   1 0.80839-0.31429-0.07974-0.36990 0.41118-0.75203
   4  -5  -3 79.2019 5.80613   1 0.74339-0.26444-0.07007-0.38652 0.50326-0.76976
   4  -5  -2 319.586 14.7668   1 0.66161-0.19783-0.05957-0.40397 0.59904-0.79118
   4  -5  -1 125.989 7.95803   1 0.56010-0.11147-0.04885-0.42164 0.69614-0.81394
   4  -5   0 696.531 19.7646   1 0.43695-0.00348-0.03899-0.43845 0.79014-0.83358
   4  -5   1 957.477 22.7479   1 0.29312 0.12519-0.03166-0.45273 0.87425-0.84333
   4  -5   2 54.5693 4.03279   1 0.13436 0.26879-0.02878-0.46257 0.94046-0.83519
   4  -5   3 10.2761 5.79648   1-0.02841 0.41640-0.03187-0.46643 0.98235-0.80273
   4  -5   4-3.74288 6.24202   1-0.18188 0.55471-0.04124-0.46400 0.99836-0.74438
   4  -5   5 680.192 19.7051   1-0.31512 0.67280-0.05580-0.45639 0.99276-0.66443
   4  -5   6 544.746 17.6853   1-0.42286 0.76538-0.07363-0.44551 0.97330-0.57062
   4  -5   7 280.468 14.2102   1-0.50523 0.83259-0.09282-0.43328 0.94778-0.47075
   4  -5   8 11.2612 7.21067   1-0.56551 0.87771-0.11197-0.42108 0.92196-0.37058
   4  -5   9 26.3202 3.95857   1-0.60792 0.90497-0.13027-0.40972 0.89923-0.27350
   4  -4  10 503.851 19.7038   1-0.65669 0.93807-0.10122-0.35070 0.87154-0.18033
   4  -4   9  46.486 4.20205   1-0.63046 0.92700-0.08444-0.36052 0.88834-0.27149
   4  -4   8 506.789 18.2326   1-0.59125 0.90295-0.06641-0.37161 0.91005-0.36755
   4  -4   7 2419.28 35.9874   1-0.53534 0.86219-0.04738-0.38369 0.93546-0.46732
   4  -4   6 45.2691 3.71868   1-0.45849 0.80051-0.02802-0.39610 0.96181-0.56802
   4  -4   5 413.926 15.1963   1-0.35694 0.71411-0.00955-0.40762 0.98402-0.66457
   4  -4   4 215.734 10.9882   1-0.22933 0.60166 0.00624-0.41645 0.99472-0.74963
   4  -4   3 617.194 17.5724   1-0.07917 0.46666 0.01732-0.42058 0.98576-0.81503
   4  -4   2 60.9643 4.40787   1 0.08407 0.31858 0.02226-0.41857 0.95143-0.85505
   4  -4   1 1412.98 25.5427   1 0.24718 0.17063 0.02093-0.41029 0.89144-0.86941
   4  -4   0 660.753 17.9899   1 0.39796 0.03500 0.01454-0.39695 0.81108-0.86340
   4  -4  -1 773.313 19.5995   1 0.52895-0.08083 0.00503-0.38049 0.71833-0.84501
   4  -4  -2 2565.62 35.0739   1 0.63788-0.17460-0.00580-0.36270 0.62062-0.82164
   4  -4  -3 2240.90 34.3004   1 0.72602-0.24758-0.01668-0.34488 0.52316-0.79854
   4  -4  -4 1056.23 24.3844   1 0.79621-0.30262-0.02685-0.32776 0.42894-0.77868
   4  -4  -5 66.3776 5.14044   1 0.85157-0.34281-0.03598-0.31167 0.33928-0.76336
   4  -4  -6 187.213  11.638   1 0.89487-0.37096-0.04398-0.29673 0.25449-0.75294
   4  -4  -7 184.638 13.4769   1 0.92839-0.38931-0.05087-0.28288 0.17441-0.74720
   4  -4  -8 41.0995 4.48311   1 0.95387-0.39964-0.05676-0.27004 0.09859-0.74574
   4  -3  -9 174.683 12.1257   1 0.97134-0.40245-0.01132-0.21350 0.03410-0.76448
   4  -3  -8  562.28 20.6408   1 0.95094-0.39722-0.00595-0.22582 0.10767-0.76370
   4  -3  -7 13.2242 6.88207   1 0.92341-0.38484 0.00035-0.23907 0.18521-0.76688
   4  -3  -6 3191.16 43.0421   1 0.88728-0.36386 0.00770-0.25338 0.26722-0.77454
   4  -3  -5 14.4016 7.30126   1 0.84061-0.33235 0.01619-0.26882 0.35408-0.78705
   4  -3  -4 656.391 18.4977   1 0.78095-0.28785 0.02582-0.28540 0.44587-0.80449
   4  -3  -3 1981.06  30.372   1 0.70535-0.22741 0.03644-0.30296 0.54202-0.82629
   4  -3  -2 203.037 10.9988   1 0.61065-0.14787 0.04759-0.32107 0.64075-0.85067
   4  -3  -1 872.243 19.4283   1 0.49429-0.04667 0.05838-0.33881 0.73843-0.87399
   4  -3   0 75.6368 6.28666   1 0.35583 0.07663 0.06734-0.35471 0.82905-0.89026
   4  -3   1 2072.15 28.3576   1 0.19904 0.21827 0.07253-0.36686 0.90469-0.89155
   4  -3   2 782.728 17.8016   1 0.03308 0.36907 0.07216-0.37344 0.95775-0.87025
   4  -3   3 7128.48 52.0262   1-0.12896 0.51595 0.06535-0.37358 0.98440-0.82255
   4  -3   4  751.50 17.7353   1-0.27449 0.64631 0.05268-0.36786 0.98678-0.75057
   4  -3   5 3100.22 35.7677   1-0.39573 0.75240 0.03587-0.35800 0.97175-0.66120
   4  -3   6 86.8821 6.42082   1-0.49086 0.83237 0.01694-0.34602 0.94755-0.56264
   4  -3   7 1520.57 27.1435   1-0.56222 0.88858-0.00246-0.33358 0.92095-0.46169
   4  -3   8 4458.08 48.2826   1-0.61389 0.92509-0.02128-0.32171 0.89630-0.36268
   4  -3   9 573.759  18.789   1-0.65002 0.94606-0.03899-0.31094 0.87585-0.26788
   4  -3  10 590.756 20.5695   1-0.67411 0.95499-0.05541-0.30147 0.86045-0.17813
   4  -2  11 282.667   15.05   1-0.70204 0.96726-0.02469-0.24412 0.83918-0.09139
   4  -2  10 157.707 11.0749   1-0.68869 0.96906-0.00991-0.25194 0.84807-0.17463
   4  -2   9 2184.70 34.3848   1-0.66665 0.96218 0.00613-0.26103 0.86197-0.26288
   4  -2   8 3089.98 38.7462   1-0.63346 0.94415 0.02348-0.27143 0.88097-0.35624
   4  -2   7 1509.25  25.907   1-0.58586 0.91171 0.04201-0.28301 0.90453-0.45415
   4  -2   6 126.182 8.11197   1-0.51986 0.86087 0.06132-0.29537 0.93089-0.55486
   4  -2   5 9955.30 60.2133   1-0.43122 0.78739 0.08053-0.30763 0.95637-0.65469
   4  -2   4 27.6017  2.6446   1-0.31686 0.68819 0.09816-0.31831 0.97489-0.74757
   4  -2   311155.40 61.0971   1-0.17709 0.56357 0.11225-0.32545 0.97844-0.82547
   4  -2   2 3453.16 34.1117   1-0.01785 0.41949 0.12090-0.32715 0.95934-0.88073
   4  -2   1 3422.89 34.1335   1 0.14936 0.26744 0.12310-0.32240 0.91373-0.90947
   4  -2   0 7894.67 52.6955   1 0.31101 0.12095 0.11931-0.31165 0.84372-0.91381
   4  -2  -1 1495.81 23.8426   1 0.45638-0.00926 0.11114-0.29653 0.75616-0.90060
   4  -2  -2 3540.42 37.2686   1 0.58006-0.11779 0.10056-0.27901 0.65922-0.87802
   4  -2  -3 27.9554 2.92928   1 0.68145-0.20401 0.08924-0.26074 0.55968-0.85283
   4  -2  -4 1009.46 21.7229   1 0.76266-0.27006 0.07825-0.24279 0.46187-0.82938
   4  -2  -5 24.0014 3.07881   1 0.82681-0.31906 0.06815-0.22575 0.36809-0.80995
   4  -2  -6 5457.14   54.56   1 0.87700-0.35410 0.05919-0.20983 0.27921-0.79542
   4  -2  -7 8.99384 7.31161   1 0.91587-0.37781 0.05139-0.19508 0.19530-0.78586
   4  -2  -8 1109.87 28.5783   1 0.94552-0.39230 0.04467-0.18142 0.11605-0.78096
   4  -2  -9 79.7525 7.34163   1 0.96756-0.39918 0.03895-0.16874 0.04097-0.78023
   4  -1  -9 408.035 18.1899   1 0.96139-0.39351 0.08902-0.12378 0.04709-0.79524
   4  -1  -8 555.519 20.3644   1 0.93766-0.38494 0.09511-0.13682 0.12369-0.79749
   4  -1  -7 1384.49 29.6584   1 0.90582-0.36826 0.10222-0.15089 0.20464-0.80409
   4  -1  -6 2775.56 39.0111   1 0.86411-0.34170 0.11047-0.16608 0.29041-0.81550
   4  -1  -5 448.583 15.3704   1 0.81024-0.30299 0.11989-0.18245 0.38122-0.83196
   4  -1  -4 2496.80  33.538   1 0.74140-0.24931 0.13040-0.19991 0.47681-0.85319
   4  -1  -3 2116.60 29.6605   1 0.65441-0.17749 0.14169-0.21816 0.57595-0.87798
   4  -1  -2 7051.00 51.0009   1 0.54630-0.08453 0.15305-0.23646 0.67577-0.90345
   4  -1  -1 6448.82 46.7912   1 0.41554 0.03107 0.16321-0.25358 0.77117-0.92450
   4  -1   017640.90 75.3836   1 0.26403 0.16743 0.17038-0.26769 0.85475-0.93372
   4  -1   1 7265.21 47.4558   1 0.09886 0.31744 0.17258-0.27685 0.91834-0.92296
   4  -1   214076.70 64.9091   1-0.06794 0.46908 0.16849-0.27971 0.95622-0.88648
   4  -1   3 2381.13  27.219   1-0.22292 0.60890 0.15811-0.27627 0.96812-0.82404
   4  -1   4  39.766 3.17412   1-0.35606 0.72688 0.14278-0.26790 0.95942-0.74098
   4  -1   5 7341.56 49.5402   1-0.46323 0.81889 0.12454-0.25660 0.93823-0.64544
   4  -1   6 9.33723  4.9462   1-0.54542 0.88593 0.10521-0.24423 0.91213-0.54499
   4  -1   7 1463.55 24.7122   1-0.60625 0.93160 0.08610-0.23207 0.88647-0.44497
   4  -1   8 50.5805 4.06927   1-0.64997 0.96016 0.06791-0.22083 0.86426-0.34841
   4  -1   9 2159.50 33.6427   1-0.68038 0.97540 0.05097-0.21084 0.84685-0.25665
   4  -1  10 261.767 14.0769   1-0.70047 0.98035 0.03533-0.20215 0.83456-0.17000
   4  -1  11 908.577 25.1482   1-0.71251 0.97722 0.02092-0.19469 0.82715-0.08824
   4   0  11 13.9194 3.66691   1-0.72027 0.98448 0.06630-0.14504 0.81414-0.08411
   4   0  10 103.454 7.81464   1-0.70950 0.98886 0.08033-0.15212 0.82002-0.16435
   4   0   9 2097.07   32.47   1-0.69124 0.98577 0.09556-0.16040 0.83066-0.24934
   4   0   8 891.095 20.4715   1-0.66347 0.97315 0.11207-0.16996 0.84635-0.33938
   4   0   7 698.292 17.0858   1-0.62341 0.94825 0.12985-0.18078 0.86698-0.43436
   4   0   6 115.874 7.58906   1-0.56751 0.90752 0.14867-0.19266 0.89157-0.53331
   4   0   5 6159.50 44.6441   1-0.49161 0.84677 0.16797-0.20501 0.91768-0.63378
   4   0   4 603.325 13.8644   1-0.39175 0.76207 0.18664-0.21672 0.94073-0.73117
   4   0   3 15.1077  2.0337   1-0.26592 0.65139 0.20297-0.22611 0.95372-0.81852
   4   0   2 823.841 15.7655   1-0.11646 0.51710 0.21496-0.23114 0.94846-0.88761
   4   0   1 2067.97 25.1137   1 0.04828 0.36751 0.22094-0.23018 0.91836-0.93186
   4   0   010972.50 58.7853   1 0.21548 0.21548 0.22047-0.22275 0.86182-0.94967
   4   0  -1 504.246 13.8684   1 0.37216 0.07395 0.21453-0.20986 0.78313-0.94534
   4   0  -2 7945.76 53.9125   1 0.50958-0.04831 0.20498-0.19336 0.69010-0.92666
   4   0  -3 2903.44   33.81   1 0.62437-0.14795 0.19374-0.17517 0.59060-0.90152
   4   0  -4 6526.41 53.4475   1 0.71726-0.22567 0.18224-0.15672 0.49052-0.87579
   4   0  -5 503.936 16.1753   1 0.79093-0.28419 0.17136-0.13889 0.39333-0.85296
   4   0  -6  720.86 20.3353   1 0.84863-0.32673 0.16152-0.12210 0.30071-0.83468
   4   0  -7 3384.85 44.9336   1 0.89330-0.35624 0.15285-0.10648 0.21315-0.82147
   4   0  -8 32.6151 4.36775   1 0.92740-0.37518 0.14533-0.09201 0.13052-0.81320
   4   0  -9 607.744 22.0266   1 0.95285-0.38548 0.13888-0.07861 0.05242-0.80946
   4   1  -9 536.783 21.1309   1 0.94198-0.37511 0.18853-0.03323 0.05689-0.82281
   4   1  -8 159.584 10.2374   1 0.91478-0.36306 0.19533-0.04698 0.13647-0.82804
   4   1  -7 4983.44 55.2947   1 0.87834-0.34179 0.20323-0.06183 0.22073-0.83794
   4   1  -6 73.8148 6.11386   1 0.83061-0.30921 0.21231-0.07786 0.31001-0.85287
   4   1  -5 3.54409 5.97654   1 0.76896-0.26272 0.22254-0.09504 0.40430-0.87280
   4   1  -4 3101.81  37.664   1 0.69030-0.19922 0.23372-0.11317 0.50281-0.89696
   4   1  -3 119.213 8.53936   1 0.59147-0.11555 0.24531-0.13171 0.60340-0.92320
   4   1  -2 3997.99 38.9714   1 0.47017-0.00941 0.25627-0.14962 0.70188-0.94733
   4   1  -1 143.766 8.07828   1 0.32671 0.11890 0.26500-0.16530 0.79168-0.96278
   4   1   0  539.51 14.0131   1 0.16602 0.26443 0.26952-0.17678 0.86465-0.96139
   4   1   1 1422.77 21.0532   1-0.00160 0.41689 0.26816-0.18236 0.91370-0.93609
   4   1   2 2252.56 25.7826   1-0.16274 0.56287 0.26034-0.18150 0.93623-0.88426
   4   1   3 650.055  14.158   1-0.30561 0.69058 0.24694-0.17505 0.93558-0.80927
   4   1   4 597.079 13.8854   1-0.42372 0.79353 0.22981-0.16487 0.91918-0.71851
   4   1   5  737.79 16.0244   1-0.51629 0.87094 0.21092-0.15292 0.89505-0.62002
   4   1   6 580.714 14.8532   1-0.58612 0.92562 0.19177-0.14073 0.86945-0.52007
   4   1   7 1209.95 22.0195   1-0.63735 0.96169 0.17331-0.12922 0.84625-0.42252
   4   1   8 858.784 20.0173   1-0.67396 0.98314 0.15598-0.11883 0.82737-0.32929
   4   1   9  127.51 9.53221   1-0.69926 0.99329 0.13992-0.10973 0.81349-0.24106
   4   1  10 1083.62 26.0154   1-0.71578 0.99464 0.12512-0.10188 0.80457-0.15778
   4   1  11  13.299 6.78665   1-0.72534 0.98905 0.11148-0.09519 0.80023-0.07909
   4   1  12 281.393 15.2536   1-0.72926 0.97780 0.09886-0.08952 0.79997-0.00448
   4   2  11 248.362 14.0139   1-0.72773 0.99093 0.15646-0.04514 0.78549-0.07324
   4   2  10  722.96 21.3358   1-0.71933 0.99768 0.16972-0.05145 0.78827-0.15037
   4   2   9  315.90 13.7429   1-0.70445 0.99797 0.18408-0.05886 0.79546-0.23190
   4   2   8 299.115 12.5939   1-0.68146 0.99014 0.19967-0.06750 0.80746-0.31826
   4   2   7  222.14 10.6545   1-0.64807 0.97191 0.21652-0.07740 0.82443-0.40958
   4   2   6 1427.23  23.165   1-0.60124 0.94024 0.23456-0.08848 0.84597-0.50548
   4   2   5 528.673   13.98   1-0.53719 0.89134 0.25343-0.10041 0.87060-0.60446
   4   2   4 2742.91 29.7237   1-0.45177 0.82108 0.27239-0.11241 0.89512-0.70333
   4   2   3 7584.52 48.2901   1-0.34161 0.72608 0.29010-0.12317 0.91404-0.79660
   4   2   2 7272.62 47.5301   1-0.20617 0.60579 0.30470-0.13082 0.91975-0.87667
   4   2   1 118.468 7.01324   1-0.05005 0.46484 0.31424-0.13341 0.90437-0.93564
   4   2   0 235.984 9.96468   1 0.11636 0.31358 0.31748-0.12970 0.86302-0.96864
   4   2  -1  316.81 11.5405   1 0.27971 0.16539 0.31454-0.11981 0.79648-0.97646
   4   2  -2 1128.69 21.9064   1 0.42842 0.03184 0.30684-0.10516 0.71077-0.96510
   4   2  -3 704.027 18.1482   1 0.55590-0.08049 0.29633-0.08771 0.61403-0.94271
   4   2  -4 757.053 20.1181   1 0.66065-0.17008 0.28478-0.06920 0.51345-0.91649
   4   2  -5 121.228 9.06267   1 0.74437-0.23864 0.27338-0.05085 0.41394-0.89133
   4   2  -6 526.777 18.6205   1 0.81009-0.28920 0.26280-0.03332 0.31817-0.86991
   4   2  -7 26.2204 3.85785   1 0.86098-0.32493 0.25335-0.01692 0.22727-0.85336
   4   2  -8 175.099 13.0206   1 0.89981-0.34860 0.24507-0.00169 0.14144-0.84189
   4   2  -9 254.389 15.7474   1 0.92881-0.36244 0.23793 0.01241 0.06041-0.83521
   4   3  -8 526.386 21.1381   1 0.88252-0.33182 0.29454 0.04388 0.14530-0.85463
   4   3  -7 7.78879 8.19308   1 0.84125-0.30570 0.30317 0.02830 0.23263-0.86761
   4   3  -6 529.399 19.5155   1 0.78712-0.26674 0.31297 0.01154 0.32502-0.88564
   4   3  -5 161.278 11.4104   1 0.71725-0.21202 0.32383-0.00627 0.42204-0.90832
   4   3  -4 1819.70 31.5123   1 0.62844-0.13837 0.33536-0.02475 0.52219-0.93411
   4   3  -3  329.15 13.8069   1 0.51791-0.04300 0.34674-0.04308 0.62217-0.95974
   4   3  -2  322.54 12.6144   1 0.38473 0.07503 0.35660-0.05990 0.71640-0.97961
   4   3  -1 5307.17 46.4959   1 0.23178 0.21282 0.36308-0.07332 0.79719-0.98606
   4   3   0 366.385  12.627   1 0.06726 0.36218 0.36431-0.08150 0.85675-0.97126
   4   3   1 1608.93 24.1441   1-0.09634 0.51062 0.35921-0.08335 0.89044-0.93059
   4   3   2 4.94126 4.25691   1-0.24619 0.64531 0.34810-0.07919 0.89930-0.86510
   4   3   3 6730.63  48.096   1-0.37362 0.75759 0.33252-0.07056 0.88943-0.78088
   4   3   4 401.362 12.6106   1-0.47578 0.84459 0.31445-0.05944 0.86886-0.68595
   4   3   5 1192.00 21.2227   1-0.55429 0.90794 0.29559-0.04753 0.84458-0.58732
   4   3   6 519.049 14.9485   1-0.61288 0.95136 0.27707-0.03596 0.82131-0.48970
   4   3   7 1087.33 22.0557   1-0.65559 0.97892 0.25951-0.02536 0.80165-0.39569
   4   3   8 2861.61 36.7544   1-0.68598 0.99415 0.24317-0.01596 0.78669-0.30637
   4   3   9 577.816 18.5888   1-0.70681 0.99982 0.22807-0.00782 0.77662-0.22195
   4   3  10 1760.38 32.8819   1-0.72013 0.99798 0.21414-0.00084 0.77120-0.14218
   4   3  11 268.567  15.115   1-0.72743 0.99013 0.20128 0.00508 0.76999-0.06662
   4   4  11 475.186 19.5552   1-0.72440 0.98659 0.24592 0.05546 0.75376-0.05927
   4   4  10 1772.94 33.8456   1-0.71816 0.99551 0.25840 0.04993 0.75340-0.13327
   4   4   9 853.772 22.4539   1-0.70630 0.99881 0.27188 0.04340 0.75704-0.21126
   4   4   8 1723.95 30.0706   1-0.68750 0.99517 0.28649 0.03574 0.76514-0.29371
   4   4   7 3601.18 41.7208   1-0.65991 0.98274 0.30231 0.02687 0.77801-0.38093
   4   4   6 16.9095   2.881   1-0.62102 0.95901 0.31935 0.01679 0.79562-0.47289
   4   4   5 2544.23 32.4739   1-0.56757 0.92072 0.33742 0.00566 0.81719-0.56882
   4   4   4 69.6955 5.85885   1-0.49567 0.86397 0.35606-0.00602 0.84068-0.66666
   4   4   3 9163.81 59.1134   1-0.40141 0.78487 0.37430-0.01731 0.86210-0.76244
   4   4   2 328.301 12.0419   1-0.28236 0.68098 0.39062-0.02668 0.87518-0.84986
   4   4   1 2802.59 33.5946   1-0.13978 0.55356 0.40310-0.03221 0.87205-0.92109
   4   4   0 872.896  20.027   1 0.01947 0.40946 0.40999-0.03215 0.84576-0.96915
   4   4  -1 4756.18 47.0174   1 0.18359 0.26051 0.41055-0.02576 0.79353-0.99128
   4   4  -2 1388.30 27.5016   1 0.33958 0.11967 0.40547-0.01373 0.71839-0.99049
   4   4  -3 558.185 18.1779   1 0.47779-0.00338 0.39645 0.00224 0.62748-0.97393
   4   4  -4 2323.05  36.644   1 0.59384-0.10427 0.38539 0.02025 0.52872-0.94952
   4   4  -5 162.982 12.6855   1 0.68770-0.18297 0.37384 0.03876 0.42837-0.92353
   4   4  -6 3475.00 48.4326   1 0.76177-0.24188 0.36276 0.05679 0.33036-0.89987
   4   4  -7 163.012 12.8091   1 0.81918-0.28413 0.35264 0.07385 0.23665-0.88051
   4   5  -7 158.463 11.6019   1 0.79481-0.26027 0.40173 0.11979 0.23913-0.89187
   4   5  -6 1716.00 36.6887   1 0.73409-0.21471 0.41211 0.10247 0.33397-0.91237
   4   5  -5 4.98292 7.82929   1 0.65585-0.15163 0.42333 0.08429 0.43265-0.93670
   4   5  -4 2078.86 37.2479   1 0.55707-0.06800 0.43479 0.06588 0.53271-0.96240
   4   5  -3 35.8848 3.91458   1 0.43592 0.03798 0.44535 0.04837 0.62957-0.98490
   4   5  -2 2489.81 37.7765   1 0.29354 0.16521 0.45336 0.03341 0.71639-0.99737
   4   5  -1 2971.99 39.7336   1 0.13586 0.30773 0.45689 0.02293 0.78526-0.99189
   4   5   0 2137.21 32.8777   1-0.02623 0.45466 0.45451 0.01836 0.83002-0.96230
   4   5   1 513.748 16.2748   1-0.17977 0.59304 0.44596 0.01995 0.84942-0.90734
   4   5   2 7066.39 55.5047   1-0.31430 0.71241 0.43235 0.02662 0.84771-0.83128
   4   5   3 2806.26 35.1404   1-0.42480 0.80776 0.41551 0.03650 0.83237-0.74159
   4   5   4-11.4197 5.55498   1-0.51137 0.87917 0.39728 0.04779 0.81083-0.64570
   4   5   5 2317.10 33.1162   1-0.57702 0.92966 0.37899 0.05913 0.78861-0.54912
   4   5   6 3.86256 5.90017   1-0.62567 0.96315 0.36141 0.06975 0.76900-0.45516
   4   5   7 5090.76 51.6007   1-0.66100 0.98332 0.34493 0.07928 0.75359-0.36539
   4   5   8 590.281   18.79   1-0.68599 0.99315 0.32965 0.08761 0.74287-0.28032
   4   5   9 668.477 21.1763   1-0.70289 0.99490 0.31554 0.09477 0.73676-0.19986
   4   5  10 481.372 18.9919   1-0.71337 0.99022 0.30250 0.10086 0.73490-0.12365
   4   6   9 57.6547 4.56944   1-0.69653 0.98803 0.35905 0.14630 0.71580-0.18778
   4   6   8 16.8931 5.68935   1-0.68140 0.98806 0.37266 0.13963 0.71991-0.26624
   4   6   7 1165.66 26.5051   1-0.65883 0.98065 0.38739 0.13185 0.72843-0.34912
   4   6   6 39.6157 3.87758   1-0.62680 0.96378 0.40329 0.12290 0.74154-0.43659
   4   6   5 1411.05 27.3196   1-0.58261 0.93474 0.42031 0.11284 0.75897-0.52836
   4   6   4 113.868 8.20109   1-0.52284 0.89013 0.43817 0.10193 0.77952-0.62327
   4   6   3 985.398 23.5655   1-0.44366 0.82611 0.45623 0.09082 0.80052-0.71862
   4   6   2 3661.42 43.6518   1-0.34169 0.73930 0.47336 0.08064 0.81722-0.80968
   4   6   1 452.324 16.7538   1-0.21575 0.62851 0.48788 0.07308 0.82279-0.88960
   4   6   0 1576.16 30.1566   1-0.06912 0.49705 0.49791 0.06999 0.80960-0.95076
   4   6  -1 17.3828 6.82806   1 0.08937 0.35372 0.50207 0.07278 0.77218-0.98769
   4   6  -2 2071.99 37.1613   1 0.24725 0.21100 0.50018 0.08162 0.71004-0.99990
   4   6  -3 52.2529 4.74868   1 0.39274 0.08066 0.49337 0.09538 0.62803-0.99225
   4   6  -4 473.418 20.0993   1 0.51842-0.02985 0.48346 0.11224 0.53378-0.97236
   4   6  -5 286.823 16.5293   1 0.62186-0.11814 0.47223 0.13042 0.43456-0.94748
   4   7  -4 100.452 9.64925   1 0.47822 0.00983 0.53132 0.15942 0.53153-0.97899
   4   7  -3 6.26228 7.90287   1 0.34879 0.12411 0.54039 0.14339 0.62247-0.99557
   4   7  -2 1937.31 38.7642   1 0.20141 0.25633 0.54586 0.13097 0.69902-0.99777
   4   7  -1 378.657 17.2287   1 0.04490 0.39768 0.54605 0.12383 0.75418-0.97858
   4   7   0 702.738 21.9499   1-0.10849 0.53592 0.54020 0.12273 0.78461-0.93466
   4   7   1 136.012 10.4658   1-0.24724 0.65951 0.52890 0.12708 0.79245-0.86814
   4   7   2  294.29 14.4355   1-0.36428 0.76138 0.51372 0.13531 0.78402-0.78535
   4   7   3 263.429 13.8515   1-0.45788 0.83982 0.49651 0.14557 0.76679-0.69377
   4   7   4 7.17073 6.06037   1-0.53003 0.89682 0.47876 0.15637 0.74691-0.59954
   4   7   5 93.0738 6.01009   1-0.58430 0.93594 0.46142 0.16676 0.72837-0.50665
   4   7   6 108.351 8.64406   1-0.62436 0.96084 0.44500 0.17623 0.71330-0.41723
   4   7   7 166.427 11.8189   1-0.65334 0.97465 0.42969 0.18458 0.70256-0.33214
   4   7   8 41.1813 4.45543   1-0.67366 0.97981 0.41552 0.19181 0.69627-0.25149
   4   8   6 6.76019  7.5017   1-0.61829 0.95426 0.48654 0.22972 0.68431-0.39712
   4   8   5 250.929 14.1674   1-0.58205 0.93318 0.50233 0.22088 0.69688-0.48404
   4   8   4 123.291 9.15003   1-0.53289 0.89918 0.51908 0.21108 0.71312-0.57464
   4   8   3 37.0452 3.96748   1-0.46735 0.84880 0.53641 0.20070 0.73139-0.66726
   4   8   2 274.383 15.0065   1-0.38186 0.77846 0.55352 0.19054 0.74837-0.75859
   4   8   1 719.993 23.1474   1-0.27384 0.68561 0.56911 0.18191 0.75867-0.84324
   4   8   0 171.246  12.711   1-0.14370 0.57062 0.58144 0.17652 0.75523-0.91416
   4   8  -1 17.0702 4.33719   1 0.00326 0.43882 0.58883 0.17609 0.73121-0.96449
   5   7   7 272.428 16.2458   1-0.53322 0.96227 0.44828 0.16542 0.76738-0.41892
   5   7   6 360.308 17.1089   1-0.49506 0.93927 0.46297 0.15768 0.77542-0.50131
   5   7   5 1456.34  31.929   1-0.44580 0.90517 0.47804 0.14957 0.78478-0.58503
   5   7   4 112.887 8.74344   1-0.38355 0.85808 0.49311 0.14145 0.79388-0.66848
   5   7   3 39.4056 4.23368   1-0.30666 0.79635 0.50758 0.13393 0.80025-0.74920
   5   7   2 336.931 16.3994   1-0.21434 0.71918 0.52065 0.12781 0.80055-0.82385
   5   7   1 117.562 7.64825   1-0.10737 0.62737 0.53134 0.12407 0.79087-0.88853
   5   7   0 1655.54 35.5321   1 0.01125 0.52391 0.53875 0.12361 0.76755-0.93956
   5   7  -1 10.3176 7.44013   1 0.13627 0.41405 0.54229 0.12702 0.72826-0.97462
   5   7  -2 35.1655 5.08836   1 0.26113 0.30435 0.54190 0.13437 0.67288-0.99359
   5   6  -4 89.9354 6.89495   1 0.52015 0.07615 0.48494 0.11020 0.53104-0.99158
   5   6  -3 42.4102 4.46901   1 0.41495 0.16619 0.49195 0.09623 0.61308-0.99926
   5   6  -2 165.691 13.1022   1 0.29729 0.26869 0.49666 0.08457 0.68592-0.99775
   5   6  -1 251.425 15.6801   1 0.17141 0.37941 0.49811 0.07617 0.74560-0.98308
   5   6   0 333.567 15.9228   1 0.04346 0.49221 0.49565 0.07168 0.78936-0.95249
   5   6   1 2.19411 6.80705   1-0.07978 0.60029 0.48917 0.07121 0.81659-0.90536
   5   6   2 4.20853 6.85907   1-0.19242 0.69777 0.47913 0.07430 0.82906-0.84348
   5   6   3 77.2625 5.20209   1-0.29071 0.78090 0.46639 0.08009 0.83022-0.77028
   5   6   4 45.0782 4.21588   1-0.37324 0.84827 0.45195 0.08758 0.82409-0.68981
   5   6   5 96.5085 7.64114   1-0.44043 0.90031 0.43669 0.09588 0.81433-0.60569
   5   6   6  8.6372  6.8283   1-0.49382 0.93853 0.42130 0.10433 0.80372-0.52073
   5   6   7 348.115 16.2839   1-0.53531 0.96487 0.40621 0.11247 0.79412-0.43677
   5   6   8 114.967 8.39261   1-0.56681 0.98121 0.39169 0.12004 0.78661-0.35492
   5   5   9 101.459 8.24111   1-0.59372 0.99346 0.33470 0.07504 0.80412-0.28919
   5   5   8 26.6018 3.68333   1-0.56837 0.98327 0.34894 0.06776 0.81058-0.37000
   5   5   7 24.8836 3.41775   1-0.53409 0.96415 0.36386 0.05978 0.81965-0.45342
   5   5   6   82.26 7.64594   1-0.48910 0.93432 0.37931 0.05129 0.83064-0.53877
   5   5   5 115.509 8.13282   1-0.43142 0.89180 0.39497 0.04258 0.84225-0.62472
   5   5   4 88.9163 7.13811   1-0.35916 0.83469 0.41032 0.03418 0.85230-0.70913
   5   5   3 108.554 7.62321   1-0.27098 0.76167 0.42460 0.02684 0.85769-0.78887
   5   5   2 770.509 20.6616   1-0.16691 0.67276 0.43688 0.02152 0.85451-0.86005
   5   5   1 1161.85 25.4834   1-0.04905 0.57006 0.44613 0.01922 0.83872-0.91861
   5   5   0 643.679  20.032   1 0.07806 0.45811 0.45158 0.02072 0.80721-0.96145
   5   5  -1 203.624 12.4845   1 0.20804 0.34329 0.45293 0.02632 0.75885-0.98744
   5   5  -2 113.522 9.02698   1 0.33401 0.23248 0.45046 0.03574 0.69498-0.99793
   5   5  -3 1116.36 28.3482   1 0.45023 0.13141 0.44495 0.04820 0.61891-0.99621
   5   5  -4 959.567 27.7358   1 0.55307 0.04373 0.43741 0.06269 0.53477-0.98642
   5   5  -5 858.579 27.0362   1 0.64104-0.02908 0.42878 0.07828 0.44648-0.97249
   5   4  -6  28.444 4.38083   1 0.74028-0.11266 0.37134 0.04764 0.35714-0.94861
   5   4  -5 1222.39 30.3034   1 0.66981-0.05735 0.38032 0.03170 0.44649-0.96361
   5   4  -4 523.795 20.0567   1 0.58486 0.01245 0.38914 0.01593 0.53550-0.97827
   5   4  -3 2608.68 40.4843   1 0.48488 0.09727 0.39712 0.00100 0.62136-0.98977
   5   4  -2 97.9326 8.16024   1 0.37080 0.19619 0.40334-0.01217 0.70030-0.99437
   5   4  -1 3755.63 45.3754   1 0.24562 0.30621 0.40678-0.02256 0.76813-0.98784
   5   4   0 49.7034 4.10907   1 0.11456 0.42211 0.40656-0.02929 0.82110-0.96646
   5   4   1 4926.36 49.2724   1-0.01562 0.53713 0.40221-0.03189 0.85719-0.92819
   5   4   2 2638.76 35.6132   1-0.13812 0.64448 0.39386-0.03050 0.87678-0.87343
   5   4   3 69.4296 5.60348   1-0.24769 0.73888 0.38219-0.02578 0.88252-0.80482
   5   4   4 3327.39 39.6817   1-0.34147 0.81750 0.36818-0.01871 0.87838-0.72632
   5   4   5 1510.68 27.3651   1-0.41889 0.87977 0.35283-0.01032 0.86843-0.64203
   5   4   6 664.184 19.1653   1-0.48100 0.92673 0.33698-0.00142 0.85613-0.55537
   5   4   7 388.502 15.6064   1-0.52964 0.96020 0.32122 0.00739 0.84395-0.46883
   5   4   8 552.671 18.4197   1-0.56682 0.98223 0.30593 0.01573 0.83344-0.38397
   5   4   9 8.18942 7.74033   1-0.59446 0.99471 0.29131 0.02340 0.82546-0.30164
   5   4  10 531.817  20.138   1-0.61416 0.99924 0.27744 0.03033 0.82037-0.22220
   5   3  11 1086.48 28.1147   1-0.62829 0.99872 0.21998-0.01420 0.83570-0.15429
   5   3  10 74.9984 7.04128   1-0.61382 0.99941 0.23344-0.02071 0.83920-0.23214
   5   3   9 230.083  12.926   1-0.59228 0.99303 0.24768-0.02799 0.84571-0.31301
   5   3   8 902.533 22.6328   1-0.56226 0.97817 0.26266-0.03603 0.85512-0.39677
   5   3   7 1066.99 23.9751   1-0.52203 0.95310 0.27828-0.04470 0.86693-0.48293
   5   3   6 4697.58  46.648   1-0.46962 0.91584 0.29429-0.05376 0.88008-0.57044
   5   3   5 328.585 13.8739   1-0.40295 0.86433 0.31026-0.06277 0.89276-0.65747
   5   3   4 7041.30 54.3923   1-0.32033 0.79687 0.32550-0.07107 0.90216-0.74122
   5   3   3 160.408 10.0689   1-0.22108 0.71278 0.33911-0.07772 0.90455-0.81796
   5   3   2 8572.61 61.0195   1-0.10640 0.61326 0.35005-0.08171 0.89571-0.88348
   5   3   1 3970.75 42.3946   1 0.02008 0.50194 0.35739-0.08210 0.87191-0.93404
   5   3   0  201.95  11.415   1 0.15244 0.38474 0.36058-0.07835 0.83108-0.96756
   5   3  -1 1858.06 30.7697   1 0.28365 0.26868 0.35970-0.07051 0.77359-0.98442
   5   3  -2  379.55 14.7867   1 0.40723 0.16027 0.35536-0.05922 0.70212-0.98730
   5   3  -3 3718.37 46.2121   1 0.51853 0.06412 0.34852-0.04543 0.62070-0.98023
   5   3  -4 245.141 13.4563   1 0.61524-0.01743 0.34020-0.03016 0.53353-0.96741
   5   3  -5 1450.81 32.3708   1 0.69693-0.08396 0.33127-0.01428 0.44413-0.95236
   5   3  -6 0.64334 7.41934   1 0.76445-0.13632 0.32234 0.00161 0.35502-0.93762
   5   3  -7 1830.07  38.442   1 0.81924-0.17595 0.31380 0.01709 0.26780-0.92475
   5   2  -7 1478.00 33.7985   1 0.83891-0.19512 0.26451-0.02865 0.26461-0.91267
   5   2  -6 37.2194 4.27401   1 0.78668-0.15805 0.27286-0.04395 0.35102-0.92472
   5   2  -5 669.928 21.0826   1 0.72222-0.10874 0.28169-0.05973 0.43963-0.93898
   5   2  -4 4259.83 49.7346   1 0.64398-0.04566 0.29066-0.07565 0.52910-0.95410
   5   2  -3 2412.89 36.9441   1 0.55087 0.03228 0.29922-0.09116 0.61720-0.96784
   5   2  -2 2581.11 36.2523   1 0.44286 0.12513 0.30657-0.10547 0.70066-0.97695
   5   2  -1  705.88 18.7206   1 0.32165 0.23119 0.31173-0.11757 0.77541-0.97735
   5   2   0 1701.50 27.8689   1 0.19119 0.34649 0.31367-0.12647 0.83722-0.96481
   5   2   1 1341.51 24.4923   1 0.05757 0.46495 0.31164-0.13139 0.88286-0.93609
   5   2   2 2769.20 33.8888   1-0.07212 0.57948 0.30540-0.13209 0.91118-0.89006
   5   2   3 12.2867 2.64322   1-0.19142 0.68362 0.29531-0.12896 0.92359-0.82812
   5   2   4 4682.57 43.8508   1-0.29591 0.77296 0.28223-0.12283 0.92348-0.75366
   5   2   5 225.467 11.0818   1-0.38371 0.84560 0.26721-0.11476 0.91508-0.67091
   5   2   6 6696.71 54.7422   1-0.45502 0.90175 0.25122-0.10571 0.90238-0.58385
   5   2   7 2474.29  34.805   1-0.51134 0.94292 0.23501-0.09646 0.88850-0.49562
   5   2   8 1847.50 31.3118   1-0.55472 0.97114 0.21909-0.08749 0.87556-0.40833
   5   2   9 1658.06 31.3472   1-0.58722 0.98848 0.20378-0.07913 0.86484-0.32325
   5   2  10 174.317 12.0609   1-0.61068 0.99678 0.18920-0.07150 0.85696-0.24102
   5   2  11 1103.84 28.5568   1-0.62662 0.99756 0.17540-0.06465 0.85212-0.16183
   5   1  11 1139.43  28.341   1-0.62223 0.99367 0.13058-0.11486 0.86748-0.16830
   5   1  10  23.603 8.19694   1-0.60479 0.99139 0.14469-0.12202 0.87359-0.24876
   5   1   9 1988.93 33.9844   1-0.57935 0.98111 0.15960-0.12998 0.88276-0.33229
   5   1   8 1305.89 26.6749   1-0.54427 0.96119 0.17522-0.13865 0.89468-0.41856
   5   1   7 722.396 19.0331   1-0.49763 0.92970 0.19138-0.14786 0.90855-0.50679
   5   1   6 2050.80 30.3389   1-0.43729 0.88452 0.20772-0.15725 0.92288-0.59547
   5   1   5 536.556 15.6011   1-0.36130 0.82369 0.22365-0.16622 0.93523-0.68217
   5   1   4 2342.32 30.1769   1-0.26842 0.74597 0.23833-0.17396 0.94215-0.76344
   5   1   3 517.106 14.9754   1-0.15900 0.65171 0.25075-0.17943 0.93947-0.83512
   5   1   2 443.569  13.904   1-0.03568 0.54355 0.25988-0.18161 0.92306-0.89306
   5   1   1 10.2219  4.8706   1 0.09638 0.42664 0.26498-0.17975 0.88999-0.93434
   5   1   0 4547.12 43.9445   1 0.23032 0.30786 0.26585-0.17367 0.83960-0.95831
   5   1  -1 137.175 9.16233   1 0.35916 0.19418 0.26291-0.16378 0.77376-0.96682
   5   1  -2 2449.68 34.8116   1 0.47735 0.09115 0.25704-0.15096 0.69616-0.96357
   5   1  -3 1053.47 23.9965   1 0.58163 0.00203 0.24928-0.13625 0.61110-0.95286
   5   1  -4 801.812 22.2272   1 0.67088-0.07206 0.24057-0.12059 0.52246-0.93858
   5   1  -5 1258.09 28.3826   1 0.74554-0.13156 0.23163-0.10470 0.43321-0.92369
   5   1  -6 56.5793 4.77443   1 0.80689-0.17776 0.22296-0.08908 0.34531-0.91013
   5   1  -7 477.799 20.5103   1 0.85652-0.21223 0.21483-0.07400 0.25986-0.89903
   5   1  -8 105.482 7.92176   1 0.89600-0.23655 0.20739-0.05961 0.17740-0.89093
   5   0  -8 84.4232 7.65846   1 0.90937-0.24942 0.15762-0.10488 0.17239-0.87704
   5   0  -7 331.609 16.4974   1 0.87200-0.22721 0.16480-0.11900 0.25370-0.88399
   5   0  -6 1215.92 29.1066   1 0.82498-0.19534 0.17267-0.13382 0.33805-0.89399
   5   0  -5 11.1304 3.35736   1 0.76677-0.15229 0.18114-0.14924 0.42507-0.90665
   5   0  -4-9.81648 5.97113   1 0.69576-0.09644 0.18997-0.16502 0.51382-0.92106
   5   0  -3 670.145 19.2562   1 0.61054-0.02638 0.19875-0.18075 0.60264-0.93552
   5   0  -2 430.957 15.3183   1 0.51035 0.05866 0.20681-0.19577 0.68886-0.94739
   5   0  -1 1175.70 23.0884   1 0.39576 0.15809 0.21328-0.20919 0.76885-0.95303
   5   0   0 2963.62 35.2228   1 0.26934 0.26934 0.21713-0.21998 0.83834-0.94817
   5   0   1 348.138 12.4684   1 0.13602 0.38751 0.21739-0.22719 0.89332-0.92879
   5   0   2 429.596 13.5989   1 0.00248 0.50589 0.21347-0.23023 0.93126-0.89238
   5   0   3 506.777 14.4637   1-0.12416 0.61738 0.20539-0.22910 0.95203-0.83879
   5   0   4 11.4996 2.55153   1-0.23808 0.71614 0.19375-0.22441 0.95796-0.77037
   5   0   5 1788.46 27.2868   1-0.33585 0.79875 0.17952-0.21713 0.95299-0.69105
   5   0   6 30.8109 2.86267   1-0.41652 0.86425 0.16375-0.20831 0.94141-0.60512
   5   0   7 160.876 9.58759   1-0.48093 0.91351 0.14736-0.19887 0.92695-0.51630
   5   0   8 1461.63 27.6647   1-0.53094 0.94836 0.13101-0.18947 0.91235-0.42735
   5   0   9 865.959 22.5083   1-0.56868 0.97094 0.11511-0.18052 0.89938-0.34002
   5   0  10 58.7012  4.9205   1-0.59617 0.98328 0.09991-0.17227 0.88901-0.25530
   5   0  11 314.427 16.0956   1-0.61516 0.98710 0.08548-0.16480 0.88168-0.17362
   5  -1  11 20.7422 3.78496   1-0.60541 0.97786 0.04010-0.21445 0.89466-0.17772
   5  -1  10 264.213 14.1215   1-0.58485 0.97245 0.05481-0.22221 0.90313-0.26054
   5  -1   9 716.115 21.5795   1-0.55524 0.95801 0.07029-0.23074 0.91458-0.34634
   5  -1   8 87.0719 6.19949   1-0.51477 0.93269 0.08642-0.23991 0.92844-0.43456
   5  -1   7 715.315 19.2186   1-0.46132 0.89441 0.10291-0.24945 0.94353-0.52399
   5  -1   6 85.1765 6.86621   1-0.39280 0.84104 0.11927-0.25886 0.95779-0.61261
   5  -1   5 438.005 14.4507   1-0.30754 0.77094 0.13477-0.26741 0.96818-0.69736
   5  -1   4 1053.22 21.2425   1-0.20515 0.68371 0.14843-0.27412 0.97072-0.77424
   5  -1   3 835.417 18.7195   1-0.08726 0.58098 0.15919-0.27793 0.96108-0.83896
   5  -1   2 732.863 17.9774   1 0.04190 0.46697 0.16615-0.27794 0.93570-0.88793
   5  -1   1 1342.42 23.8464   1 0.17598 0.34806 0.16888-0.27371 0.89290-0.91949
   5  -1   0 1351.72 24.3947   1 0.30779 0.23140 0.16755-0.26544 0.83359-0.93453
   5  -1  -1 488.558 17.0935   1 0.43105 0.12330 0.16291-0.25384 0.76088-0.93618
   5  -1  -2 1024.67 22.7526   1 0.54156 0.02795 0.15595-0.23993 0.67898-0.92862
   5  -1  -3 2485.30 35.7445   1 0.63740-0.05274 0.14768-0.22471 0.59202-0.91602
   5  -1  -4 2097.99 34.5029   1 0.71848-0.11865 0.13892-0.20900 0.50336-0.90171
   5  -1  -5 885.514 24.1193   1 0.78580-0.17081 0.13025-0.19339 0.41535-0.88805
   5  -1  -6 52.7194 4.46701   1 0.84087-0.21073 0.12203-0.17821 0.32940-0.87645
   5  -1  -7 313.024 16.6109   1 0.88530-0.24000 0.11444-0.16367 0.24625-0.86766
   5  -1  -8 650.338 23.7778   1 0.92056-0.26011 0.10756-0.14984 0.16618-0.86194
   5  -2  -8 983.527 28.7872   1 0.92951-0.26855 0.05720-0.19451 0.15884-0.84572
   5  -2  -7 1333.95 32.0948   1 0.89634-0.25054 0.06378-0.20804 0.23762-0.85014
   5  -2  -6 191.542 13.3445   1 0.85448-0.22383 0.07106-0.22228 0.31946-0.85763
   5  -2  -5 1730.69 33.0043   1 0.80252-0.18703 0.07900-0.23717 0.40420-0.86802
   5  -2  -4 906.962 23.6753   1 0.73888-0.13856 0.08745-0.25257 0.49125-0.88072
   5  -2  -3 2266.26 35.1612   1 0.66203-0.07686 0.09612-0.26818 0.57944-0.89455
   5  -2  -2 3.54778 6.36502   1 0.57073-0.00072 0.10449-0.28350 0.66672-0.90748
   5  -2  -1 5082.29 48.8986   1 0.46470 0.09016 0.11182-0.29779 0.75006-0.91647
   5  -2   0 146.715 9.38385   1 0.34522 0.19448 0.11715-0.31007 0.82551-0.91756
   5  -2   1 1722.61 27.9802   1 0.21578 0.30876 0.11946-0.31933 0.88878-0.90648
   5  -2   2 3049.91 36.5757   1 0.08212 0.42726 0.11790-0.32472 0.93633-0.87968
   5  -2   3 4687.68 45.0327   1-0.04871 0.54293 0.11210-0.32587 0.96650-0.83549
   5  -2   4 2392.44 33.0498   1-0.16991 0.64898 0.10232-0.32304 0.98020-0.77485
   5  -2   5 4.06794 5.60726   1-0.27656 0.74046 0.08935-0.31702 0.98056-0.70085
   5  -2   6 531.598 16.7995   1-0.36625 0.81499 0.07423-0.30885 0.97181-0.61774
   5  -2   7 33.3912 3.67002   1-0.43886 0.87245 0.05798-0.29955 0.95810-0.52968
   5  -2   8 701.118 20.3587   1-0.49579 0.91422 0.04142-0.28994 0.94279-0.44002
   5  -2   9 379.466 17.1301   1-0.53906 0.94233 0.02511-0.28058 0.92823-0.35111
   5  -2  10 291.488 15.3867   1-0.57081 0.95892 0.00938-0.27181 0.91582-0.26435
   5  -3  10 776.646 24.4957   1-0.55407 0.94269-0.03642-0.32104 0.92695-0.26659
   5  -3   9 787.522 23.1314   1-0.52013 0.92391-0.02048-0.33003 0.94017-0.35416
   5  -3   8 144.099 10.8053   1-0.47403 0.89297-0.00403-0.33952 0.95522-0.44357
   5  -3   7 171.101 10.9927   1-0.41363 0.84772 0.01252-0.34913 0.97045-0.53315
   5  -3   6 4946.02 50.6063   1-0.33700 0.78625 0.02856-0.35822 0.98322-0.62028
   5  -3   5 23.7757 3.51335   1-0.24312 0.70753 0.04320-0.36590 0.98990-0.70131
   5  -3   4 5192.01 50.2979   1-0.13271 0.61228 0.05537-0.37112 0.98622-0.77198
   5  -3   3 233.572 11.2128   1-0.00893 0.50365 0.06410-0.37290 0.96814-0.82826
   5  -3   2 2314.97 33.4598   1 0.12263 0.38725 0.06872-0.37057 0.93314-0.86760
   5  -3   1 2219.85 33.1883   1 0.25494 0.27010 0.06917-0.36407 0.88107-0.88989
   5  -3   0 559.321 16.9122   1 0.38121 0.15899 0.06598-0.35392 0.81425-0.89742
   5  -3  -1 3196.07 40.6462   1 0.49637 0.05899 0.06007-0.34107 0.73657-0.89410
   5  -3  -2 453.153 16.7914   1 0.59762-0.02711 0.05248-0.32653 0.65228-0.88416
   5  -3  -3 4752.34 52.5568   1 0.68424-0.09857 0.04411-0.31120 0.56507-0.87130
   5  -3  -4 111.885 8.48286   1 0.75686-0.15603 0.03561-0.29575 0.47763-0.85822
   5  -3  -5 3453.27 47.6046   1 0.81684-0.20084 0.02742-0.28062 0.39173-0.84667
   5  -3  -6 31.9718 4.36499   1 0.86573-0.23458 0.01979-0.26604 0.30833-0.83762
   5  -3  -7 960.252 27.5452   1 0.90505-0.25875 0.01283-0.25213 0.22788-0.83152
   5  -4  -7 625.722 22.9626   1 0.91137-0.26456-0.03837-0.29595 0.21710-0.81186
   5  -4  -6 10.9467 7.37004   1 0.87453-0.24288-0.03176-0.30951 0.29610-0.81651
   5  -4  -5 1109.10 29.0053   1 0.82866-0.21216-0.02447-0.32375 0.37805-0.82410
   5  -4  -4 47.9661 4.49419   1 0.77230-0.17096-0.01659-0.33859 0.46262-0.83432
   5  -4  -3 704.377 21.6621   1 0.70390-0.11772-0.00832-0.35381 0.54905-0.84639
   5  -4  -2 2499.68 38.9105   1 0.62202-0.05100-0.00002-0.36906 0.63584-0.85884
   5  -4  -1 4833.49 52.3006   1 0.52577 0.03009 0.00771-0.38374 0.72062-0.86927
   5  -4   0 1054.55 24.9847   1 0.41539 0.12531 0.01406-0.39704 0.80001-0.87430
   5  -4   1 333.104 14.4185   1 0.29300 0.23255 0.01801-0.40794 0.86988-0.86981
   5  -4   2 3171.64 41.6813   1 0.16296 0.34743 0.01860-0.41548 0.92615-0.85173
   5  -4   3-2.40999 6.69614   1 0.03162 0.46361 0.01515-0.41898 0.96592-0.81715
   5  -4   4 4065.58  46.968   1-0.09391 0.57398 0.00754-0.41832 0.98857-0.76545
   5  -4   5  64.663 5.42631   1-0.20750 0.67241-0.00375-0.41398 0.99596-0.69849
   5  -4   6 1494.84 29.9325   1-0.30523 0.75498-0.01779-0.40690 0.99179-0.61996
   5  -4   7 1080.40 26.5337   1-0.38571 0.82031-0.03352-0.39812 0.98035-0.53417
   5  -4   8 932.385 25.9954   1-0.44955 0.86899-0.05000-0.38859 0.96551-0.44497
   5  -4   9 224.241 14.1799   1-0.49848 0.90276-0.06652-0.37901 0.95020-0.35531
   5  -5   8 683.535 23.1898   1-0.42240 0.84234-0.09653-0.43708 0.97342-0.44400
   5  -5   7 1252.38 29.7638   1-0.35523 0.79033-0.08021-0.44645 0.98753-0.53247
   5  -5   6 1516.65 31.7866   1-0.27112 0.72138-0.06489-0.45483 0.99724-0.61653
   5  -5   5 223.213 13.4172   1-0.16999 0.63541-0.05155-0.46122 0.99849-0.69213
   5  -5   4 1226.08 28.2983   1-0.05393 0.53450-0.04123-0.46458 0.98708-0.75507
   5  -5   3 21.7477 3.73831   1 0.07244 0.42329-0.03476-0.46411 0.95976-0.80211
   5  -5   2 1505.68 31.3398   1 0.20258 0.30831-0.03244-0.45948 0.91539-0.83209
   5  -5   1 27.0618 3.67977   1 0.32950 0.19655-0.03397-0.45099 0.85534-0.84639
   5  -5   0 177.219 11.8603   1 0.44741 0.09380-0.03856-0.43945 0.78295-0.84835
   5  -5  -1 1685.29 33.2337   1 0.55264 0.00373-0.04522-0.42584 0.70239-0.84214
   5  -5  -2 617.603 20.8317   1 0.64374-0.07221-0.05299-0.41112 0.61756-0.83167
   5  -5  -3 133.664 8.96593   1 0.72085-0.13417-0.06113-0.39603 0.53151-0.81997
   5  -5  -4  422.93 18.5043   1 0.78508-0.18323-0.06912-0.38109 0.44632-0.80913
   5  -5  -5 237.705 14.5185   1 0.83789-0.22089-0.07666-0.36660 0.36321-0.80038
   5  -5  -6-5.52046 7.86787   1 0.88080-0.24864-0.08359-0.35272 0.28282-0.79434
   5  -6  -5 94.7841 6.32453   1 0.84442-0.22691-0.12913-0.40916 0.34729-0.77558
   5  -6  -4 289.143 16.3139   1 0.79508-0.19273-0.12196-0.42327 0.42879-0.78272
   5  -6  -3 24.8405 4.11267   1 0.73496-0.14778-0.11430-0.43789 0.51255-0.79213
   5  -6  -2 51.1381 4.96697   1 0.66259-0.09057-0.10640-0.45274 0.59755-0.80277
   5  -6  -1 4.39362 7.40001   1 0.57674-0.01987-0.09869-0.46740 0.68202-0.81289
   5  -6   0 635.085 21.6352   1 0.47692 0.06479-0.09184-0.48120 0.76325-0.81977
   5  -6   1 79.1887 6.60296   1 0.36404 0.16252-0.08674-0.49325 0.83759-0.81976
   5  -6   2 386.209 17.8204   1 0.24103 0.27037-0.08439-0.50256 0.90094-0.80876
   5  -6   3 493.917 20.7827   1 0.11304 0.38319-0.08564-0.50825 0.94962-0.78308
   5  -6   4 26.8691 9.33121   1-0.01321 0.49429-0.09098-0.50987 0.98159-0.74070
   5  -6   5  78.262 6.32658   1-0.13095 0.59687-0.10026-0.50753 0.99725-0.68201
   5  -6   6 464.471 19.3369   1-0.23492 0.68569-0.11281-0.50193 0.99929-0.60969
   5  -7   4 107.904 7.65969   1 0.02776 0.45383-0.14174-0.55414 0.97195-0.72218
   5  -7   3 53.9262  5.1578   1 0.15289 0.34385-0.13751-0.55141 0.93546-0.76004
   5  -7   2 25.6802 4.67779   1 0.27780 0.23410-0.13723-0.54475 0.88287-0.78181
   5  -7   1  363.81 18.9164   1 0.39619 0.13086-0.14028-0.53474 0.81678-0.79007
   5  -7   0 398.291 18.9052   1 0.50363 0.03859-0.14574-0.52233 0.74105-0.78869
   5  -7  -1 28.3529 4.24555   1 0.59784-0.04047-0.15266-0.50846 0.65966-0.78165
   5  -7  -2 88.5255 6.42394   1 0.67842-0.10589-0.16021-0.49396 0.57593-0.77227
   5  -7  -3 229.788 15.5586   1 0.74610-0.15841-0.16782-0.47940 0.49224-0.76293
   6  -6   4  44.516 5.13808   1 0.08629 0.50253-0.09418-0.50723 0.95775-0.73883
   6  -6   3 1150.12 30.8427   1 0.19172 0.41226-0.08994-0.50452 0.92174-0.77716
   6  -6   2 263.441 16.5796   1 0.29758 0.32155-0.08857-0.49894 0.87396-0.80374
   6  -6   1 1187.87 31.2713   1 0.39994 0.23435-0.08977-0.49079 0.81576-0.81989
   6  -6   0 4.86228 8.18935   1 0.49563 0.15382-0.09305-0.48057 0.74922-0.82771
   6  -6  -1 165.448 13.2273   1 0.58258 0.08203-0.09781-0.46885 0.67677-0.82961
   6  -6  -2 606.531 23.7347   1 0.65975 0.02001-0.10350-0.45621 0.60070-0.82789
   6  -5  -4 798.308 26.4249   1 0.77460-0.06502-0.06339-0.38739 0.46125-0.84603
   6  -5  -3 7.57421 8.89822   1 0.71359-0.01917-0.05690-0.40083 0.54023-0.85065
   6  -5  -2 568.715 22.4388   1 0.64266 0.03660-0.05061-0.41407 0.61858-0.85465
   6  -5  -1 667.369 23.0788   1 0.56157 0.10253-0.04492-0.42671 0.69470-0.85642
   6  -5   0 1602.08 34.7029   1 0.47072 0.17823-0.04033-0.43825 0.76654-0.85390
   6  -5   1 1705.50 34.9239   1 0.37143 0.26236-0.03741-0.44812 0.83168-0.84470
   6  -5   2 1210.06 30.4959   1 0.26614 0.35249-0.03675-0.45573 0.88773-0.82639
   6  -5   3 1333.90 31.6655   1 0.15832 0.44515-0.03881-0.46062 0.93273-0.79704
   6  -5   4 29.1078 4.30916   1 0.05209 0.53622-0.04381-0.46257 0.96567-0.75563
   6  -5   5 1475.36 33.4211   1-0.04846 0.62161-0.05169-0.46165 0.98675-0.70235
   6  -5   6 180.708 13.8891   1-0.13993 0.69792-0.06208-0.45821 0.99736-0.63861
   6  -4   8 18.2016 8.22261   1-0.31477 0.84195-0.04068-0.39848 0.99214-0.49357
   6  -4   7 972.244 26.9851   1-0.24920 0.79153-0.02670-0.40551 0.99674-0.57252
   6  -4   6 112.156 7.37766   1-0.17120 0.72869-0.01390-0.41135 0.99623-0.64636
   6  -4   5 213.437 13.0241   1-0.08144 0.65409-0.00292-0.41539 0.98810-0.71259
   6  -4   4 74.7842 5.57272   1 0.01819 0.56962 0.00568-0.41703 0.96999-0.76883
   6  -4   3 1851.13 34.5825   1 0.12456 0.47840 0.01146-0.41586 0.94022-0.81341
   6  -4   2 471.337 18.5287   1 0.23371 0.38442 0.01425-0.41170 0.89820-0.84575
   6  -4   1 826.085 23.5185   1 0.34140 0.29188 0.01421-0.40471 0.84463-0.86652
   6  -4   0 1659.38 33.1878   1 0.44389 0.20455 0.01174-0.39529 0.78122-0.87747
   6  -4  -1 59.1202  4.9192   1 0.53839 0.12521 0.00740-0.38400 0.71035-0.88095
   6  -4  -2 3335.11 48.3624   1 0.62324 0.05552 0.00178-0.37143 0.63447-0.87943
   6  -4  -3 13.3643 6.70488   1 0.69779-0.00388-0.00456-0.35814 0.55580-0.87511
   6  -4  -4 783.892 25.2927   1 0.76215-0.05308-0.01121-0.34454 0.47610-0.86976
   6  -4  -5 498.359 20.5073   1 0.81687-0.09264-0.01784-0.33095 0.39665-0.86467
   6  -3  -6 134.059 9.51367   1 0.85357-0.11469 0.02709-0.27391 0.32970-0.88095
   6  -3  -5  923.97 27.2579   1 0.80509-0.08136 0.03374-0.28750 0.40906-0.88596
   6  -3  -4 1015.00 27.3688   1 0.74741-0.03883 0.04056-0.30128 0.48934-0.89188
   6  -3  -3-0.59549 7.55592   1 0.67976 0.01366 0.04732-0.31499 0.56955-0.89775
   6  -3  -2 739.596 23.0101   1 0.60168 0.07657 0.05366-0.32828 0.64829-0.90213
   6  -3  -1 1531.70 31.2414   1 0.51327 0.14983 0.05912-0.34069 0.72361-0.90310
   6  -3   0 2904.25 41.5539   1 0.41543 0.23250 0.06313-0.35165 0.79319-0.89833
   6  -3   1 192.037 12.4085   1 0.31019 0.32259 0.06508-0.36055 0.85452-0.88531
   6  -3   2    0.00  6.9869   1 0.20066 0.41696 0.06444-0.36686 0.90536-0.86179
   6  -3   3 695.293 21.1194   1 0.09082 0.51164 0.06088-0.37025 0.94423-0.82631
   6  -3   4 14.0074  7.4641   1-0.01506 0.60237 0.05432-0.37064 0.97082-0.77854
   6  -3   5 47.5413 4.54406   1-0.11320 0.68535 0.04503-0.36831 0.98606-0.71944
   6  -3   6 231.072 13.8515   1-0.20081 0.75779 0.03350-0.36372 0.99192-0.65094
   6  -3   7  277.44  15.105   1-0.27635 0.81818 0.02033-0.35750 0.99085-0.57551
   6  -3   8 246.619 13.7897   1-0.33946 0.86613 0.00614-0.35026 0.98535-0.49566
   6  -3   9 330.821 16.9554   1-0.39064 0.90215-0.00855-0.34253 0.97758-0.41354
   6  -2   9 68.4032 4.86897   1-0.41067 0.92168 0.03765-0.29369 0.96816-0.41300
   6  -2   8 360.498 17.2299   1-0.36184 0.88800 0.05236-0.30145 0.97606-0.49526
   6  -2   7  681.16  21.142   1-0.30135 0.84267 0.06670-0.30885 0.98223-0.57578
   6  -2   6 179.192 12.3615   1-0.22854 0.78502 0.08018-0.31537 0.98463-0.65253
   6  -2   5 323.973 14.6629   1-0.14348 0.71512 0.09220-0.32045 0.98082-0.72307
   6  -2   4 500.718 17.5642   1-0.04733 0.63413 0.10214-0.32343 0.96827-0.78487
   6  -2   3 595.862 18.7301   1 0.05746 0.54450 0.10946-0.32380 0.94482-0.83578
   6  -2   2 31.3433 3.57329   1 0.16735 0.44977 0.11382-0.32121 0.90919-0.87450
   6  -2   1 71.8635 5.31109   1 0.27812 0.35416 0.11519-0.31563 0.86131-0.90098
   6  -2   0-13.1682 6.91454   1 0.38563 0.26180 0.11383-0.30732 0.80236-0.91638
   6  -2  -1 650.757  20.027   1 0.48643 0.17616 0.11023-0.29677 0.73440-0.92278
   6  -2  -2 54.9633 4.32717   1 0.57818 0.09957 0.10500-0.28459 0.65994-0.92266
   6  -2  -3-2.26529 6.70082   1 0.65964 0.03327 0.09872-0.27136 0.58140-0.91848
   6  -2  -4 1380.77 30.8705   1 0.73051-0.02244 0.09190-0.25759 0.50088-0.91231
   6  -2  -5-9.03352 7.84982   1 0.79112-0.06790 0.08493-0.24367 0.41994-0.90572
   6  -2  -6 149.594 11.3403   1 0.84218-0.10380 0.07809-0.22987 0.33970-0.89984
   6  -1  -6 267.789 16.0264   1 0.82869-0.09081 0.12871-0.18546 0.34821-0.91723
   6  -1  -5 821.645 24.8993   1 0.77508-0.05236 0.13572-0.19943 0.42920-0.92387
   6  -1  -4 873.584  24.696   1 0.71159-0.00403 0.14280-0.21345 0.51063-0.93094
   6  -1  -3 268.233 14.6462   1 0.63761 0.05480 0.14962-0.22723 0.59124-0.93720
   6  -1  -2 2.58123 5.63157   1 0.55295 0.12430 0.15577-0.24033 0.66930-0.94091
   6  -1  -1 1096.21 25.3093   1 0.45815 0.20393 0.16070-0.25221 0.74259-0.93985
   6  -1   0 53.7368 4.07074   1 0.35478 0.29215 0.16381-0.26227 0.80861-0.93152
   6  -1   1 573.289 18.2914   1 0.24554 0.38623 0.16451-0.26992 0.86493-0.91348
   6  -1   2 41.4822  3.9062   1 0.13414 0.48247 0.16238-0.27474 0.90968-0.88388
   6  -1   3 1721.11 29.7866   1 0.02483 0.57663 0.15722-0.27653 0.94204-0.84188
   6  -1   4 790.269 21.1814   1-0.07831 0.66460 0.14917-0.27543 0.96245-0.78794
   6  -1   5 623.732  18.373   1-0.17200 0.74314 0.13863-0.27185 0.97251-0.72365
   6  -1   6 535.983 17.7229   1-0.25419 0.81017 0.12619-0.26635 0.97455-0.65133
   6  -1   7 1437.27 29.4481   1-0.32407 0.86489 0.11247-0.25958 0.97109-0.57352
   6  -1   8 1060.68 26.3242   1-0.38180 0.90747 0.09803-0.25209 0.96449-0.49257
   6  -1   9  146.95 9.98729   1-0.42822 0.93872 0.08335-0.24436 0.95664-0.41037
   6  -1  10 1856.21 36.8831   1-0.46444 0.95979 0.06875-0.23672 0.94895-0.32832
   6   0  10 1638.87  34.289   1-0.47741 0.97226 0.11414-0.18707 0.93604-0.32430
   6   0   9 114.216 8.67781   1-0.44324 0.95324 0.12859-0.19457 0.94319-0.40581
   6   0   8 1417.06  29.991   1-0.39928 0.92444 0.14320-0.20223 0.95080-0.48776
   6   0   7 1640.59 30.7702   1-0.34438 0.88469 0.15767-0.20975 0.95760-0.56891
   6   0   6 1706.91 30.2555   1-0.27759 0.83307 0.17157-0.21670 0.96184-0.64751
   6   0   5 1570.47 28.5943   1-0.19853 0.76917 0.18437-0.22255 0.96131-0.72133
   6   0   4 2.64702 2.87185   1-0.10769 0.69348 0.19544-0.22666 0.95349-0.78786
   6   0   3 5785.93 53.3865   1-0.00674 0.60769 0.20418-0.22846 0.93595-0.84467
   6   0   2 18.6275 6.60818   1 0.10139 0.51472 0.21012-0.22745 0.90682-0.88991
   6   0   1 5880.71 55.0318   1 0.21280 0.41847 0.21305-0.22342 0.86531-0.92274
   6   0   0 14.3089  6.8928   1 0.32321 0.32321 0.21305-0.21648 0.81186-0.94364
   6   0  -1 938.861 23.2347   1 0.42869 0.23289 0.21050-0.20697 0.74806-0.95420
   6   0  -2 544.525  18.524   1 0.52620 0.15054 0.20594-0.19547 0.67624-0.95674
   6   0  -3 465.953 17.7973   1 0.61384 0.07806 0.19999-0.18257 0.59894-0.95378
   6   0  -4 1251.10 29.3836   1 0.69081 0.01625 0.19322-0.16884 0.51847-0.94767
   6   0  -5 551.545 20.8917   1 0.75708-0.03486 0.18608-0.15476 0.43674-0.94029
   6   0  -6 1035.18   29.34   1 0.81320-0.07582 0.17893-0.14065 0.35514-0.93305
   6   1  -6 1519.73 35.1657   1 0.79580-0.05893 0.22873-0.09542 0.36039-0.94718
   6   1  -5-3.21224 8.04983   1 0.73726-0.01554 0.23598-0.10963 0.44244-0.95488
   6   1  -4 1494.45 32.3421   1 0.66830 0.03825 0.24313-0.12372 0.52427-0.96236
   6   1  -3 1530.76 31.7604   1 0.58854 0.10286 0.24979-0.13734 0.60435-0.96808
   6   1  -2 2895.29 41.0263   1 0.49817 0.17806 0.25548-0.14997 0.68062-0.97000
   6   1  -1 728.543  20.572   1 0.39833 0.26275 0.25959-0.16103 0.75067-0.96570
   6   1   0 1328.33 26.9256   1 0.29125 0.35467 0.26152-0.16992 0.81198-0.95265
   6   1   1 6542.52  58.108   1 0.18026 0.45051 0.26078-0.17612 0.86240-0.92872
   6   1   2 756.222  20.299   1 0.06946 0.54614 0.25705-0.17935 0.90064-0.89261
   6   1   3 2724.06 36.9411   1-0.03691 0.63736 0.25035-0.17960 0.92662-0.84423
   6   1   4 194.321 10.8048   1-0.13521 0.72050 0.24097-0.17717 0.94150-0.78476
   6   1   5 2602.17 36.5434   1-0.22287 0.79300 0.22944-0.17258 0.94736-0.71626
   6   1   6 1675.51 29.9936   1-0.29858 0.85356 0.21636-0.16646 0.94668-0.64123
   6   1   7 2547.19 37.7612   1-0.36216 0.90198 0.20234-0.15940 0.94191-0.56211
   6   1   8 504.768 19.0598   1-0.41418 0.93884 0.18790-0.15190 0.93513-0.48098
   6   1   9 721.782 22.4665   1-0.45567 0.96517 0.17340-0.14435 0.92795-0.39945
   6   1  10 998.293 26.4694   1-0.48780 0.98213 0.15912-0.13703 0.92148-0.31862
   6   2  10 19.2438 9.51617   1-0.49554 0.98938 0.20375-0.08662 0.90537-0.31140
   6   2   9 1273.83 29.6237   1-0.46545 0.97445 0.21782-0.09374 0.91104-0.39142
   6   2   8 395.309 17.1777   1-0.42644 0.95059 0.23216-0.10113 0.91763-0.47236
   6   2   7 618.242 19.8232   1-0.37732 0.91663 0.24653-0.10855 0.92417-0.55325
   6   2   6 250.611 12.8198   1-0.31702 0.87148 0.26060-0.11567 0.92920-0.63264
   6   2   5 2248.07 34.7674   1-0.24480 0.81442 0.27388-0.12200 0.93080-0.70859
   6   2   4 2333.20 34.6931   1-0.16060 0.74538 0.28580-0.12697 0.92661-0.77876
   6   2   3 2235.13 34.2658   1-0.06537 0.66531 0.29576-0.12998 0.91414-0.84064
   6   2   2 113.682 7.74313   1 0.03870 0.57640 0.30318-0.13045 0.89115-0.89199
   6   2   1 1991.14 32.9349   1 0.14827 0.48199 0.30770-0.12801 0.85617-0.93137
   6   2   0 4477.15 49.8968   1 0.25923 0.38619 0.30922-0.12258 0.80890-0.95845
   6   2  -1 118.963 8.88445   1 0.36738 0.29319 0.30794-0.11436 0.75029-0.97420
   6   2  -2 1831.44 34.1882   1 0.46913 0.20661 0.30434-0.10380 0.68228-0.98054
   6   2  -3 893.835 24.9961   1 0.56189 0.12900 0.29899-0.09151 0.60732-0.97993
   6   2  -4 703.819 22.8967   1 0.64424 0.06181 0.29250-0.07806 0.52789-0.97485
   6   2  -5 1147.84 30.7097   1 0.71574 0.00547 0.28539-0.06400 0.44616-0.96748
   6   2  -6 2562.98 46.0065   1 0.77662-0.04025 0.27808-0.04974 0.36381-0.95948
   6   3  -5 139.472  10.611   1 0.69266 0.02804 0.33426-0.01784 0.44773-0.97793
   6   3  -4 855.119  26.326   1 0.61881 0.08673 0.34128-0.03181 0.52914-0.98498
   6   3  -3 7.28284 6.97278   1 0.53413 0.15626 0.34754-0.04503 0.60767-0.98916
   6   3  -2 555.309 19.6334   1 0.43933 0.23590 0.35250-0.05693 0.68105-0.98819
   6   3  -1 2.15089 5.53619   1 0.33616 0.32391 0.35553-0.06692 0.74677-0.97957
   6   3   0 3480.82 45.4838   1 0.22752 0.41740 0.35610-0.07443 0.80251-0.96094
   6   3   1 330.724 14.8899   1 0.11721 0.51254 0.35380-0.07908 0.84657-0.93065
   6   3   2  699.49 20.2051   1 0.00946 0.60514 0.34851-0.08075 0.87837-0.88810
   6   3   3 37.1209 3.61867   1-0.09183 0.69126 0.34042-0.07961 0.89859-0.83396
   6   3   4 220.477 12.1916   1-0.18362 0.76790 0.32997-0.07611 0.90893-0.76996
   6   3   5 2951.02 40.5456   1-0.26414 0.83326 0.31773-0.07082 0.91176-0.69844
   6   3   6 27.1382 3.95037   1-0.33275 0.88671 0.30431-0.06435 0.90954-0.62186
   6   3   7 18.7788 6.51521   1-0.38974 0.92855 0.29026-0.05725 0.90450-0.54246
   6   3   8 71.0728 5.59692   1-0.43596 0.95961 0.27601-0.04995 0.89840-0.46202
   6   3   9 86.5363 6.64263   1-0.47253 0.98102 0.26186-0.04275 0.89255-0.38181
   6   3  10-7.02371 7.84625   1-0.50060 0.99393 0.24803-0.03587 0.88779-0.30270
   6   4   9  49.129 4.36982   1-0.47683 0.98482 0.30555 0.00859 0.87256-0.37070
   6   4   8 60.2993 5.05737   1-0.44268 0.96582 0.31947 0.00162 0.87753-0.45003
   6   4   7 18.2367 8.06529   1-0.39933 0.93763 0.33356-0.00552 0.88300-0.52985
   6   4   6 90.4641 7.09768   1-0.34565 0.89911 0.34754-0.01254 0.88782-0.60902
   6   4   5 178.706 12.3886   1-0.28072 0.84934 0.36102-0.01907 0.89037-0.68593
   6   4   4 257.926 13.4737   1-0.20406 0.78783 0.37349-0.02460 0.88858-0.75849
   6   4   3 56.1188 4.15813   1-0.11599 0.71492 0.38437-0.02853 0.88004-0.82430
   6   4   2 15.2078 3.19181   1-0.01794 0.63203 0.39306-0.03027 0.86235-0.88097
   6   4   1 832.667 23.4204   1 0.08744 0.54181 0.39908-0.02933 0.83358-0.92655
   6   4   0 104.548 7.98843   1 0.19648 0.44793 0.40215-0.02546 0.79272-0.96004
   6   4  -1 12.8037  7.8944   1 0.30502 0.35455 0.40232-0.01868 0.73999-0.98167
   6   4  -2 490.477 19.3539   1 0.40908 0.26564 0.39990-0.00930 0.67676-0.99279
   6   4  -3 13.6666 7.03934   1 0.50551 0.18438 0.39541 0.00214 0.60521-0.99559
   6   4  -4 65.6678  5.3375   1 0.59221 0.11284 0.38943 0.01506 0.52783-0.99256
   6   4  -5 124.817  10.134   1 0.66818 0.05202 0.38256 0.02889 0.44696-0.98605
   6   5  -3 8.47267 7.73445   1 0.47628 0.21310 0.44253 0.05005 0.59975-0.99902
   6   5  -2  321.68 17.8334   1 0.37871 0.29551 0.44651 0.03912 0.66924-0.99415
   6   5  -1 865.774 25.8294   1 0.27430 0.38476 0.44828 0.03040 0.72980-0.98036
   6   5   0 271.386 14.5159   1 0.16649 0.47742 0.44737 0.02436 0.77947-0.95567
   6   5   1 659.539 21.2703   1 0.05932 0.56943 0.44353 0.02124 0.81720-0.91905
   6   5   2 274.583 13.8733   1-0.04316 0.65675 0.43684 0.02099 0.84314-0.87064
   6   5   3 295.604 15.1783   1-0.13758 0.73602 0.42762 0.02326 0.85859-0.81174
   6   5   4 1547.51 31.5082   1-0.22168 0.80495 0.41640 0.02753 0.86565-0.74445
   6   5   5 234.522 13.9265   1-0.29437 0.86248 0.40377 0.03321 0.86673-0.67117
   6   5   6 124.556 8.92484   1-0.35559 0.90854 0.39030 0.03973 0.86413-0.59422
   6   5   7 35.7926 3.93779   1-0.40597 0.94376 0.37644 0.04663 0.85977-0.51550
   6   5   8 459.941  19.326   1-0.44649 0.96913 0.36257 0.05356 0.85510-0.43648
   6   6   7 361.551  17.985   1-0.40954 0.94684 0.41893 0.09917 0.83485-0.49947
   6   6   6 342.067 16.8421   1-0.36243 0.91488 0.43261 0.09245 0.83855-0.57752
   6   6   5 411.687 18.5268   1-0.30492 0.87253 0.44601 0.08600 0.84093-0.65426
   6   6   4 86.9469 6.46702   1-0.23628 0.81905 0.45871 0.08024 0.84024-0.72792
   6   6   3 1204.75 29.2652   1-0.15635 0.75428 0.47019 0.07572 0.83431-0.79634
   6   6   2 23.5937 4.08945   1-0.06589 0.67897 0.47986 0.07300 0.82076-0.85714
   6   6   1 1166.63 30.5689   1 0.03322 0.59502 0.48716 0.07264 0.79740-0.90813
   6   6   0 483.534 21.0763   1 0.13793 0.50547 0.49172 0.07504 0.76267-0.94776
   6   6  -1 1676.46 37.5515   1 0.24440 0.41416 0.49338 0.08033 0.71607-0.97551
   6   6  -2 388.247 19.2086   1 0.34855 0.32517 0.49229 0.08837 0.65829-0.99209
   6   7   2 103.796 8.47491   1-0.08580 0.69838 0.52212 0.12577 0.79527-0.84053
   6   7   3 1771.97 37.2898   1-0.17203 0.76945 0.51210 0.12884 0.80726-0.77818
   7   5   6 1709.55 36.6183   1-0.22895 0.88964 0.39605 0.03341 0.87635-0.62840
   7   5   5 806.992 26.0937   1-0.16785 0.84370 0.40753 0.02887 0.87083-0.69723
   7   5   4 770.392 25.3286   1-0.09806 0.78907 0.41796 0.02540 0.86080-0.76156
   7   5   3 5.23291  8.5286   1-0.02022 0.72639 0.42694 0.02336 0.84473-0.81984
   7   5   2 1773.85 37.4248   1 0.06439 0.65694 0.43414 0.02312 0.82118-0.87065
   7   5   1 333.352 17.8365   1 0.15383 0.58266 0.43926 0.02495 0.78908-0.91290
   7   5   0 859.282 27.0065   1 0.24566 0.50598 0.44217 0.02899 0.74789-0.94606
   7   4  -2 1924.37 40.1201   1 0.45147 0.33100 0.39536-0.00534 0.64864-0.98663
   7   4  -1  4.0478 8.26255   1 0.36291 0.40439 0.39711-0.01404 0.70880-0.97243
   7   4   0 465.294 19.7786   1 0.27081 0.48134 0.39691-0.02078 0.76105-0.95034
   7   4   1 3.17127 7.42375   1 0.17770 0.55929 0.39453-0.02536 0.80445-0.91938
   7   4   2 688.931 23.1315   1 0.08631 0.63552 0.38991-0.02769 0.83864-0.87922
   7   4   3  607.93 21.7802   1-0.00080 0.70747 0.38315-0.02787 0.86399-0.83022
   7   4   4 763.517 23.7729   1-0.08149 0.77301 0.37448-0.02616 0.88143-0.77330
   7   4   5  735.14 23.5735   1-0.15429 0.83064 0.36426-0.02288 0.89234-0.70986
   7   4   6 875.783 25.6741   1-0.21837 0.87956 0.35286-0.01843 0.89826-0.64143
   7   4   7 938.723 26.9656   1-0.27350 0.91954 0.34065-0.01318 0.90073-0.56955
   7   3   8 12.1444 8.59925   1-0.31194 0.94332 0.28423-0.05874 0.92078-0.50636
   7   3   7 815.713   24.91   1-0.26303 0.90957 0.29696-0.06452 0.92058-0.58051
   7   3   6 26.6638 3.88919   1-0.20516 0.86686 0.30913-0.06974 0.91792-0.65221
   7   3   5 380.143 16.5737   1-0.13822 0.81508 0.32039-0.07405 0.91137-0.72001
   7   3   4 21.7136  7.4503   1-0.06260 0.75461 0.33036-0.07707 0.89935-0.78234
   7   3   3 96.7674 7.44915   1 0.02069 0.68648 0.33865-0.07841 0.88033-0.83767
   7   3   2  360.07 16.4131   1 0.10995 0.61238 0.34494-0.07775 0.85302-0.88471
   7   3   1 371.396 16.8765   1 0.20288 0.53461 0.34903-0.07488 0.81661-0.92266
   7   3   0 442.158 19.1547   1 0.29682 0.45583 0.35086-0.06977 0.77097-0.95137
   7   3  -1  0.6322 7.76858   1 0.38904 0.37877 0.35055-0.06251 0.71663-0.97139
   7   3  -2 1431.94   33.57   1 0.47709 0.30588 0.34837-0.05338 0.65470-0.98381
   7   3  -3 53.8568 5.07801   1 0.55903 0.23910 0.34466-0.04272 0.58666-0.99012
   7   2  -4 12.2329 7.64931   1 0.65601 0.15777 0.29160-0.07774 0.51526-0.98419
   7   2  -3 310.505 17.2359   1 0.58306 0.21557 0.29665-0.08973 0.58858-0.98316
   7   2  -2-9.52546 8.15712   1 0.50244 0.28103 0.30066-0.10069 0.65783-0.97805
   7   2  -1 582.272 21.1133   1 0.41530 0.35302 0.30325-0.11023 0.72140-0.96727
   7   2   0 446.546 18.6786   1 0.32340 0.42976 0.30405-0.11798 0.77775-0.94927
   7   2   1 345.757 16.3665   1 0.22908 0.50892 0.30276-0.12365 0.82562-0.92279
   7   2   2 182.112 12.1633   1 0.13503 0.58781 0.29922-0.12706 0.86430-0.88712
   7   2   3 47.4128  4.6126   1 0.04399 0.66369 0.29344-0.12823 0.89373-0.84219
   7   2   4 4.39169 6.35469   1-0.04159 0.73411 0.28557-0.12731 0.91452-0.78863
   7   2   5 245.935 14.0554   1-0.11982 0.79719 0.27591-0.12460 0.92786-0.72762
   7   2   6 16.3514 3.41543   1-0.18948 0.85168 0.26484-0.12048 0.93526-0.66066
   7   2   7 68.9844 5.97665   1-0.25000 0.89705 0.25276-0.11535 0.93830-0.58935
   7   2   8 20.4663  8.6605   1-0.30138 0.93327 0.24002-0.10956 0.93850-0.51519
   7   2   9 60.6938 6.12255   1-0.34398 0.96072 0.22693-0.10342 0.93711-0.43946
   7   1   9 54.0732   4.944   1-0.33311 0.95034 0.18218-0.15371 0.95264-0.44610
   7   1   8 38.2544 4.53923   1-0.28833 0.92072 0.19532-0.15989 0.95419-0.52200
   7   1   7  14.553 6.71334   1-0.23455 0.88210 0.20803-0.16565 0.95382-0.59599
   7   1   6 26.2921 3.71068   1-0.17149 0.83420 0.21998-0.17066 0.95019-0.66671
   7   1   5 23.3283 3.65298   1-0.09929 0.77716 0.23081-0.17453 0.94175-0.73262
   7   1   4 1775.41 33.5265   1-0.01871 0.71173 0.24010-0.17687 0.92688-0.79210
   7   1   3 165.256 11.7578   1 0.06884 0.63934 0.24751-0.17733 0.90415-0.84373
   7   1   2 552.773 19.5212   1 0.16127 0.56208 0.25276-0.17563 0.87251-0.88644
   7   1   1 260.444 13.5609   1 0.25599 0.48251 0.25573-0.17165 0.83153-0.91981
   7   1   0 1044.24 26.2577   1 0.35025 0.40341 0.25648-0.16545 0.78146-0.94410
   7   1  -1 1885.92 35.8755   1 0.44141 0.32741 0.25522-0.15723 0.72322-0.96020
   7   1  -2 110.251 9.70033   1 0.52728 0.25669 0.25226-0.14732 0.65816-0.96950
   7   1  -3 449.516 20.1329   1 0.60628 0.19285 0.24799-0.13610 0.58787-0.97357
   7   1  -4 359.984 17.6973   1 0.67744 0.13686 0.24279-0.12395 0.51396-0.97400
   7   0  -5 724.314 25.6739   1 0.75852 0.07144 0.18759-0.15684 0.43415-0.95967
   7   0  -4 398.981 19.1544   1 0.69762 0.11718 0.19340-0.16959 0.51034-0.96151
   7   0  -3 1434.46 33.3945   1 0.62848 0.17116 0.19871-0.18186 0.58468-0.96149
   7   0  -2 4.88932 7.68224   1 0.55137 0.23311 0.20320-0.19330 0.65581-0.95827
   7   0  -1 3224.78 46.7105   1 0.46711 0.30222 0.20649-0.20354 0.72219-0.95029
   7   0   0 578.918 19.9382   1 0.37708 0.37708 0.20819-0.21219 0.78219-0.93594
   7   0   1 396.958 16.2935   1 0.28333 0.45568 0.20796-0.21891 0.83436-0.91376
   7   0   2 1712.16 33.3999   1 0.18837 0.53547 0.20554-0.22344 0.87764-0.88268
   7   0   3 632.771 20.5665   1 0.09498 0.61371 0.20085-0.22570 0.91156-0.84225
   7   0   4 3451.50 46.5504   1 0.00583 0.68770 0.19394-0.22574 0.93636-0.79270
   7   0   5 110.932  9.3177   1-0.07683 0.75520 0.18505-0.22381 0.95294-0.73492
   7   0   6 751.688  23.068   1-0.15136 0.81457 0.17452-0.22023 0.96263-0.67027
   7   0   7 291.248  15.823   1-0.21681 0.86487 0.16274-0.21540 0.96704-0.60032
   7   0   8 752.678 23.5287   1-0.27290 0.90579 0.15011-0.20971 0.96775-0.52668
   7   0   9   21.55 9.11904   1-0.31978 0.93752 0.13696-0.20352 0.96620-0.45078
   7  -1   8  442.42 19.2641   1-0.25518 0.88858 0.10436-0.25900 0.97908-0.52913
   7  -1   7 644.352 22.4545   1-0.19692 0.84548 0.11688-0.26457 0.97784-0.60224
   7  -1   6 2101.35 37.8139   1-0.12924 0.79296 0.12844-0.26917 0.97246-0.67121
   7  -1   5 39.6766 4.25016   1-0.05263 0.73151 0.13862-0.27241 0.96133-0.73444
   7  -1   4 4447.96 52.8711   1 0.03178 0.66226 0.14707-0.27390 0.94290-0.79036
   7  -1   3 25.2761 4.04719   1 0.12215 0.58705 0.15345-0.27333 0.91592-0.83773
   7  -1   2 1160.02 27.6278   1 0.21607 0.50828 0.15758-0.27051 0.87969-0.87585
   7  -1   1 815.494 23.1226   1 0.31081 0.42870 0.15944-0.26542 0.83416-0.90468
   7  -1   0 1905.57 35.4718   1 0.40363 0.35104 0.15918-0.25821 0.78001-0.92487
   7  -1  -1 262.377 14.5564   1 0.49214 0.27768 0.15709-0.24917 0.71842-0.93764
   7  -1  -2 482.558 20.4663   1 0.57449 0.21049 0.15351-0.23864 0.65092-0.94449
   7  -1  -3 983.909 27.5939   1 0.64945 0.15069 0.14885-0.22703 0.57913-0.94706
   7  -1  -4 829.916 26.8658   1 0.71640 0.09890 0.14347-0.21470 0.50455-0.94683
   7  -2  -4 1077.75 30.4875   1 0.73362 0.08218 0.09303-0.25928 0.49668-0.93007
   7  -2  -3 520.166 21.7061   1 0.66904 0.13161 0.09844-0.27165 0.57133-0.93037
   7  -2  -2 1514.61 33.8052   1 0.59643 0.18906 0.10322-0.28338 0.64358-0.92827
   7  -2  -1 47.0019  4.8233   1 0.51628 0.25405 0.10703-0.29414 0.71200-0.92233
   7  -2   0 1388.48 31.1568   1 0.42963 0.32554 0.10948-0.30354 0.77498-0.91097
   7  -2   1 38.0025 4.47324   1 0.33814 0.40187 0.11020-0.31121 0.83098-0.89261
   7  -2   2  997.18 26.2732   1 0.24407 0.48079 0.10886-0.31682 0.87866-0.86594
   7  -2   3 220.918 13.8309   1 0.15006 0.55963 0.10529-0.32020 0.91720-0.83012
   7  -2   4 560.004 20.4173   1 0.05889 0.63565 0.09946-0.32132 0.94642-0.78499
   7  -2   5 357.533 16.1582   1-0.02691 0.70629 0.09150-0.32031 0.96684-0.73106
   7  -2   6 1501.95 32.9411   1-0.10532 0.76954 0.08169-0.31745 0.97957-0.66944
   7  -2   7 1674.19 34.8007   1-0.17500 0.82407 0.07041-0.31312 0.98610-0.60161
   7  -2   8 874.261 25.9896   1-0.23530 0.86920 0.05805-0.30772 0.98804-0.52920
   7  -3   7 341.756 18.6852   1-0.15122 0.80078 0.02328-0.36103 0.99167-0.59830
   7  -3   6 899.134 26.4601   1-0.07978 0.74450 0.03425-0.36505 0.98382-0.66480
   7  -3   5 187.203 13.0596   1 0.00011 0.67977 0.04364-0.36748 0.96934-0.72468
   7  -3   4 52.9411 4.51319   1 0.08692 0.60812 0.05109-0.36799 0.94684-0.77652
   7  -3   3 731.217 23.5997   1 0.17845 0.53175 0.05638-0.36632 0.91535-0.81939
   7  -3   2 452.768 19.0105   1 0.27209 0.45327 0.05939-0.36239 0.87456-0.85295
   7  -3   1 134.345 9.90687   1 0.36506 0.37546 0.06022-0.35627 0.82484-0.87759
   7  -3   0 1422.72 32.7662   1 0.45482 0.30086 0.05910-0.34819 0.76719-0.89429
   7  -3  -1 171.451 11.4236   1 0.53928 0.23155 0.05634-0.33848 0.70301-0.90446
   7  -3  -2 277.129 16.4004   1 0.61698 0.16901 0.05235-0.32754 0.63389-0.90969
   7  -3  -3  179.16 14.0639   1 0.68705 0.11410 0.04749-0.31573 0.56137-0.91153
   7  -3  -4 54.8287 5.36808   1 0.74914 0.06717 0.04209-0.30338 0.48682-0.91133
   7  -4  -3 33.7034  4.5673   1 0.70332 0.09834-0.00398-0.35929 0.54933-0.89061
   7  -4  -2 58.6153 5.08641   1 0.63595 0.15054 0.00091-0.37113 0.62192-0.88884
   7  -4  -1 29.6462 4.23559   1 0.56093 0.21040 0.00504-0.38221 0.69153-0.88410
   7  -4   0 280.371 16.0073   1 0.47895 0.27723 0.00804-0.39216 0.75668-0.87490
   7  -4   1 343.627 17.5655   1 0.39128 0.34974 0.00953-0.40061 0.81579-0.85965
   7  -4   2 217.269 13.6507   1 0.29984 0.42602 0.00917-0.40719 0.86738-0.83689
   7  -4   3 177.294 13.2308   1 0.20704 0.50366 0.00669-0.41166 0.91033-0.80549
   7  -4   4 34.2895 4.37956   1 0.11560 0.57995 0.00196-0.41388 0.94407-0.76488
   7  -4   5 12.8033 7.59402   1 0.02821 0.65218-0.00498-0.41390 0.96873-0.71518
   7  -4   6 77.0804 6.73189   1-0.05281 0.71804-0.01391-0.41191 0.98507-0.65717
   7  -5   4 344.292 18.5219   1 0.14466 0.55139-0.04798-0.45898 0.93805-0.74997
   7  -5   3  32.584 4.65254   1 0.23553 0.47568-0.04379-0.45622 0.90210-0.78838
   7  -5   2 576.071 22.0028   1 0.32704 0.39933-0.04181-0.45125 0.85713-0.81775
   7  -5   1 10.1703 8.86623   1 0.41654 0.32498-0.04187-0.44424 0.80385-0.83883
   7  -5   0 7.59599 8.25771   1 0.50177 0.25491-0.04367-0.43548 0.74351-0.85284
   7  -5  -1 388.862 19.7439   1 0.58101 0.19083-0.04687-0.42533 0.67762-0.86131
   8  -3   1 934.946 28.7858   1 0.41970 0.42856 0.05454-0.35115 0.79178-0.86650
   8  -3   2  13.558 7.84724   1 0.33941 0.49369 0.05354-0.35711 0.84056-0.84092
   8  -3   3 1151.16 30.8277   1 0.25836 0.55958 0.05083-0.36135 0.88235-0.80836
   8  -2   5 835.638 26.0633   1 0.07753 0.70958 0.08842-0.31780 0.94342-0.72960
   8  -2   4 106.346 8.65925   1 0.15399 0.64829 0.09506-0.31749 0.91779-0.77833
   8  -2   3 491.493 19.7775   1 0.23391 0.58352 0.09996-0.31544 0.88498-0.81987
   8  -2   2 951.299 27.5238   1 0.31546 0.51713 0.10306-0.31160 0.84480-0.85404
   8  -2   1 2238.48 40.8729   1 0.39673 0.45102 0.10442-0.30600 0.79746-0.88105
   8  -2   0 89.0088 6.95951   1 0.47588 0.38703 0.10416-0.29879 0.74358-0.90152
   8  -2  -1 576.125 23.4714   1 0.55136 0.32671 0.10250-0.29018 0.68404-0.91634
   8  -1  -1 224.783  15.491   1 0.53054 0.34703 0.15227-0.24492 0.68921-0.93040
   8  -1   0 99.6578 8.42096   1 0.45364 0.40877 0.15367-0.25327 0.74773-0.91456
   8  -1   1 268.445 16.0919   1 0.37341 0.47384 0.15360-0.26015 0.80030-0.89278
   8  -1   2  643.64 22.5714   1 0.29150 0.54059 0.15187-0.26537 0.84610-0.86423
   8  -1   3  212.87 14.4166   1 0.20980 0.60713 0.14836-0.26881 0.88463-0.82840
   8  -1   4 69.9555 4.81408   1 0.13021 0.67156 0.14305-0.27045 0.91578-0.78520
   8  -1   5 180.511 13.4614   1 0.05452 0.73209 0.13603-0.27039 0.93985-0.73492
   8  -1   6 22.9976 10.1581   1-0.01576 0.78722 0.12748-0.26878 0.95753-0.67824
   8   0   6 46.1695 4.45523   1-0.03619 0.80714 0.17410-0.22038 0.94985-0.67945
   8   0   5 11.3677 7.57846   1 0.03272 0.75339 0.18296-0.22228 0.93342-0.73737
   8   0   4 104.173 7.92729   1 0.10733 0.69393 0.19033-0.22270 0.91083-0.78913
   8   0   3 232.454 14.6033   1 0.18625 0.63017 0.19604-0.22146 0.88132-0.83398
   8   0   2 138.807 10.1917   1 0.26776 0.56382 0.19996-0.21843 0.84447-0.87148
   8   0   1 26.4686 4.22292   1 0.34996 0.49678 0.20208-0.21360 0.80027-0.90164
   8   0   0 19.1796 7.51033   1 0.43095 0.43095 0.20250-0.20707 0.74913-0.92484
   8   0  -1 85.2689 6.93201   1 0.50899 0.36807 0.20139-0.19901 0.69177-0.94184
   8   0  -2 596.858 22.5257   1 0.58265 0.30957 0.19897-0.18964 0.62918-0.95360
   8   1  -1 161.772 10.8889   1 0.48693 0.38962 0.24985-0.15244 0.69163-0.95059
   8   1   0 58.0672 4.89209   1 0.40805 0.45335 0.25065-0.16019 0.74772-0.93232
   8   1   1  28.716 3.98532   1 0.32663 0.51960 0.24986-0.16635 0.79736-0.90761
   8   1   2 289.976  15.711   1 0.24448 0.58660 0.24733-0.17077 0.83991-0.87580
   8   1   3 328.666 17.2962   1 0.16351 0.65241 0.24300-0.17339 0.87508-0.83662
   8   1   4  711.66 23.7876   1 0.08559 0.71518 0.23691-0.17425 0.90300-0.79018
   8   1   5 87.2036 8.16699   1 0.01233 0.77327 0.22920-0.17349 0.92419-0.73703
   8   1   6 154.236 10.5262   1-0.05496 0.82540 0.22008-0.17132 0.93950-0.67799
   8   2   6 349.669 18.6795   1-0.07190 0.84185 0.26543-0.12164 0.92655-0.67391
   8   2   5 236.978 14.9119   1-0.00645 0.79155 0.27478-0.12405 0.91223-0.73395
   8   2   4 287.157 16.7844   1 0.06518 0.73508 0.28280-0.12511 0.89232-0.78839
   8   2   3  906.49 26.8196   1 0.14181 0.67361 0.28925-0.12461 0.86591-0.83634
   8   2   2  828.22 25.7097   1 0.22190 0.60868 0.29398-0.12239 0.83240-0.87718
   8   2   1 498.802 21.3495   1 0.30366 0.54208 0.29692-0.11838 0.79152-0.91065
   8   2   0-26.4058 10.2695   1 0.38516 0.47573 0.29809-0.11260 0.74345-0.93693
   8   2  -1 1175.82 31.3231   1 0.46458 0.41147 0.29763-0.10519 0.68873-0.95656
   8   3   0 33.1926 4.36103   1 0.36253 0.49786 0.34482-0.06430 0.73624-0.93860
   8   3   1 1306.75 32.3135   1 0.28128 0.56395 0.34326-0.06968 0.78271-0.91072
   8   3   2 62.3462 6.12691   1 0.20026 0.62981 0.33992-0.07329 0.82193-0.87559
   8   3   3 612.863  22.855   1 0.12136 0.69355 0.33480-0.07513 0.85385-0.83316
   8   3   4 306.493 17.0006   1 0.04632 0.75343 0.32801-0.07529 0.87883-0.78379
   8   3   5 1481.46 34.2598   1-0.02343 0.80803 0.31972-0.07395 0.89759-0.72819
   0   0   0    0.00    0.00   1
;
_shelx_hkl_checksum     6815
_shelx_res_file
;
    shelxl.res created by SHELXL-2014/7
TITL hib8b in P -1
CELL  0.71073   6.7405   7.5142   9.8098   84.457   78.155   88.568
ZERR     2.00   0.0050   0.0070   0.0020    0.030    0.040    0.060
LATT   1
SFAC  C    H    N    O    CL   MN
UNIT  6    20   6    12   2    2
LIST 4
FMAP   2
PLAN  80
ACTA
DFIX 0.85 0.01 OW1 HW1
DFIX 0.85 0.01 OW1 HW2
DFIX 0.85 0.01 OW2 HW3
DFIX 0.85 0.01 OW2 HW4
DFIX 0.85 0.01 OW2B HW5
DFIX 0.85 0.01 OW2B HW6
DANG 1.387 0.01 HW1 HW2
DANG 1.387 0.01 HW3 HW4
DANG 1.387 0.01 HW5 HW6
SADI HW3 OW2B HW5 OW2
DFIX 2.80 0.01 HW6 CL1
MPLA O1 O2 O3 OW1 MN1
MPLA CL1 O1 O3 O4 MN1
MPLA CL1 O2 O4 OW1 MN1
MPLA O1 O2 C1 O1_$1 O2_$1 C1_$1 MN1
L.S. 4
HTAB
BOND $H
EQIV $1 -x+1, -y+1, -z+1
HTAB N2 Cl1_$1
EQIV $2 x-1, y, z
HTAB N2 Cl1_$2
HTAB N2 O4
EQIV $3 x, y-1, z
HTAB N1 O2_$3
HTAB N1 O4
HTAB OW1 OW2_$3
HTAB OW1 OW2B_$3
EQIV $4 -x+2, -y+1, -z
HTAB OW1 O3_$4
EQIV $5 -x+1, -y, -z+1
HTAB N3 O1_$5
HTAB N3 Cl1_$1
HTAB OW2 O3
EQIV $6 -x+2, -y+2, -z
HTAB OW2 Cl1_$6
HTAB OW2B O3
HTAB OW2B Cl1
WGHT    0.034000    0.192900
FVAR       2.50355   0.81551
MN1   6    0.725431    0.496555    0.220920    11.00000    0.02388    0.02454 =
         0.01771    0.00002   -0.00325   -0.00049
CL1   5    1.031745    0.659702    0.233543    11.00000    0.02921    0.03827 =
         0.03870   -0.00671   -0.00517   -0.00641
N2    3    0.171345    0.280930    0.431645    11.00000    0.03647    0.02228 =
         0.03405    0.00317   -0.00839    0.00160
AFIX  93
H2B   2    0.106400    0.329732    0.503609    11.00000   -1.20000
H2A   2    0.195019    0.341055    0.350898    11.00000   -1.20000
AFIX   0
O4    4    0.471590    0.361329    0.154741    11.00000    0.03241    0.03035 =
         0.02192    0.00713   -0.00729   -0.00771
O2    4    0.509532    0.660011    0.357539    11.00000    0.02911    0.02311 =
         0.01974    0.00260   -0.00241    0.00293
N1    3    0.335380    0.037337    0.335010    11.00000    0.04380    0.02406 =
         0.03399    0.00191   -0.00243    0.00038
AFIX  93
H1A   2    0.376814   -0.071509    0.344087    11.00000   -1.20000
H1B   2    0.359225    0.097202    0.254159    11.00000   -1.20000
AFIX   0
O3    4    0.693715    0.638955    0.020467    11.00000    0.02994    0.03187 =
         0.02417    0.00389   -0.00797   -0.01091
O1    4    0.669307    0.341601    0.424552    11.00000    0.03274    0.02237 =
         0.02168    0.00067    0.00080    0.00752
OW1   4    0.910654    0.268781    0.146287    11.00000    0.03328    0.03565 =
         0.03768   -0.00804    0.00325    0.00039
HW1   2    0.853947    0.189241    0.112473    11.00000   -1.50000
HW2   2    1.027442    0.290403    0.099980    11.00000   -1.50000
C1    1    0.454133    0.592276    0.480066    11.00000    0.02106    0.01741 =
         0.02078   -0.00004   -0.00475   -0.00083
N3    3    0.197663    0.022183    0.569677    11.00000    0.04012    0.02302 =
         0.03325    0.00363   -0.00744    0.00213
AFIX  93
H3A   2    0.238587   -0.086719    0.579625    11.00000   -1.20000
H3B   2    0.132286    0.072125    0.640935    11.00000   -1.20000
AFIX   0
C2    1    0.435890    0.419719    0.039184    11.00000    0.02314    0.02218 =
         0.01939    0.00004   -0.00147   -0.00065
C3    1    0.235140    0.112549    0.445221    11.00000    0.02440    0.02016 =
         0.03256    0.00186   -0.01012   -0.00429
PART 1
OW2   4    0.719772    1.039166    0.006570    21.00000    0.12262    0.04589 =
         0.07631   -0.01796   -0.00212   -0.01537
HW3   2    0.719327    0.926285    0.024696    21.00000   -1.50000
HW4   2    0.793229    1.066997   -0.073621    21.00000   -1.50000
PART 2
OW2B  4    0.711654    0.996238    0.088554   -21.00000    0.07816    0.03106 =
         0.06732   -0.01968    0.00853   -0.01239
HW5   2    0.637016    0.955144    0.038837   -21.00000   -1.50000
HW6   2    0.786876    0.911562    0.114548   -21.00000   -1.50000
PART 0
HKLF 4
REM  hib8b in P -1
REM R1 =  0.0237 for    2018 Fo > 4sig(Fo)  and  0.0250 for all    2114 data
REM    155 parameters refined using     11 restraints
END
WGHT      0.0340      0.1929
REM Instructions for potential hydrogen bonds
HTAB N2 Cl1_$1
HTAB N2 Cl1_$2
HTAB N2 O4
HTAB N1 O2_$3
HTAB N1 O4
HTAB OW1 OW2_$3
HTAB OW1 OW2B_$3
HTAB OW1 O3_$4
HTAB N3 O1_$5
HTAB N3 Cl1_$1
HTAB OW2 O3
HTAB OW2 Cl1_$6
HTAB OW2B O3
HTAB OW2B Cl1
REM Highest difference peak  0.393,  deepest hole -0.302,  1-sigma level  0.061
Q1    1   0.5000  0.5000  0.0000  10.50000  0.05    0.39
Q2    1   0.5000  0.5000  0.5000  10.50000  0.05    0.39
Q3    1   0.9360  0.7218  0.2227  11.00000  0.05    0.36
Q4    1   0.6156  0.5781  0.2807  11.00000  0.05    0.28
Q5    1   0.7408  0.5497  0.2996  11.00000  0.05    0.28
Q6    1   1.0037  0.6089  0.1628  11.00000  0.05    0.27
Q7    1   0.7605  0.4373  0.1404  11.00000  0.05    0.26
Q8    1   0.6880  0.4529  0.1370  11.00000  0.05    0.25
Q9    1   0.5977  0.5347  0.2028  11.00000  0.05    0.24
Q10   1   1.0194  0.7037  0.3173  11.00000  0.05    0.23
Q11   1   0.8637  0.4556  0.2283  11.00000  0.05    0.21
Q12   1   0.8384  0.9924 -0.0346  11.00000  0.05    0.21
Q13   1   0.6368  0.6174 -0.0168  11.00000  0.05    0.20
Q14   1   0.5966  0.6563  0.0391  11.00000  0.05    0.18
Q15   1   0.5705  0.3452  0.1703  11.00000  0.05    0.18
Q16   1   0.6082  0.6404  0.0072  11.00000  0.05    0.18
Q17   1   0.5041  0.5968  0.3010  11.00000  0.05    0.18
Q18   1   0.5270  0.4116  0.1857  11.00000  0.05    0.17
Q19   1   0.8578  0.3409  0.0883  11.00000  0.05    0.17
Q20   1   0.2780  0.3514  0.4668  11.00000  0.05    0.17
Q21   1   0.4097  0.6843  0.3360  11.00000  0.05    0.17
Q22   1   0.6729  0.7872  0.3440  11.00000  0.05    0.16
Q23   1   0.6418  0.3374  0.3661  11.00000  0.05    0.16
Q24   1   0.8666  0.3115  0.2085  11.00000  0.05    0.16
Q25   1   0.8426  0.9773  0.0367  11.00000  0.05    0.15
Q26   1   0.0233  0.2675  0.4597  11.00000  0.05    0.15
Q27   1   0.3301  0.0770  0.4042  11.00000  0.05    0.15
Q28   1   0.8156  0.9395  0.0636  11.00000  0.05    0.15
Q29   1   0.2458  0.0652  0.3799  11.00000  0.05    0.15
Q30   1   0.6303  0.6252  0.3615  11.00000  0.05    0.14
Q31   1   0.5976  0.3702  0.4636  11.00000  0.05    0.14
Q32   1   0.3608  0.6085  0.5159  11.00000  0.05    0.14
Q33   1   0.2361  0.2041  0.4407  11.00000  0.05    0.14
Q34   1   0.4725  0.7793  0.1017  11.00000  0.05    0.13
Q35   1   0.7283  0.9210 -0.0266  11.00000  0.05    0.13
Q36   1   0.1875 -0.1219  0.2827  11.00000  0.05    0.13
Q37   1   0.4286  0.1329  0.2623  11.00000  0.05    0.13
Q38   1   0.5217  0.3190  0.0906  11.00000  0.05    0.13
Q39   1  -0.1674  0.2603  0.6061  11.00000  0.05    0.13
Q40   1   0.5566  1.1370  0.0013  11.00000  0.05    0.13
Q41   1   0.7461  0.2850  0.4459  11.00000  0.05    0.13
Q42   1   0.3279  0.0126  0.5798  11.00000  0.05    0.13
Q43   1   0.2704  0.0848  0.5266  11.00000  0.05    0.13
Q44   1   0.1003 -0.2115  0.5219  11.00000  0.05    0.12
Q45   1   0.1984  0.2534  0.6842  11.00000  0.05    0.12
Q46   1   0.5974  0.2104  0.0743  11.00000  0.05    0.12
Q47   1  -0.0101  0.1804  0.3793  11.00000  0.05    0.12
Q48   1   0.1174  0.0521  0.6069  11.00000  0.05    0.12
Q49   1   0.4273 -0.0022  0.3638  11.00000  0.05    0.12
Q50   1   0.1727 -0.0553  0.5626  11.00000  0.05    0.12
Q51   1   0.1794  0.0539  0.5066  11.00000  0.05    0.12
Q52   1   1.1027  0.5556  0.3219  11.00000  0.05    0.12
Q53   1   0.6385  0.9963 -0.0443  11.00000  0.05    0.12
Q54   1   0.5736  0.1541  0.1974  11.00000  0.05    0.12
Q55   1  -0.0389  0.2397  0.3656  11.00000  0.05    0.12
Q56   1   0.9245  0.8019  0.1158  11.00000  0.05    0.11
Q57   1   1.1313  0.1451  0.2023  11.00000  0.05    0.11
Q58   1   0.4887  0.6456  0.4187  11.00000  0.05    0.11
Q59   1   0.5964  0.1874  0.3819  11.00000  0.05    0.11
Q60   1   0.3030  0.0417  0.6188  11.00000  0.05    0.11
Q61   1   0.4123  0.4181  0.1174  11.00000  0.05    0.11
Q62   1   0.5341  0.2448 -0.0151  11.00000  0.05    0.11
Q63   1   0.2796  0.0780  0.6380  11.00000  0.05    0.11
Q64   1   0.5346  1.1039  0.1193  11.00000  0.05    0.11
Q65   1   0.4475  0.5983  0.4037  11.00000  0.05    0.11
Q66   1   0.6754  0.2330  0.4546  11.00000  0.05    0.11
Q67   1   0.6065  0.1687  0.2869  11.00000  0.05    0.10
Q68   1   1.1698  0.6013  0.2844  11.00000  0.05    0.10
Q69   1   0.5685  0.7563  0.0785  11.00000  0.05    0.10
Q70   1   0.7056  0.4169  0.4031  11.00000  0.05    0.10
Q71   1   0.8665  0.9524  0.1400  11.00000  0.05    0.10
Q72   1   0.9603  0.5622  0.2513  11.00000  0.05    0.10
Q73   1   0.1439 -0.0067  0.3407  11.00000  0.05    0.10
Q74   1   0.4658  0.7391  0.2084  11.00000  0.05    0.10
Q75   1   0.6636  1.0840  0.1053  11.00000  0.05    0.10
Q76   1   1.0020  0.2557  0.1624  11.00000  0.05    0.10
Q77   1   0.7360  0.6781  0.0114  11.00000  0.05    0.10
Q78   1   0.8488  0.9010 -0.1252  11.00000  0.05    0.10
Q79   1   0.5633 -0.1205  0.3930  11.00000  0.05    0.10
Q80   1   0.2291  0.0349  0.3255  11.00000  0.05    0.09
;
_shelx_res_checksum     12684
