# Supplementary material for: Crystal structure and spectroscopic analysis of a new oxalate-bridged MnII compound: catena-poly[guanidinium [[aqua­chlorido­manganese(II)]-μ2-oxalato-κ4 O 1,O 2:O 1′,O 2′] monohydrate]
Source: Acta Crystallogr E Crystallogr Commun. 2016 Apr 26;72(Pt 5):724–9. doi: 10.1107/S2056989016006605 (PMC4908543; doi:10.1107/S2056989016006605)
Supplement: Supplementary file 2 [file e-72-00724-Isup2.hkl]

data_I                                                                          
_shelx_title ' hib8b in P -1'                                                   
_shelx_refln_list_code          4                                               
_shelx_F_calc_maximum      106.28                                               
_exptl_crystal_F_000       278.00                                               
_reflns_d_resolution_high  0.7836                                               
                                                                                
loop_                                                                           
 _space_group_symop_operation_xyz                                               
 'x, y, z'                                                                      
 '-x, -y, -z'                                                                   
                                                                                
_cell_length_a     6.7405                                                       
_cell_length_b     7.5142                                                       
_cell_length_c     9.8098                                                       
_cell_angle_alpha  84.457                                                       
_cell_angle_beta   78.155                                                       
_cell_angle_gamma  88.568                                                       
                                                                                
_shelx_F_squared_multiplier     1.000                                           
                                                                                
loop_                                                                           
 _refln_index_h                                                                 
 _refln_index_k                                                                 
 _refln_index_l                                                                 
 _refln_F_squared_calc                                                          
 _refln_F_squared_meas                                                          
 _refln_F_squared_sigma                                                         
 _refln_observed_status                                                         
   1   0   0        408.55        431.03         1.55 o                         
   2   0   0        784.22        713.08         5.86 o                         
   3   0   0        407.39        406.01        11.10 o                         
   4   0   0       1755.82       1728.18        21.92 o                         
   5   0   0        455.94        451.11        21.30 o                         
   6   0   0          0.81          1.17         1.14 o                         
   7   0   0         83.30         89.43         3.01 o                         
   8   0   0          2.88          2.90         0.59 o                         
  -8   1   0         12.49         14.43         1.21 o                         
  -7   1   0        296.82        293.91        10.07 o                         
  -6   1   0          9.68          8.45         0.45 o                         
  -5   1   0        197.91        213.93         2.74 o                         
  -4   1   0       2819.64       2699.12       113.59 o                         
  -3   1   0        976.39        966.17         8.62 o                         
  -2   1   0        827.57        841.21        14.01 o                         
  -1   1   0        982.43        950.95        12.24 o                         
   0   1   0       4546.22       4246.37        27.39 o                         
   1   1   0        171.11        199.37         1.22 o                         
   2   1   0         56.18         52.92         2.38 o                         
   3   1   0         19.84         21.21         0.81 o                         
   4   1   0         44.80         78.51         7.33 o                         
   5   1   0        699.48        682.96        41.26 o                         
   6   1   0        217.74        206.81         5.12 o                         
   7   1   0        168.06        163.83         2.94 o                         
   8   1   0         11.76          9.79         0.65 o                         
  -8   2   0         14.05         13.55         0.72 o                         
  -7   2   0        212.72        214.51         7.05 o                         
  -6   2   0          0.47         -0.77         1.28 o                         
  -5   2   0         19.43         22.16         1.32 o                         
  -4   2   0       1282.07       1225.59        33.32 o                         
  -3   2   0        346.29        331.72         2.68 o                         
  -2   2   0       2592.36       2466.99        63.20 o                         
  -1   2   0        663.17        631.64        10.45 o                         
   0   2   0       1216.07       1070.35        27.68 o                         
   1   2   0       1714.03       1831.94        93.57 o                         
   2   2   0       4908.57       5355.34        66.69 o                         
   3   2   0        117.79        118.99         1.63 o                         
   4   2   0         31.29         36.53         1.11 o                         
   5   2   0        246.83        255.37        15.65 o                         
   6   2   0        698.46        685.94        28.19 o                         
   7   2   0         72.50         69.77         2.10 o                         
   8   2   0          1.25         -0.04         3.62 o                         
  -7   3   0        209.89        215.86        11.02 o                         
  -6   3   0        442.04        447.83        15.54 o                         
  -5   3   0         83.31         86.53         2.75 o                         
  -4   3   0         11.75         12.97         0.79 o                         
  -3   3   0         19.70         19.59         0.88 o                         
  -2   3   0       1596.06       1518.23         5.52 o                         
  -1   3   0        135.50        139.67         1.53 o                         
   0   3   0       2870.57       3088.00        51.21 o                         
   1   3   0         44.82         57.91         0.94 o                         
   2   3   0       1950.14       2021.16         6.13 o                         
   3   3   0         27.91         28.05         0.90 o                         
   4   3   0         50.14         55.42         2.94 o                         
   5   3   0         29.72         32.45         1.26 o                         
   6   3   0        538.36        546.08         9.05 o                         
   7   3   0         72.03         67.62         2.86 o                         
   8   3   0          4.10          5.24         0.52 o                         
  -7   4   0         39.66         41.26         3.77 o                         
  -6   4   0        267.56        264.28         3.74 o                         
  -5   4   0        155.14        164.57         3.62 o                         
  -4   4   0        103.25        101.64         3.82 o                         
  -3   4   0         28.46         29.24         1.10 o                         
  -2   4   0       1885.49       1823.17        15.13 o                         
  -1   4   0        334.44        366.46        10.83 o                         
   0   4   0         51.30         54.84         1.04 o                         
   1   4   0         61.10         66.60         1.65 o                         
   2   4   0       1803.82       1843.37        26.38 o                         
   3   4   0        179.09        185.82         5.86 o                         
   4   4   0        135.84        134.78         4.45 o                         
   5   4   0          7.10          7.51         0.45 o                         
   6   4   0         17.55         15.84         0.89 o                         
   7   4   0         78.82         75.39         2.23 o                         
  -7   5   0          2.45          1.73         0.94 o                         
  -6   5   0        235.17        246.48         9.17 o                         
  -5   5   0         28.55         29.34         1.36 o                         
  -4   5   0         91.26        103.29         7.66 o                         
  -3   5   0         30.02         28.70         1.17 o                         
  -2   5   0        514.92        501.78         3.96 o                         
  -1   5   0         97.14         92.14         1.67 o                         
   0   5   0        641.84        610.30        12.08 o                         
   1   5   0        127.86        144.91         1.88 o                         
   2   5   0        297.87        298.97         2.90 o                         
   3   5   0        298.71        298.25         7.42 o                         
   4   5   0        307.35        331.91         8.90 o                         
   5   5   0         96.67         98.07         4.57 o                         
   6   5   0         40.35         41.40         2.00 o                         
   7   5   0        130.97        130.39         6.93 o                         
  -6   6   0          0.25          1.84         1.04 o                         
  -5   6   0         94.17         98.65         2.74 o                         
  -4   6   0        468.45        440.28         4.65 o                         
  -3   6   0        274.49        253.55         3.34 o                         
  -2   6   0        275.64        264.40         3.18 o                         
  -1   6   0          9.78         10.41         0.63 o                         
   0   6   0       1154.89       1079.72        10.56 o                         
   1   6   0          3.31          4.07         0.34 o                         
   2   6   0         47.78         49.09         2.11 o                         
   3   6   0        288.34        288.14         9.09 o                         
   4   6   0        257.38        246.38         4.98 o                         
   5   6   0         52.80         50.87         2.48 o                         
   6   6   0         72.87         73.66         3.53 o                         
  -5   7   0         54.50         59.05         4.79 o                         
  -4   7   0        347.29        366.07        10.91 o                         
  -3   7   0        123.17        116.91         2.49 o                         
  -2   7   0         73.08         72.60         3.96 o                         
  -1   7   0          0.02         -0.40         0.84 o                         
   0   7   0        480.20        446.91         5.56 o                         
   1   7   0         73.57         71.52         3.38 o                         
   2   7   0         47.91         55.09         2.74 o                         
   3   7   0        354.63        348.30         3.99 o                         
   4   7   0        112.07        110.88         2.46 o                         
   5   7   0        254.13        257.19         6.83 o                         
  -4   8   0        148.45        150.47         6.58 o                         
  -3   8   0          3.72          4.99         0.63 o                         
  -2   8   0        170.26        150.72         4.14 o                         
  -1   8   0         26.32         24.50         1.32 o                         
   0   8   0        221.65        205.03         9.26 o                         
   1   8   0         55.14         55.40         2.93 o                         
   2   8   0        245.58        241.41         3.43 o                         
   3   8   0          5.44          5.35         1.72 o                         
   4   8   0         25.84         25.80         1.34 o                         
  -2   9   0         89.92         82.53         2.79 o                         
  -1   9   0          5.59          3.63         0.56 o                         
   0   9   0         15.26         13.44         1.49 o                         
   1   9   0          4.48          5.87         0.71 o                         
   2   9   0        175.86        180.80         3.17 o                         
  -2  -9   1          3.35          3.24         0.94 o                         
  -1  -9   1         63.21         62.81         3.98 o                         
   0  -9   1          4.08          4.44         0.56 o                         
   1  -9   1        137.97        132.51         4.26 o                         
   2  -9   1          0.05          1.04         1.26 o                         
  -4  -8   1          2.94          2.71         0.62 o                         
  -3  -8   1        125.02        131.27         4.92 o                         
  -2  -8   1        129.25        138.87         2.71 o                         
  -1  -8   1          3.27          2.74         0.46 o                         
   0  -8   1         75.54         70.96         1.88 o                         
   1  -8   1        103.48        105.06         2.42 o                         
   2  -8   1         15.39         14.61         1.20 o                         
   3  -8   1          0.48          0.87         0.86 o                         
   4  -8   1         17.18         14.41         1.52 o                         
  -5  -7   1          1.23          0.32         1.51 o                         
  -4  -7   1         52.94         58.13         2.33 o                         
  -3  -7   1        114.66        111.96         2.46 o                         
  -2  -7   1        175.97        184.37         2.88 o                         
  -1  -7   1         69.14         68.86         2.53 o                         
   0  -7   1        125.36        109.85         2.08 o                         
   1  -7   1        546.76        531.11        10.99 o                         
   2  -7   1         47.60         43.37         1.64 o                         
   3  -7   1        330.30        318.42         8.80 o                         
   4  -7   1         54.43         47.57         1.80 o                         
   5  -7   1         64.23         58.08         2.14 o                         
  -6  -6   1        252.11        253.94        13.52 o                         
  -5  -6   1         36.85         37.29         2.72 o                         
  -4  -6   1          2.41          2.64         0.79 o                         
  -3  -6   1        479.83        490.61        21.18 o                         
  -2  -6   1         75.45         84.76         1.87 o                         
  -1  -6   1        923.83        959.18         5.56 o                         
   0  -6   1         23.96         22.37         0.95 o                         
   1  -6   1        304.51        289.33         7.77 o                         
   2  -6   1        178.83        189.58         8.85 o                         
   3  -6   1        312.37        290.18         3.58 o                         
   4  -6   1         12.23         11.07         1.50 o                         
   5  -6   1          9.42         11.75         0.75 o                         
   6  -6   1        180.63        188.75         3.54 o                         
  -6  -5   1        136.41        134.35         3.81 o                         
  -5  -5   1         27.93         29.32         3.38 o                         
  -4  -5   1        448.38        460.26        13.60 o                         
  -3  -5   1         78.21         83.08         2.37 o                         
  -2  -5   1         41.28         41.63         1.26 o                         
  -1  -5   1       2272.69       2376.90         8.02 o                         
   0  -5   1        488.07        470.01         8.51 o                         
   1  -5   1        789.00        753.42        20.36 o                         
   2  -5   1        480.51        446.93         3.88 o                         
   3  -5   1        588.21        564.66         5.52 o                         
   4  -5   1        147.00        147.43         5.34 o                         
   5  -5   1          3.39          4.09         0.67 o                         
   6  -5   1        255.93        265.09         7.04 o                         
   7  -5   1          3.90          4.03         1.47 o                         
  -7  -4   1          0.10          0.86         0.90 o                         
  -6  -4   1          1.84          2.03         0.85 o                         
  -5  -4   1        589.59        570.92        28.08 o                         
  -4  -4   1        746.72        725.82        32.41 o                         
  -3  -4   1        214.34        225.73         2.71 o                         
  -2  -4   1        122.29        131.02         2.22 o                         
  -1  -4   1        982.72       1025.96         4.83 o                         
   0  -4   1          9.10          8.32         0.56 o                         
   1  -4   1        124.93        103.99         2.16 o                         
   2  -4   1        320.26        321.04         5.99 o                         
   3  -4   1        222.49        211.13         5.44 o                         
   4  -4   1        231.11        222.23         3.13 o                         
   5  -4   1         47.41         52.33         1.63 o                         
   6  -4   1        134.76        127.69         4.14 o                         
   7  -4   1         52.63         53.38         1.93 o                         
  -7  -3   1          0.10          1.04         0.95 o                         
  -6  -3   1          0.23          0.79         0.64 o                         
  -5  -3   1        275.34        278.39        17.73 o                         
  -4  -3   1        805.22        818.44        27.81 o                         
  -3  -3   1        301.68        350.31         7.17 o                         
  -2  -3   1         11.84         14.38         0.78 o                         
  -1  -3   1        268.53        271.57         2.24 o                         
   0  -3   1        175.44        195.58         4.30 o                         
   1  -3   1       1688.10       1611.14        23.04 o                         
   2  -3   1          5.23         10.57         0.55 o                         
   3  -3   1       1422.38       1459.24        13.02 o                         
   4  -3   1        318.05        320.84         9.67 o                         
   5  -3   1        350.60        348.76         5.38 o                         
   6  -3   1         31.17         31.62         1.36 o                         
   7  -3   1         22.66         21.01         1.10 o                         
   8  -3   1        146.01        152.93         3.70 o                         
  -8  -2   1        193.54        183.53         4.16 o                         
  -7  -2   1         91.42         91.56         2.35 o                         
  -6  -2   1         19.85         19.35         1.00 o                         
  -5  -2   1        115.14        105.91         6.68 o                         
  -4  -2   1         48.21         48.67         1.88 o                         
  -3  -2   1       1828.32       1818.81        35.86 o                         
  -2  -2   1        344.80        371.14         8.43 o                         
  -1  -2   1         61.31         83.26         1.10 o                         
   0  -2   1        592.98        663.64         2.69 o                         
   1  -2   1         86.01         78.02         1.01 o                         
   2  -2   1        934.66       1000.34         7.05 o                         
   3  -2   1        167.15        163.08         1.88 o                         
   4  -2   1        532.40        525.56        20.53 o                         
   5  -2   1        274.35        269.09         5.71 o                         
   6  -2   1         10.33         10.98         0.54 o                         
   7  -2   1          5.40          5.80         0.49 o                         
   8  -2   1        353.49        356.61         4.66 o                         
  -8  -1   1         28.10         24.98         1.23 o                         
  -7  -1   1        296.87        297.93         4.01 o                         
  -6  -1   1        115.62        108.02         8.33 o                         
  -5  -1   1         20.10         21.07         1.02 o                         
  -4  -1   1         19.76         23.18         0.89 o                         
  -3  -1   1       2266.46       2238.30        25.52 o                         
  -2  -1   1          6.39          4.28         0.25 o                         
  -1  -1   1        944.36        899.45         4.60 o                         
   0  -1   1        360.05        406.25         5.02 o                         
   1  -1   1       4542.16       4542.42        36.20 o                         
   2  -1   1        308.13        337.60         2.04 o                         
   3  -1   1        559.95        560.55        11.30 o                         
   4  -1   1       1139.44       1121.28        37.39 o                         
   5  -1   1        199.74        210.54         3.56 o                         
   6  -1   1         89.97         90.00         2.03 o                         
   7  -1   1        117.68        123.67         6.60 o                         
   8  -1   1         47.04         44.19         1.83 o                         
  -8   0   1         13.23         14.21         0.83 o                         
  -7   0   1        489.98        490.96        23.39 o                         
  -6   0   1        146.04        146.90         2.87 o                         
  -5   0   1        185.82        177.44         9.90 o                         
  -4   0   1         63.09         75.37         5.01 o                         
  -3   0   1       3310.91       3121.23        56.79 o                         
  -2   0   1        131.06        131.65         1.36 o                         
  -1   0   1       1170.95       1327.08        11.75 o                         
   0   0   1         31.10         27.65         0.32 o                         
   1   0   1       1704.21       1829.39        11.76 o                         
   2   0   1          0.55          1.47         0.25 o                         
   3   0   1        353.05        343.56         2.41 o                         
   4   0   1        310.75        318.38        11.33 o                         
   5   0   1         49.52         54.36         1.37 o                         
   6   0   1        938.57        921.88        16.19 o                         
   7   0   1         60.34         61.08         2.43 o                         
   8   0   1          4.33          3.97         0.67 o                         
  -8   1   1         36.24         34.19         1.80 o                         
  -7   1   1         38.11         38.41         3.55 o                         
  -6   1   1        172.06        169.54         5.22 o                         
  -5   1   1         87.46         67.93        18.19 o                         
  -4   1   1       1025.22        986.03        42.24 o                         
  -3   1   1        568.73        533.30        17.99 o                         
  -2   1   1        729.10        720.05        20.70 o                         
  -1   1   1       2712.27       2892.78        18.77 o                         
   0   1   1        627.99        563.27         1.64 o                         
   1   1   1        923.90        919.58         4.76 o                         
   2   1   1      10027.53       9506.91        77.93 o                         
   3   1   1       2183.62       2191.67        39.34 o                         
   4   1   1        239.96        221.14         5.72 o                         
   5   1   1          1.02          0.78         0.87 o                         
   6   1   1       1018.82       1022.36        21.22 o                         
   7   1   1         39.15         41.48         1.56 o                         
   8   1   1          4.24          4.44         0.57 o                         
  -8   2   1         92.50         92.11         2.60 o                         
  -7   2   1          7.69          7.84         0.54 o                         
  -6   2   1         94.84        103.22         2.23 o                         
  -5   2   1        776.55        785.64        25.08 o                         
  -4   2   1        246.91        235.52         3.01 o                         
  -3   2   1        509.56        530.03         4.73 o                         
  -2   2   1          2.05          1.00         0.39 o                         
  -1   2   1       9683.10       9132.74        64.89 o                         
   0   2   1         77.39         73.35         2.50 o                         
   1   2   1       1385.31       1378.26         3.76 o                         
   2   2   1       3202.22       3592.46        26.48 o                         
   3   2   1       2368.21       2346.89        40.01 o                         
   4   2   1         17.86         18.39         0.79 o                         
   5   2   1        216.09        205.49         8.24 o                         
   6   2   1        306.71        309.12         8.45 o                         
   7   2   1         54.64         53.19         1.98 o                         
   8   2   1         80.75         78.63         2.37 o                         
  -7   3   1         27.13         29.10         2.05 o                         
  -6   3   1        238.06        239.40         4.97 o                         
  -5   3   1        499.10        500.41         9.44 o                         
  -4   3   1        146.70        132.99         6.13 o                         
  -3   3   1         11.92         13.10         0.58 o                         
  -2   3   1         10.79         10.94         0.55 o                         
  -1   3   1       3530.40       3627.20        58.19 o                         
   0   3   1         62.57         62.00         0.94 o                         
   1   3   1        267.96        243.06         2.79 o                         
   2   3   1        284.09        276.46         3.41 o                         
   3   3   1          1.12          3.17         0.47 o                         
   4   3   1        247.34        250.54         5.99 o                         
   5   3   1        645.14        611.62        21.42 o                         
   6   3   1         51.64         53.58         1.68 o                         
   7   3   1         58.62         57.49         1.89 o                         
   8   3   1        206.23        209.51         3.69 o                         
  -7   4   1          4.81          4.67         0.49 o                         
  -6   4   1          8.65          9.20         0.54 o                         
  -5   4   1        746.92        752.32        18.78 o                         
  -4   4   1        126.18        122.52         2.20 o                         
  -3   4   1        173.31        172.76         3.62 o                         
  -2   4   1         13.84         16.22         0.76 o                         
  -1   4   1       1125.24       1116.59        24.23 o                         
   0   4   1        206.29        188.72         5.71 o                         
   1   4   1       2614.23       2478.57         6.59 o                         
   2   4   1        326.85        340.04         2.68 o                         
   3   4   1          0.73          0.82         0.50 o                         
   4   4   1        432.01        428.84        17.96 o                         
   5   4   1        776.83        759.44        25.95 o                         
   6   4   1        133.00        130.33         2.58 o                         
   7   4   1          0.97          1.97         1.45 o                         
  -7   5   1         66.24         63.90         2.27 o                         
  -6   5   1        111.40        105.12         2.57 o                         
  -5   5   1        264.59        269.22         3.75 o                         
  -4   5   1         15.46         19.11         1.01 o                         
  -3   5   1        382.07        376.95         7.90 o                         
  -2   5   1        350.91        336.95        10.40 o                         
  -1   5   1        135.67        137.34         4.64 o                         
   0   5   1        255.72        228.67         5.36 o                         
   1   5   1        384.07        353.31         5.37 o                         
   2   5   1         41.93         44.66         1.16 o                         
   3   5   1         11.18         10.75         0.62 o                         
   4   5   1         75.59         78.84         3.07 o                         
   5   5   1        183.78        176.48         8.76 o                         
   6   5   1         96.44        100.43         4.94 o                         
   7   5   1         44.32         50.72         2.48 o                         
  -6   6   1         21.88         24.18         2.06 o                         
  -5   6   1          1.17          0.91         0.77 o                         
  -4   6   1         33.70         30.85         2.29 o                         
  -3   6   1        402.39        391.83         6.17 o                         
  -2   6   1         49.30         45.61         1.41 o                         
  -1   6   1         28.48         28.52         2.96 o                         
   0   6   1         39.79         42.60         1.24 o                         
   1   6   1        591.11        552.57         5.51 o                         
   2   6   1        355.98        357.37         5.93 o                         
   3   6   1        398.58        428.15         3.93 o                         
   4   6   1         75.30         69.21         2.92 o                         
   5   6   1          0.20         -0.36         0.73 o                         
   6   6   1        186.73        183.19         3.38 o                         
  -5   7   1          4.66          4.63         0.48 o                         
  -4   7   1         38.61         37.52         1.73 o                         
  -3   7   1        284.77        277.89         5.59 o                         
  -2   7   1         82.67         80.06         2.00 o                         
  -1   7   1        290.44        270.33         3.33 o                         
   0   7   1          0.18          0.94         0.56 o                         
   1   7   1         35.70         34.27         1.69 o                         
   2   7   1        419.50        419.99         6.98 o                         
   3   7   1        291.13        295.23         8.60 o                         
   4   7   1         21.51         22.07         1.18 o                         
   5   7   1         17.06         18.33         0.93 o                         
  -4   8   1        116.30        116.47         2.87 o                         
  -3   8   1        116.84        109.75         2.60 o                         
  -2   8   1         61.09         62.66         1.93 o                         
  -1   8   1        654.99        633.60         9.56 o                         
   0   8   1         16.13         14.80         0.85 o                         
   1   8   1        120.45        117.27         4.13 o                         
   2   8   1        118.47        120.37         2.39 o                         
   3   8   1        158.48        162.24         2.88 o                         
   4   8   1        112.14        107.41         7.47 o                         
  -2   9   1         37.93         43.98         1.79 o                         
  -1   9   1        107.91        111.69         2.59 o                         
   0   9   1         34.84         27.99         1.39 o                         
   1   9   1          6.38          6.63         0.45 o                         
   2   9   1         27.37         24.16         1.19 o                         
   3   9   1         24.01         23.01         1.12 o                         
  -1  -9   2          0.63          2.02         0.82 o                         
   0  -9   2         45.34         43.85         1.66 o                         
   1  -9   2         57.15         56.56         2.09 o                         
   2  -9   2         92.91        103.11         3.64 o                         
  -3  -8   2         22.29         20.47         1.82 o                         
  -2  -8   2         14.92         16.41         1.01 o                         
  -1  -8   2         32.88         35.82         1.58 o                         
   0  -8   2         63.22         54.11         4.31 o                         
   1  -8   2        113.52         95.05         3.93 o                         
   2  -8   2         26.80         25.48         1.21 o                         
   3  -8   2          4.07          4.43         0.87 o                         
   4  -8   2         77.61         84.98         2.92 o                         
  -5  -7   2          6.02          5.26         1.02 o                         
  -4  -7   2        309.14        300.62         8.35 o                         
  -3  -7   2        197.51        196.69        11.55 o                         
  -2  -7   2        121.50        135.29         4.37 o                         
  -1  -7   2         10.62         12.00         0.69 o                         
   0  -7   2        449.57        416.91         8.11 o                         
   1  -7   2          6.54          5.55         0.44 o                         
   2  -7   2          0.98          0.57         0.77 o                         
   3  -7   2         12.76         15.96         0.83 o                         
   4  -7   2        235.16        233.09         8.72 o                         
   5  -7   2          5.07          4.70         0.55 o                         
  -6  -6   2         51.73         58.41         3.61 o                         
  -5  -6   2         23.41         23.60         2.43 o                         
  -4  -6   2        322.18        317.23        13.09 o                         
  -3  -6   2        123.03        137.07         5.95 o                         
  -2  -6   2         17.13         20.06         0.98 o                         
  -1  -6   2          4.15          2.80         0.83 o                         
   0  -6   2        648.32        701.43         5.67 o                         
   1  -6   2         69.78         71.11         3.76 o                         
   2  -6   2          0.56          0.96         0.66 o                         
   3  -6   2        470.54        468.39         4.53 o                         
   4  -6   2         78.75         76.28         5.18 o                         
   5  -6   2         59.80         61.55         2.00 o                         
   6  -6   2         35.19         42.74         1.89 o                         
  -6  -5   2         50.14         50.03         1.95 o                         
  -5  -5   2         15.33         17.33         0.98 o                         
  -4  -5   2        382.68        378.45        18.53 o                         
  -3  -5   2        200.18        216.46         2.98 o                         
  -2  -5   2        176.70        187.90         2.63 o                         
  -1  -5   2        492.76        535.77         4.16 o                         
   0  -5   2       1007.88       1078.00        12.57 o                         
   1  -5   2         57.48         59.56         5.11 o                         
   2  -5   2        594.04        596.80         4.42 o                         
   3  -5   2        504.53        495.51         8.29 o                         
   4  -5   2         13.85          9.04         0.50 o                         
   5  -5   2        234.37        239.36         3.49 o                         
   6  -5   2        183.09        193.73         3.40 o                         
   7  -5   2         98.04         91.11         2.55 o                         
  -7  -4   2        300.35        294.89        12.12 o                         
  -6  -4   2         78.05         73.83         4.53 o                         
  -5  -4   2         15.06         13.77         1.66 o                         
  -4  -4   2        220.37        215.22         5.97 o                         
  -3  -4   2        915.55        966.11        27.14 o                         
  -2  -4   2       1117.06       1203.68        22.50 o                         
  -1  -4   2          2.23          3.22         0.61 o                         
   0  -4   2        914.20        939.84        11.10 o                         
   1  -4   2        996.38       1053.13        23.17 o                         
   2  -4   2       2594.42       2627.34        17.41 o                         
   3  -4   2        223.71        233.90         6.61 o                         
   4  -4   2          8.32          8.21         1.30 o                         
   5  -4   2        501.81        495.66        10.33 o                         
   6  -4   2         66.97         71.67         3.47 o                         
   7  -4   2         32.27         31.88         2.99 o                         
  -7  -3   2        219.86        218.80         9.59 o                         
  -6  -3   2         88.07         85.64         3.03 o                         
  -5  -3   2         63.50         58.54         2.07 o                         
  -4  -3   2         56.22         50.41         1.40 o                         
  -3  -3   2         39.32         42.32         1.21 o                         
  -2  -3   2       2804.12       2890.63        33.47 o                         
  -1  -3   2        274.93        301.05         3.96 o                         
   0  -3   2        776.79        869.42         9.54 o                         
   1  -3   2       2150.51       2058.82        26.55 o                         
   2  -3   2       2189.38       2145.15         6.49 o                         
   3  -3   2         12.49         15.49         0.76 o                         
   4  -3   2        128.73        120.35         4.56 o                         
   5  -3   2        374.25        373.16         3.83 o                         
   6  -3   2          0.39          0.20         0.79 o                         
   7  -3   2         70.72         73.70         2.12 o                         
   8  -3   2          0.13          1.45         0.93 o                         
  -7  -2   2          0.42         -0.92         0.92 o                         
  -6  -2   2        288.20        288.90         3.79 o                         
  -5  -2   2        408.94        390.52        20.54 o                         
  -4  -2   2        168.13        173.67         6.23 o                         
  -3  -2   2        517.50        537.95         7.23 o                         
  -2  -2   2       2508.45       2591.36        23.05 o                         
  -1  -2   2       1440.11       1554.44         9.98 o                         
   0  -2   2        917.14        965.17         5.79 o                         
   1  -2   2        935.55       1003.68        18.85 o                         
   2  -2   2        174.28        192.24         1.74 o                         
   3  -2   2        169.11        170.34         1.89 o                         
   4  -2   2        550.89        537.14        13.64 o                         
   5  -2   2        489.33        479.86         6.76 o                         
   6  -2   2          6.59          5.28         0.40 o                         
   7  -2   2        154.71        157.81         2.96 o                         
   8  -2   2        139.43        150.09         3.16 o                         
  -7  -1   2         19.89         17.36         1.06 o                         
  -6  -1   2        443.11        439.99        21.75 o                         
  -5  -1   2        374.94        373.26        16.97 o                         
  -4  -1   2        638.94        614.53        22.91 o                         
  -3  -1   2        610.13        622.95         7.03 o                         
  -2  -1   2         14.03         13.75         0.94 o                         
  -1  -1   2          0.98          5.55         0.41 o                         
   0  -1   2       3318.73       3500.71        26.74 o                         
   1  -1   2        537.98        530.81         2.11 o                         
   2  -1   2          1.43          0.76         0.35 o                         
   3  -1   2        139.30        109.51         1.42 o                         
   4  -1   2       2326.12       2176.02        69.30 o                         
   5  -1   2        118.23        112.32         4.42 o                         
   6  -1   2          7.92          6.86         0.42 o                         
   7  -1   2        178.23        181.78         3.27 o                         
   8  -1   2        106.43        105.75         3.02 o                         
  -8   0   2         97.49         96.21         2.60 o                         
  -7   0   2          0.67          0.09         0.85 o                         
  -6   0   2         83.70         84.85         2.05 o                         
  -5   0   2         67.89         63.10         5.68 o                         
  -4   0   2       1306.18       1218.67        47.93 o                         
  -3   0   2        147.31        155.86         4.59 o                         
  -2   0   2        474.17        567.01         6.48 o                         
  -1   0   2       3043.00       3258.80        21.56 o                         
   0   0   2        118.72        133.60         1.32 o                         
   1   0   2          9.64         16.04         0.44 o                         
   2   0   2         61.24         70.13         0.96 o                         
   3   0   2       1811.43       1723.54        30.03 o                         
   4   0   2        141.22        125.35         6.07 o                         
   5   0   2         70.78         66.45         2.02 o                         
   6   0   2          2.61          3.06         0.77 o                         
   7   0   2        271.98        272.79         3.74 o                         
   8   0   2         20.11         22.19         1.15 o                         
  -7   1   2         72.29         75.67         2.23 o                         
  -6   1   2          0.40          0.88         0.65 o                         
  -5   1   2        158.60        159.33         4.10 o                         
  -4   1   2       1155.56       1082.21        42.07 o                         
  -3   1   2        337.81        341.76         2.98 o                         
  -2   1   2        868.55        883.17        16.07 o                         
  -1   1   2       3134.54       3336.40        28.37 o                         
   0   1   2       1728.52       1784.35        13.76 o                         
   1   1   2        235.31        263.57         2.90 o                         
   2   1   2      11294.74      10609.36       113.93 o                         
   3   1   2       1922.64       2024.35         5.78 o                         
   4   1   2        374.14        352.73         6.52 o                         
   5   1   2         65.58         67.94         2.82 o                         
   6   1   2        120.48        120.27         2.30 o                         
   7   1   2         83.26         84.45         3.70 o                         
   8   1   2         48.15         47.60         1.83 o                         
  -7   2   2        232.81        236.98         4.71 o                         
  -6   2   2          7.92          8.87         0.48 o                         
  -5   2   2          0.28          0.67         0.70 o                         
  -4   2   2        561.86        537.81        26.54 o                         
  -3   2   2        487.74        526.87        13.36 o                         
  -2   2   2       6175.22       6585.73        73.46 o                         
  -1   2   2        973.47        973.24        14.48 o                         
   0   2   2          2.95          5.00         0.26 o                         
   1   2   2         24.19         20.33         0.55 o                         
   2   2   2       1273.14       1268.00         9.16 o                         
   3   2   2       1545.64       1671.91        25.83 o                         
   4   2   2       1170.30       1130.39        29.10 o                         
   5   2   2        439.70        431.91         9.59 o                         
   6   2   2         16.09         18.22         0.87 o                         
   7   2   2         28.51         29.22         1.35 o                         
   8   2   2        142.52        131.47         2.91 o                         
  -7   3   2         37.69         41.31         2.84 o                         
  -6   3   2        116.94        112.44         5.32 o                         
  -5   3   2         72.91         74.20         1.90 o                         
  -4   3   2         30.96         31.54         1.18 o                         
  -3   3   2         32.16         36.44         1.11 o                         
  -2   3   2       4462.27       4739.62        38.38 o                         
  -1   3   2         22.54         24.07         0.77 o                         
   0   3   2        994.37        954.32         7.50 o                         
   1   3   2        646.97        624.74         2.94 o                         
   2   3   2       3568.91       3733.34        29.99 o                         
   3   3   2        932.63       1009.92        14.64 o                         
   4   3   2          0.28          0.40         0.48 o                         
   5   3   2       1438.50       1341.18        25.92 o                         
   6   3   2        109.05        107.42         4.22 o                         
   7   3   2         54.91         52.00         5.77 o                         
   8   3   2          9.29          8.54         1.48 o                         
  -7   4   2          8.71          8.90         0.57 o                         
  -6   4   2        494.41        509.91        22.30 o                         
  -5   4   2        372.07        386.01        12.79 o                         
  -4   4   2        385.14        386.82        22.50 o                         
  -3   4   2          3.69          2.58         0.28 o                         
  -2   4   2       1561.90       1527.00         7.39 o                         
  -1   4   2          0.34         -0.12         0.65 o                         
   0   4   2        328.08        311.06         5.50 o                         
   1   4   2       1567.39       1479.22         5.18 o                         
   2   4   2         30.24         31.93         0.90 o                         
   3   4   2         11.97         14.51         0.74 o                         
   4   4   2         45.97         51.28         1.36 o                         
   5   4   2        419.26        405.97        14.80 o                         
   6   4   2          2.64          2.48         0.44 o                         
   7   4   2        111.57        110.16         2.61 o                         
  -6   5   2         85.75         88.35         2.47 o                         
  -5   5   2         87.68         92.29         6.46 o                         
  -4   5   2         54.48         50.92         1.62 o                         
  -3   5   2         56.86         55.11         1.53 o                         
  -2   5   2          1.59          2.27         0.34 o                         
  -1   5   2         73.35         64.91         1.37 o                         
   0   5   2        794.05        765.67         9.77 o                         
   1   5   2        788.86        785.85         4.29 o                         
   2   5   2         57.08         53.73         1.23 o                         
   3   5   2         67.96         69.49         3.04 o                         
   4   5   2       1153.50       1097.73        29.27 o                         
   5   5   2        118.88        114.97         7.85 o                         
   6   5   2         38.34         41.61         2.28 o                         
   7   5   2        293.31        279.53         4.22 o                         
  -6   6   2         93.22         99.24         2.70 o                         
  -5   6   2         10.63          8.08         0.54 o                         
  -4   6   2        395.59        398.41        11.30 o                         
  -3   6   2        165.90        159.95         2.68 o                         
  -2   6   2         28.41         28.05         2.11 o                         
  -1   6   2         28.79         28.34         1.11 o                         
   0   6   2        943.43        906.94         7.91 o                         
   1   6   2         63.66         64.12         1.51 o                         
   2   6   2         58.76         51.13         2.37 o                         
   3   6   2         52.56         51.80         1.47 o                         
   4   6   2        611.49        577.65         6.34 o                         
   5   6   2          1.56          0.78         0.76 o                         
   6   6   2          2.46          3.74         0.59 o                         
  -5   7   2         11.23         13.27         0.90 o                         
  -4   7   2         72.77         70.46         2.76 o                         
  -3   7   2         14.80         14.66         0.77 o                         
  -2   7   2          1.19          1.53         0.73 o                         
  -1   7   2          1.40          2.03         0.69 o                         
   0   7   2        612.62        578.35         4.63 o                         
   1   7   2          7.44          6.40         0.39 o                         
   2   7   2          0.31          0.24         0.76 o                         
   3   7   2        124.66        122.13         4.23 o                         
   4   7   2         50.87         46.12         1.59 o                         
   5   7   2         58.51         51.50         2.25 o                         
   6   7   2         15.96         16.75         0.96 o                         
  -4   8   2        123.74        128.63         3.03 o                         
  -3   8   2          9.96         10.87         0.58 o                         
  -2   8   2         89.73         92.24         2.30 o                         
  -1   8   2         78.65        101.47         7.69 o                         
   0   8   2        101.79         97.72         2.15 o                         
   1   8   2         68.07         62.46         2.70 o                         
   2   8   2         48.65         50.90         1.61 o                         
   3   8   2         81.91         86.32         2.83 o                         
   4   8   2         40.46         43.29         1.68 o                         
  -2   9   2        157.91        160.69         4.46 o                         
  -1   9   2          9.25          7.86         0.65 o                         
   0   9   2         19.46         18.18         1.07 o                         
   1   9   2        208.13        200.09         4.03 o                         
   2   9   2        234.83        227.40         3.53 o                         
   3   9   2         51.32         54.02         1.99 o                         
   0  -9   3         11.08         13.43         0.73 o                         
   1  -9   3        101.83        107.45         2.82 o                         
  -3  -8   3        247.15        262.70         9.49 o                         
  -2  -8   3          0.00          0.62         0.92 o                         
  -1  -8   3         63.36         69.99         3.18 o                         
   0  -8   3        186.81        201.33         3.19 o                         
   1  -8   3        111.10        112.78         2.58 o                         
   2  -8   3          1.82          2.51         0.53 o                         
   3  -8   3         54.87         57.88         2.04 o                         
   4  -8   3        181.43        193.06         3.63 o                         
  -4  -7   3          0.63          1.85         0.93 o                         
  -3  -7   3        524.03        539.53        12.33 o                         
  -2  -7   3         70.03         72.55         3.86 o                         
  -1  -7   3         39.34         39.83         1.67 o                         
   0  -7   3          9.05          9.13         1.06 o                         
   1  -7   3         88.28         84.41         1.99 o                         
   2  -7   3          0.55          2.37         0.72 o                         
   3  -7   3         14.10         19.84         1.53 o                         
   4  -7   3         82.22         81.24         2.96 o                         
   5  -7   3          8.18          8.81         0.57 o                         
  -5  -6   3          2.49          6.52         0.50 o                         
  -4  -6   3          8.41          8.19         0.52 o                         
  -3  -6   3        132.78        142.84         3.14 o                         
  -2  -6   3        112.49        124.70         2.40 o                         
  -1  -6   3          2.89          4.01         0.48 o                         
   0  -6   3         86.67         89.64         3.67 o                         
   1  -6   3         25.03         26.00         1.07 o                         
   2  -6   3        150.14        147.87         2.46 o                         
   3  -6   3        149.71        161.38         2.67 o                         
   4  -6   3         38.48         37.89         4.04 o                         
   5  -6   3         84.55         82.20         3.19 o                         
   6  -6   3        172.80        182.35         3.45 o                         
  -6  -5   3          1.58          1.35         0.92 o                         
  -5  -5   3        179.10        172.18         5.91 o                         
  -4  -5   3          3.52          5.46         0.43 o                         
  -3  -5   3        211.79        236.03         6.80 o                         
  -2  -5   3        263.69        276.73         3.24 o                         
  -1  -5   3        690.15        770.21        11.56 o                         
   0  -5   3          6.85          9.44         1.24 o                         
   1  -5   3        360.61        370.31         5.53 o                         
   2  -5   3        291.06        297.18         4.26 o                         
   3  -5   3        330.63        338.15         3.57 o                         
   4  -5   3          0.82          1.20         0.68 o                         
   5  -5   3          1.46          3.32         0.53 o                         
   6  -5   3        215.80        211.69         3.53 o                         
   7  -5   3          4.32          4.68         0.59 o                         
  -6  -4   3          1.58          1.59         0.83 o                         
  -5  -4   3        404.46        398.38        17.47 o                         
  -4  -4   3         87.53         85.28         3.73 o                         
  -3  -4   3         42.02         40.47         1.39 o                         
  -2  -4   3         74.10         73.48         1.58 o                         
  -1  -4   3        924.49        992.58         5.07 o                         
   0  -4   3          8.80          9.18         0.49 o                         
   1  -4   3        214.54        214.25         5.15 o                         
   2  -4   3        717.68        714.09         4.62 o                         
   3  -4   3        414.36        393.32         3.90 o                         
   4  -4   3         98.77         94.63         3.75 o                         
   5  -4   3          0.40          0.22         0.71 o                         
   6  -4   3        282.18        284.78        10.78 o                         
   7  -4   3         18.75         24.63         3.12 o                         
  -7  -3   3          8.29          8.07         0.56 o                         
  -6  -3   3          0.14          1.43         0.83 o                         
  -5  -3   3        572.58        563.20        29.18 o                         
  -4  -3   3         55.51         53.70         1.53 o                         
  -3  -3   3        783.66        793.73        19.72 o                         
  -2  -3   3         17.25         20.39         0.89 o                         
  -1  -3   3       3881.73       4212.99       175.65 o                         
   0  -3   3        242.12        261.89         3.89 o                         
   1  -3   3        717.49        752.18        14.12 o                         
   2  -3   3       1880.17       1914.25         6.16 o                         
   3  -3   3          1.98          4.18         1.23 o                         
   4  -3   3       1125.66       1099.78        37.14 o                         
   5  -3   3         33.84         36.19         1.30 o                         
   6  -3   3        109.99        106.54         4.38 o                         
   7  -3   3        108.64        113.68         2.98 o                         
   8  -3   3        173.33        180.76         3.49 o                         
  -7  -2   3         44.12         48.83         1.88 o                         
  -6  -2   3        135.14        135.95         6.75 o                         
  -5  -2   3        380.91        373.55        11.00 o                         
  -4  -2   3        106.30        107.26         5.03 o                         
  -3  -2   3        468.70        459.50        15.10 o                         
  -2  -2   3        365.20        408.38        14.29 o                         
  -1  -2   3       1079.98       1164.69         8.89 o                         
   0  -2   3        344.68        362.92         4.28 o                         
   1  -2   3       2062.25       1999.28        36.03 o                         
   2  -2   3        434.27        447.44         4.34 o                         
   3  -2   3          1.00          1.19         0.43 o                         
   4  -2   3       1811.99       1724.49        54.59 o                         
   5  -2   3        714.03        728.51        19.35 o                         
   6  -2   3         93.06         95.87         2.13 o                         
   7  -2   3         34.45         33.24         2.03 o                         
   8  -2   3         70.85         74.23         4.54 o                         
  -7  -1   3         68.19         66.80         5.01 o                         
  -6  -1   3        228.39        233.78        10.41 o                         
  -5  -1   3        163.12        161.17         6.70 o                         
  -4  -1   3         15.72         19.86         0.95 o                         
  -3  -1   3       1253.17       1229.35        30.95 o                         
  -2  -1   3          3.88          4.86         0.34 o                         
  -1  -1   3        648.50        685.32        12.39 o                         
   0  -1   3       5819.16       6012.28        43.90 o                         
   1  -1   3       4379.81       4509.55        82.83 o                         
   2  -1   3        171.33        167.14         1.52 o                         
   3  -1   3         84.23         88.54         1.31 o                         
   4  -1   3        389.79        377.69         3.03 o                         
   5  -1   3        126.03        127.20         5.96 o                         
   6  -1   3        265.21        269.22         5.40 o                         
   7  -1   3          2.84          3.52         1.41 o                         
   8  -1   3         37.35         34.03         1.65 o                         
  -7   0   3        220.86        226.14         3.71 o                         
  -6   0   3         72.90         69.58         4.89 o                         
  -5   0   3        109.25        105.52         2.13 o                         
  -4   0   3        433.55        447.48        15.60 o                         
  -3   0   3        439.81        446.44        15.12 o                         
  -2   0   3        184.06        181.38         3.30 o                         
  -1   0   3         55.59         75.12         1.17 o                         
   0   0   3        443.86        422.29         2.04 o                         
   1   0   3       1638.16       1565.75        55.04 o                         
   2   0   3         22.84         16.44         0.52 o                         
   3   0   3       1475.67       1466.73         8.93 o                         
   4   0   3          1.57          2.27         0.43 o                         
   5   0   3         70.51         78.77         2.04 o                         
   6   0   3        935.71        903.41        19.47 o                         
   7   0   3         94.50         97.19         3.78 o                         
   8   0   3         36.42         37.26         1.68 o                         
  -7   1   3        149.50        149.14         7.99 o                         
  -6   1   3         43.75         42.80         1.66 o                         
  -5   1   3        366.91        385.19        11.32 o                         
  -4   1   3        328.98        326.85        10.64 o                         
  -3   1   3       1089.01       1070.50        21.01 o                         
  -2   1   3        136.24        138.29         3.32 o                         
  -1   1   3       2524.56       2654.66        32.37 o                         
   0   1   3         14.65         19.58         0.52 o                         
   1   1   3        132.96        156.27         1.28 o                         
   2   1   3        774.11        688.60         2.96 o                         
   3   1   3       1086.71       1077.84        20.56 o                         
   4   1   3        101.58        103.57         1.57 o                         
   5   1   3         87.55         80.41         2.00 o                         
   6   1   3        431.72        433.41         4.13 o                         
   7   1   3         26.74         26.91         1.35 o                         
   8   1   3         54.79         52.12         1.95 o                         
  -7   2   3         81.95         82.72         2.38 o                         
  -6   2   3          0.05          0.01         0.74 o                         
  -5   2   3        350.74        354.81         6.71 o                         
  -4   2   3          3.77          4.25         0.33 o                         
  -3   2   3         35.22         41.23         3.92 o                         
  -2   2   3        296.39        272.43         4.46 o                         
  -1   2   3       1210.47       1156.40         4.88 o                         
   0   2   3        956.65        957.38        12.01 o                         
   1   2   3        608.44        612.82         2.74 o                         
   2   2   3       1780.55       1806.93        23.41 o                         
   3   2   3        701.50        680.62        12.76 o                         
   4   2   3       1215.72       1188.61        21.03 o                         
   5   2   3          0.78          1.91         0.38 o                         
   6   2   3        366.46        354.69         3.82 o                         
   7   2   3          5.03          6.89         0.64 o                         
   8   2   3        148.25        143.28         3.03 o                         
  -7   3   3         25.37         25.91         2.33 o                         
  -6   3   3          0.18         -0.09         0.81 o                         
  -5   3   3        741.67        743.51        14.42 o                         
  -4   3   3        310.12        305.25        10.68 o                         
  -3   3   3        394.27        397.02        13.16 o                         
  -2   3   3       1084.68       1090.76         5.50 o                         
  -1   3   3       2758.98       2654.79        41.06 o                         
   0   3   3        819.46        823.32         4.14 o                         
   1   3   3       1131.27       1095.61         4.11 o                         
   2   3   3        961.13        908.94        13.87 o                         
   3   3   3        141.07        154.66         2.94 o                         
   4   3   3       1102.15       1067.93         5.75 o                         
   5   3   3         26.78         25.35         1.13 o                         
   6   3   3          6.84          5.88         0.42 o                         
   7   3   3         14.48         15.79         0.89 o                         
   8   3   3         91.21         98.37         2.60 o                         
  -7   4   3          4.90          5.99         0.56 o                         
  -6   4   3          0.37          1.06         1.12 o                         
  -5   4   3        105.38        108.14         4.12 o                         
  -4   4   3        350.90        345.59        11.58 o                         
  -3   4   3        544.91        548.51        12.40 o                         
  -2   4   3         37.71         33.72         1.07 o                         
  -1   4   3         34.89         35.84         1.14 o                         
   0   4   3        918.29        901.38        14.74 o                         
   1   4   3       1585.48       1500.84         8.87 o                         
   2   4   3        325.57        329.49         5.39 o                         
   3   4   3         47.70         52.63         4.27 o                         
   4   4   3       1492.21       1439.63        21.90 o                         
   5   4   3         10.87         11.54         0.69 o                         
   6   4   3          9.81          9.07         0.51 o                         
   7   4   3         99.35         92.33         4.71 o                         
  -6   5   3          0.44          1.62         0.90 o                         
  -5   5   3         21.07         22.22         1.05 o                         
  -4   5   3         13.79         12.20         0.64 o                         
  -3   5   3       2154.68       2045.30        37.52 o                         
  -2   5   3        160.33        162.13         2.60 o                         
  -1   5   3        126.88        124.58         4.06 o                         
   0   5   3        974.47        925.44         4.86 o                         
   1   5   3       1699.38       1656.16        19.03 o                         
   2   5   3        179.88        183.16         4.51 o                         
   3   5   3         58.87         59.07         3.17 o                         
   4   5   3        464.63        444.28         3.90 o                         
   5   5   3         17.87         17.02         0.85 o                         
   6   5   3         42.77         44.95         2.29 o                         
   7   5   3          1.44          1.39         0.88 o                         
  -5   6   3          2.78          3.80         0.59 o                         
  -4   6   3          0.26          2.07         0.79 o                         
  -3   6   3        828.65        801.40        12.67 o                         
  -2   6   3          5.94          5.45         0.81 o                         
  -1   6   3         26.75         26.79         1.08 o                         
   0   6   3          5.51          3.87         0.32 o                         
   1   6   3         63.19         58.37         1.48 o                         
   2   6   3         92.95         94.09         2.73 o                         
   3   6   3         10.77         10.89         0.57 o                         
   4   6   3        163.55        156.41         2.59 o                         
   5   6   3         10.52         13.26         1.16 o                         
   6   6   3        173.52        184.75         7.56 o                         
  -5   7   3         31.81         36.19         1.74 o                         
  -4   7   3         25.79         25.04         1.18 o                         
  -3   7   3         41.11         42.96         2.33 o                         
  -2   7   3         88.01         91.39         2.11 o                         
  -1   7   3         97.26         94.11         2.10 o                         
   0   7   3         18.16         21.39         1.08 o                         
   1   7   3          2.13          2.06         0.62 o                         
   2   7   3        147.69        150.49         2.45 o                         
   3   7   3        254.27        255.47         3.83 o                         
   4   7   3         45.69         44.72         2.49 o                         
   5   7   3          6.33          6.24         0.47 o                         
   6   7   3        281.03        273.14         9.69 o                         
  -3   8   3          3.38          3.65         0.81 o                         
  -2   8   3          6.11          6.76         0.48 o                         
  -1   8   3        235.78        229.50         3.43 o                         
   0   8   3         26.28         23.57         1.34 o                         
   1   8   3          0.18         -0.62         0.65 o                         
   2   8   3        138.51        139.14         2.73 o                         
   3   8   3        103.64         98.32         2.32 o                         
   4   8   3          4.51          6.02         0.45 o                         
  -2   9   3          4.35          4.40         0.52 o                         
  -1   9   3        159.40        159.63         3.06 o                         
   0   9   3         37.81         41.63         3.24 o                         
   1   9   3         16.05         17.18         0.97 o                         
   2   9   3         49.49         51.57         2.45 o                         
   3   9   3         26.30         25.94         1.26 o                         
  -2  -8   4        242.72        249.87         6.80 o                         
  -1  -8   4         19.43         20.94         1.11 o                         
   0  -8   4        201.71        211.64         3.28 o                         
   1  -8   4        238.21        243.73         3.53 o                         
   2  -8   4        104.47         95.76         2.43 o                         
   3  -8   4        166.40        171.53         3.30 o                         
  -4  -7   4         12.31         14.34         1.32 o                         
  -3  -7   4          3.62          2.11         1.12 o                         
  -2  -7   4        139.78        146.49         5.54 o                         
  -1  -7   4         64.32         65.78         1.88 o                         
   0  -7   4         46.27         47.99         1.60 o                         
   1  -7   4          0.75          1.02         0.68 o                         
   2  -7   4         25.50         24.10         1.27 o                         
   3  -7   4        427.34        423.28         4.64 o                         
   4  -7   4         18.24         20.28         1.10 o                         
   5  -7   4         15.22         16.29         0.97 o                         
  -5  -6   4         14.29         14.28         0.79 o                         
  -4  -6   4         68.32         70.84         4.70 o                         
  -3  -6   4         21.86         19.41         0.96 o                         
  -2  -6   4        337.76        355.67        11.80 o                         
  -1  -6   4       1116.44       1183.98        10.21 o                         
   0  -6   4        389.47        405.28         3.84 o                         
   1  -6   4         14.67         15.76         0.78 o                         
   2  -6   4        236.87        243.70         3.10 o                         
   3  -6   4        451.59        432.16         7.46 o                         
   4  -6   4         26.20         24.89         1.26 o                         
   5  -6   4          3.85          6.14         1.06 o                         
   6  -6   4          5.49          7.18         0.58 o                         
  -5  -5   4        145.61        145.82         6.96 o                         
  -4  -5   4        291.78        306.93        24.32 o                         
  -3  -5   4        179.41        181.24         5.53 o                         
  -2  -5   4         88.84         93.54         2.01 o                         
  -1  -5   4        329.00        354.55         3.52 o                         
   0  -5   4          2.06          1.64         0.72 o                         
   1  -5   4        295.94        292.33         3.45 o                         
   2  -5   4        126.84        129.45         2.07 o                         
   3  -5   4         25.95         24.42         1.84 o                         
   4  -5   4          0.13         -0.51         0.70 o                         
   5  -5   4        182.18        198.13         3.20 o                         
   6  -5   4          2.52          4.89         0.49 o                         
   7  -5   4         59.20         55.43         2.11 o                         
  -6  -4   4         10.79         10.26         0.59 o                         
  -5  -4   4         91.35         81.66         2.24 o                         
  -4  -4   4        350.17        355.10        15.44 o                         
  -3  -4   4         14.89         16.04         1.48 o                         
  -2  -4   4        287.35        294.51         8.93 o                         
  -1  -4   4        257.95        274.37         2.82 o                         
   0  -4   4          2.07          1.21         0.30 o                         
   1  -4   4        863.50        859.52         4.49 o                         
   2  -4   4        295.42        297.87         2.80 o                         
   3  -4   4        119.42        116.71         1.94 o                         
   4  -4   4         34.11         32.77         1.66 o                         
   5  -4   4        618.41        644.01         5.28 o                         
   6  -4   4         12.52         12.43         0.62 o                         
   7  -4   4          4.66          5.15         1.11 o                         
  -6  -3   4        132.05        128.62         7.94 o                         
  -5  -3   4         39.17         36.45         2.76 o                         
  -4  -3   4        274.81        276.29        13.59 o                         
  -3  -3   4        315.45        319.78         8.52 o                         
  -2  -3   4        656.96        667.74        17.48 o                         
  -1  -3   4        372.41        426.03         3.17 o                         
   0  -3   4        127.55        146.41         2.44 o                         
   1  -3   4       1109.34       1147.05         4.71 o                         
   2  -3   4        297.33        281.53         2.49 o                         
   3  -3   4         57.45         52.55         1.24 o                         
   4  -3   4        110.37        119.20         1.98 o                         
   5  -3   4        828.50        831.31         5.67 o                         
   6  -3   4          1.67          3.17         0.56 o                         
   7  -3   4          6.83          8.03         0.50 o                         
  -7  -2   4          1.88          2.05         0.93 o                         
  -6  -2   4        106.35        107.91         4.41 o                         
  -5  -2   4        660.39        648.38        30.70 o                         
  -4  -2   4        119.91        116.09         4.58 o                         
  -3  -2   4        641.00        670.86        19.56 o                         
  -2  -2   4       1125.69       1119.87        25.54 o                         
  -1  -2   4        110.38        120.17         1.59 o                         
   0  -2   4       1754.39       1830.68        22.42 o                         
   1  -2   4       3831.82       4351.45        57.37 o                         
   2  -2   4        221.90        220.16         5.12 o                         
   3  -2   4        746.90        720.11         3.99 o                         
   4  -2   4          6.35          4.42         0.30 o                         
   5  -2   4        379.68        378.29         3.68 o                         
   6  -2   4         70.53         74.48         5.41 o                         
   7  -2   4         87.81         87.24         2.27 o                         
   8  -2   4         19.48         17.51         1.06 o                         
  -7  -1   4         43.96         51.42         6.47 o                         
  -6  -1   4        234.90        231.58         6.74 o                         
  -5  -1   4        126.77        120.43         7.26 o                         
  -4  -1   4        468.79        472.19        22.30 o                         
  -3  -1   4         74.31         74.36         3.18 o                         
  -2  -1   4       1301.75       1328.53        17.11 o                         
  -1  -1   4        320.51        301.09         2.31 o                         
   0  -1   4       3394.47       3727.43        28.08 o                         
   1  -1   4        611.78        635.80         9.33 o                         
   2  -1   4        384.70        398.11         2.51 o                         
   3  -1   4       1542.69       1506.75         5.43 o                         
   4  -1   4          6.22          5.94         0.36 o                         
   5  -1   4        157.60        161.48         6.41 o                         
   6  -1   4        132.33        129.40         3.25 o                         
   7  -1   4        696.49        682.79        26.91 o                         
   8  -1   4         11.28         11.05         0.58 o                         
  -7   0   4         63.30         63.72         2.16 o                         
  -6   0   4        185.60        189.79         9.84 o                         
  -5   0   4          0.13         -0.36         1.19 o                         
  -4   0   4        993.13        998.83        41.45 o                         
  -3   0   4        232.28        230.79         6.21 o                         
  -2   0   4       1254.07       1283.02        19.26 o                         
  -1   0   4       1393.06       1456.20         4.87 o                         
   0   0   4       1119.11       1058.45         3.74 o                         
   1   0   4        215.07        191.74         1.58 o                         
   2   0   4         71.28         76.10         1.09 o                         
   3   0   4       2585.86       2440.28         6.69 o                         
   4   0   4         92.85         93.17         3.07 o                         
   5   0   4          0.97          1.73         0.36 o                         
   6   0   4          0.62          0.64         0.40 o                         
   7   0   4        552.15        544.92         5.64 o                         
   8   0   4         18.48         16.96         0.96 o                         
  -7   1   4        126.85        129.46         3.00 o                         
  -6   1   4        134.45        133.68         5.81 o                         
  -5   1   4        331.06        324.21        10.55 o                         
  -4   1   4        379.10        378.98        18.78 o                         
  -3   1   4        138.19        139.50         2.01 o                         
  -2   1   4        193.52        180.53         6.44 o                         
  -1   1   4        633.16        586.93        14.07 o                         
   0   1   4        197.26        162.07         1.51 o                         
   1   1   4         22.48         31.82         1.53 o                         
   2   1   4          1.99          1.79         0.23 o                         
   3   1   4       1857.88       1885.17        36.43 o                         
   4   1   4         88.21         95.02         1.55 o                         
   5   1   4        344.98        360.11        13.39 o                         
   6   1   4         30.77         30.17         1.23 o                         
   7   1   4        289.60        280.12         3.74 o                         
   8   1   4        123.99        116.59         3.11 o                         
  -7   2   4        163.62        164.68         7.44 o                         
  -6   2   4        214.77        212.42         7.91 o                         
  -5   2   4        150.03        145.27         2.65 o                         
  -4   2   4        154.62        153.15         7.86 o                         
  -3   2   4         53.93         65.64         3.01 o                         
  -2   2   4         55.82         48.88         1.14 o                         
  -1   2   4        722.86        740.64         4.04 o                         
   0   2   4        587.53        544.83        11.80 o                         
   1   2   4        548.83        502.94         2.75 o                         
   2   2   4        321.86        295.95         3.05 o                         
   3   2   4          8.98          4.20         0.23 o                         
   4   2   4        444.90        452.81        14.84 o                         
   5   2   4        741.60        729.18        17.34 o                         
   6   2   4        385.25        367.53         4.70 o                         
   7   2   4          0.60          0.44         0.72 o                         
   8   2   4         44.59         45.79         1.89 o                         
  -7   3   4          6.88          7.85         0.93 o                         
  -6   3   4        153.27        159.25         3.09 o                         
  -5   3   4         18.50         17.12         0.95 o                         
  -4   3   4         96.40         99.84         4.85 o                         
  -3   3   4        210.82        198.99         7.97 o                         
  -2   3   4        123.53        118.81         2.75 o                         
  -1   3   4         32.24         43.88         1.04 o                         
   0   3   4        692.05        745.65         9.52 o                         
   1   3   4       1717.64       1642.99        22.61 o                         
   2   3   4        278.26        246.35         2.20 o                         
   3   3   4        230.28        243.05         2.38 o                         
   4   3   4         64.43         64.18         1.40 o                         
   5   3   4       1102.65       1091.70        31.27 o                         
   6   3   4         33.45         31.34         4.21 o                         
   7   3   4          1.89          2.86         0.77 o                         
   8   3   4         49.90         47.74         1.95 o                         
  -6   4   4        119.42        122.54         2.82 o                         
  -5   4   4          7.05          6.86         0.84 o                         
  -4   4   4        171.21        165.64         2.81 o                         
  -3   4   4        487.85        479.95        12.78 o                         
  -2   4   4        368.94        349.14         3.26 o                         
  -1   4   4         49.90         48.74         1.67 o                         
   0   4   4        158.69        164.74         4.40 o                         
   1   4   4       2407.74       2326.28         7.09 o                         
   2   4   4        153.62        139.12         1.82 o                         
   3   4   4         11.12         11.55         0.96 o                         
   4   4   4         11.41         11.43         0.64 o                         
   5   4   4        531.50        508.93        21.50 o                         
   6   4   4         45.16         41.11         1.51 o                         
   7   4   4        118.63        120.38         2.69 o                         
  -6   5   4        108.87        120.91         6.48 o                         
  -5   5   4         65.07         67.88         2.07 o                         
  -4   5   4        337.62        329.82         4.11 o                         
  -3   5   4         94.55         92.84         2.02 o                         
  -2   5   4       1140.39       1135.30         6.26 o                         
  -1   5   4          3.00          4.10         0.30 o                         
   0   5   4        416.95        412.19         5.95 o                         
   1   5   4        807.52        769.58         4.52 o                         
   2   5   4          0.93         -0.49         0.53 o                         
   3   5   4       1009.20        985.28         5.50 o                         
   4   5   4          0.17         -0.76         1.06 o                         
   5   5   4         14.97         14.43         0.82 o                         
   6   5   4        253.36        240.11         6.80 o                         
   7   5   4        103.66        122.60         2.82 o                         
  -5   6   4         42.97         46.92         1.79 o                         
  -4   6   4        100.25         92.18         5.48 o                         
  -3   6   4          6.95          6.42         0.61 o                         
  -2   6   4         82.32         79.76         1.88 o                         
  -1   6   4        515.37        500.12        11.53 o                         
   0   6   4         40.50         41.89         1.27 o                         
   1   6   4          3.76          3.82         0.30 o                         
   2   6   4          7.65         10.95         0.65 o                         
   3   6   4       1462.79       1473.82        20.34 o                         
   4   6   4         21.72         18.80         0.98 o                         
   5   6   4          8.10          6.42         0.78 o                         
   6   6   4         14.74         14.88         1.07 o                         
  -4   7   4        201.26        202.45         3.51 o                         
  -3   7   4          0.66          0.82         0.76 o                         
  -2   7   4        173.96        170.67         2.93 o                         
  -1   7   4        949.53        936.69         6.36 o                         
   0   7   4        303.66        290.98         3.39 o                         
   1   7   4          0.38          0.30         0.71 o                         
   2   7   4        143.12        150.68         2.48 o                         
   3   7   4        622.08        620.74         5.11 o                         
   4   7   4          2.54          1.80         0.68 o                         
   5   7   4         15.24         17.67         0.97 o                         
  -3   8   4          2.39          2.70         0.87 o                         
  -2   8   4          1.70          1.61         0.78 o                         
  -1   8   4        110.95        110.42         4.33 o                         
   0   8   4          1.81          2.88         0.45 o                         
   1   8   4         11.76         10.99         1.24 o                         
   2   8   4        146.94        148.81         2.68 o                         
   3   8   4         23.93         20.53         1.33 o                         
   4   8   4         17.24         18.80         1.00 o                         
  -1   9   4          7.98          8.48         0.58 o                         
   0   9   4          1.77          1.49         0.93 o                         
   1   9   4        118.26        122.34         2.70 o                         
   2   9   4         84.34         83.73         3.38 o                         
  -1  -8   5         32.24         34.95         2.17 o                         
   0  -8   5         42.02         48.28         2.27 o                         
   1  -8   5        153.66        153.33         2.89 o                         
   2  -8   5         42.00         37.12         1.69 o                         
  -3  -7   5        190.01        195.01         3.61 o                         
  -2  -7   5          0.06         -0.35         1.17 o                         
  -1  -7   5        186.85        193.73         3.23 o                         
   0  -7   5        285.55        280.52         3.63 o                         
   1  -7   5        359.68        353.73         3.99 o                         
   2  -7   5        320.36        320.86         6.55 o                         
   3  -7   5         45.99         46.05         3.36 o                         
   4  -7   5        148.20        140.77         2.90 o                         
  -4  -6   5         40.98         42.76         3.05 o                         
  -3  -6   5        255.44        249.37         6.98 o                         
  -2  -6   5         12.89         14.81         1.05 o                         
  -1  -6   5        247.20        275.77         3.52 o                         
   0  -6   5         62.34         63.86         1.73 o                         
   1  -6   5        281.57        270.20         3.19 o                         
   2  -6   5        133.32        137.91         3.14 o                         
   3  -6   5          0.40         -0.40         0.71 o                         
   4  -6   5         30.70         28.98         2.02 o                         
   5  -6   5         11.43         12.37         0.71 o                         
  -5  -5   5        141.97        134.65         3.01 o                         
  -4  -5   5          0.16          0.63         0.86 o                         
  -3  -5   5        124.30        123.16         5.55 o                         
  -2  -5   5         11.26         11.74         0.71 o                         
  -1  -5   5        157.21        164.78         2.50 o                         
   0  -5   5        196.34        194.27         2.59 o                         
   1  -5   5         18.26         19.67         1.00 o                         
   2  -5   5        928.59        907.74         5.50 o                         
   3  -5   5         67.24         66.51         1.70 o                         
   4  -5   5        106.12        106.05         2.43 o                         
   5  -5   5         34.04         34.73         1.53 o                         
   6  -5   5        225.79        235.43         3.75 o                         
  -6  -4   5         18.80         18.13         1.68 o                         
  -5  -4   5        188.16        183.70        11.42 o                         
  -4  -4   5         22.42         24.93         1.36 o                         
  -3  -4   5         21.48         21.75         2.35 o                         
  -2  -4   5        419.80        417.68         7.88 o                         
  -1  -4   5        431.71        461.79         3.84 o                         
   0  -4   5          4.90          5.95         0.35 o                         
   1  -4   5          3.36          3.61         0.30 o                         
   2  -4   5        403.03        413.65         3.55 o                         
   3  -4   5        813.58        792.17         4.98 o                         
   4  -4   5         63.91         65.61         1.66 o                         
   5  -4   5          7.66          9.79         0.52 o                         
   6  -4   5         33.84         32.85         1.45 o                         
   7  -4   5          0.45         -0.05         2.14 o                         
  -6  -3   5         20.24         21.35         1.19 o                         
  -5  -3   5        219.58        223.44         7.79 o                         
  -4  -3   5         22.68         23.26         2.41 o                         
  -3  -3   5         26.89         27.71         1.16 o                         
  -2  -3   5        662.47        698.62        15.83 o                         
  -1  -3   5        204.43        201.01         2.93 o                         
   0  -3   5          3.67          3.83         0.39 o                         
   1  -3   5          4.75          5.02         0.49 o                         
   2  -3   5         24.55         25.52         0.88 o                         
   3  -3   5         15.43         15.90         1.15 o                         
   4  -3   5        488.04        484.22        10.25 o                         
   5  -3   5          5.27          4.49         0.60 o                         
   6  -3   5          7.74          6.87         0.67 o                         
   7  -3   5         25.87         30.25         1.51 o                         
  -6  -2   5        180.68        180.66         3.41 o                         
  -5  -2   5        102.97        103.38         3.58 o                         
  -4  -2   5         18.47         16.21         2.69 o                         
  -3  -2   5        279.15        283.03         3.28 o                         
  -2  -2   5        607.28        626.65         6.87 o                         
  -1  -2   5        182.12        198.18         2.19 o                         
   0  -2   5        855.19        849.58         9.26 o                         
   1  -2   5       1463.68       1483.17        17.62 o                         
   2  -2   5          5.36          5.31         0.27 o                         
   3  -2   5          2.37          0.50         0.51 o                         
   4  -2   5       1592.00       1561.92        25.98 o                         
   5  -2   5          1.97          1.88         0.78 o                         
   6  -2   5         50.48         48.97         2.66 o                         
   7  -2   5         55.06         56.62         1.82 o                         
   8  -2   5        134.76        129.53         4.07 o                         
  -6  -1   5          0.04          0.20         0.91 o                         
  -5  -1   5        195.36        191.14         9.40 o                         
  -4  -1   5          0.21          0.70         0.62 o                         
  -3  -1   5       1847.67       1828.64        47.51 o                         
  -2  -1   5         18.61         21.66         0.88 o                         
  -1  -1   5          1.97          4.60         0.24 o                         
   0  -1   5       1648.29       1574.10        16.19 o                         
   1  -1   5        571.46        522.95         6.60 o                         
   2  -1   5        114.63        116.76         1.51 o                         
   3  -1   5        119.49        127.17         1.72 o                         
   4  -1   5       1208.88       1153.38        17.64 o                         
   5  -1   5         65.64         68.65         1.58 o                         
   6  -1   5        101.36         99.61         2.09 o                         
   7  -1   5          6.78          5.69         0.78 o                         
   8  -1   5         25.47         28.27         1.52 o                         
  -7   0   5         98.67        109.16         6.38 o                         
  -6   0   5         75.41         83.51         4.48 o                         
  -5   0   5          1.83          1.88         0.38 o                         
  -4   0   5         83.86         77.11         3.25 o                         
  -3   0   5       1672.82       1631.06        35.79 o                         
  -2   0   5          0.94          1.51         0.53 o                         
  -1   0   5        406.79        410.36         2.89 o                         
   0   0   5       2810.29       2736.81        10.70 o                         
   1   0   5        488.96        505.05         5.90 o                         
   2   0   5       3481.48       3331.32       184.52 o                         
   3   0   5        189.00        175.73         4.66 o                         
   4   0   5        997.86        979.64         4.99 o                         
   5   0   5        277.81        281.91         3.36 o                         
   6   0   5        245.47        246.68         3.88 o                         
   7   0   5         20.02         19.80         1.87 o                         
   8   0   5          1.50          2.54         0.56 o                         
  -6   1   5        122.86        122.15         9.29 o                         
  -5   1   5        139.26        135.61         5.60 o                         
  -4   1   5         67.18         68.44         3.15 o                         
  -3   1   5        760.68        749.04        15.11 o                         
  -2   1   5        587.54        614.11        12.06 o                         
  -1   1   5       1242.58       1219.90         4.98 o                         
   0   1   5        412.14        436.00         3.54 o                         
   1   1   5         49.74         48.84         0.97 o                         
   2   1   5       1898.38       1842.30        10.89 o                         
   3   1   5        297.73        277.63         2.44 o                         
   4   1   5        113.02        115.96         1.78 o                         
   5   1   5         89.90         81.84         3.74 o                         
   6   1   5        415.13        408.26         6.93 o                         
   7   1   5          2.68          3.57         0.52 o                         
   8   1   5         16.76         15.10         1.10 o                         
  -6   2   5          0.54         -0.89         0.89 o                         
  -5   2   5        258.48        265.57        10.66 o                         
  -4   2   5          2.43          3.61         0.69 o                         
  -3   2   5         47.70         53.92         1.39 o                         
  -2   2   5        963.04        965.48        18.38 o                         
  -1   2   5       2181.44       2150.99        15.38 o                         
   0   2   5         25.13         31.12         0.83 o                         
   1   2   5        265.28        284.17         2.82 o                         
   2   2   5       1226.29       1155.84         4.72 o                         
   3   2   5        235.37        220.57         2.25 o                         
   4   2   5         88.96         85.29         1.56 o                         
   5   2   5         31.82         33.86         2.06 o                         
   6   2   5        365.69        357.67         3.88 o                         
   7   2   5         39.01         40.70         1.57 o                         
   8   2   5         36.87         35.65         2.24 o                         
  -6   3   5        142.78        143.74         3.75 o                         
  -5   3   5        533.96        534.97        15.76 o                         
  -4   3   5          1.02          3.21         0.54 o                         
  -3   3   5          0.69          1.22         0.56 o                         
  -2   3   5        478.59        470.24         3.70 o                         
  -1   3   5         21.15         14.94         0.90 o                         
   0   3   5          1.28          1.33         0.41 o                         
   1   3   5          1.71          2.17         0.29 o                         
   2   3   5        131.70        127.20         1.70 o                         
   3   3   5         19.90         17.20         0.77 o                         
   4   3   5        183.22        189.53         2.37 o                         
   5   3   5         61.55         53.64         1.51 o                         
   6   3   5        473.80        471.19         4.52 o                         
   7   3   5         56.68         56.64         4.31 o                         
   8   3   5        248.26        238.00         3.90 o                         
  -6   4   5         71.69         76.68         2.96 o                         
  -5   4   5        173.30        173.23         3.60 o                         
  -4   4   5         12.29         10.76         0.62 o                         
  -3   4   5        131.00        132.47         5.50 o                         
  -2   4   5         10.65         12.43         0.63 o                         
  -1   4   5         92.42         94.93         4.09 o                         
   0   4   5        371.89        384.08         5.84 o                         
   1   4   5        615.30        604.97         3.85 o                         
   2   4   5        392.78        397.21         3.19 o                         
   3   4   5          0.38          1.15         0.48 o                         
   4   4   5        428.80        407.44         3.62 o                         
   5   4   5        244.23        238.43         3.03 o                         
   6   4   5         31.91         29.48         1.37 o                         
   7   4   5        114.54        115.54         2.63 o                         
  -5   5   5         34.01         35.37         2.55 o                         
  -4   5   5        136.80        130.25         6.33 o                         
  -3   5   5         95.00         92.32         2.09 o                         
  -2   5   5          2.23          1.96         0.44 o                         
  -1   5   5          4.08          4.33         1.08 o                         
   0   5   5        517.19        496.91         3.83 o                         
   1   5   5         29.68         28.95         1.03 o                         
   2   5   5         69.92         68.45         1.53 o                         
   3   5   5        144.42        145.57         3.18 o                         
   4   5   5        371.41        365.21         4.34 o                         
   5   5   5         21.69         20.51         2.18 o                         
   6   5   5         37.70         37.76         1.57 o                         
   7   5   5        130.16        126.63         2.89 o                         
  -5   6   5         16.58         15.13         0.80 o                         
  -4   6   5        132.03        124.60         3.10 o                         
  -3   6   5        167.33        166.36         2.87 o                         
  -2   6   5         24.21         22.84         1.21 o                         
  -1   6   5        389.30        382.83         9.87 o                         
   0   6   5       1127.85       1111.17         7.58 o                         
   1   6   5        217.02        205.13         6.05 o                         
   2   6   5        294.53        300.57         3.28 o                         
   3   6   5          0.67         -0.33         0.67 o                         
   4   6   5        238.87        221.65         3.44 o                         
   5   6   5         14.56         12.98         2.13 o                         
   6   6   5         62.40         64.64         2.08 o                         
  -4   7   5         65.61         68.23         2.21 o                         
  -3   7   5         96.58         97.23         2.39 o                         
  -2   7   5         10.03         11.22         0.70 o                         
  -1   7   5        199.82        206.02         3.10 o                         
   0   7   5        182.38        176.34         3.01 o                         
   1   7   5          2.40          2.10         0.68 o                         
   2   7   5         92.29         95.67         2.03 o                         
   3   7   5          0.04          3.64         0.68 o                         
   4   7   5         15.30         14.54         0.71 o                         
   5   7   5        225.59        223.89         8.22 o                         
  -3   8   5         36.11         34.12         1.67 o                         
  -2   8   5         75.89         73.46         2.20 o                         
  -1   8   5         94.38         98.63         2.75 o                         
   0   8   5         95.74         93.75         2.66 o                         
   1   8   5         20.34         18.11         0.98 o                         
   2   8   5        385.61        373.15         6.81 o                         
   3   8   5         33.19         32.82         1.43 o                         
   4   8   5         43.19         38.72         1.61 o                         
   0   9   5          2.25          2.07         0.83 o                         
   1   9   5          0.38          0.56         1.15 o                         
   2   9   5        118.27        115.76         4.21 o                         
  -2  -7   6        141.03        145.36         5.41 o                         
  -1  -7   6        137.15        141.39         2.90 o                         
   0  -7   6         12.04         13.03         0.72 o                         
   1  -7   6          2.87          2.00         0.88 o                         
   2  -7   6         41.99         37.38         2.88 o                         
   3  -7   6        315.53        330.81         4.20 o                         
   4  -7   6          4.83          5.54         0.51 o                         
  -3  -6   6         25.87         26.06         1.86 o                         
  -2  -6   6         64.90         68.18         2.06 o                         
  -1  -6   6        268.78        280.01         3.66 o                         
   0  -6   6        163.06        167.28         2.74 o                         
   1  -6   6        176.52        165.20         2.66 o                         
   2  -6   6         35.70         35.88         1.34 o                         
   3  -6   6        323.64        310.77         3.77 o                         
   4  -6   6          2.09          2.38         0.91 o                         
   5  -6   6         70.39         74.60         2.20 o                         
  -4  -5   6        277.19        260.84        12.65 o                         
  -3  -5   6          4.22          3.19         0.90 o                         
  -2  -5   6         12.32         15.35         1.63 o                         
  -1  -5   6        247.88        250.41         3.23 o                         
   0  -5   6        830.94        810.92         5.48 o                         
   1  -5   6       1086.49       1081.80        16.28 o                         
   2  -5   6          1.09          4.20         0.47 o                         
   3  -5   6        277.75        261.89         3.22 o                         
   4  -5   6         90.75         86.56         2.01 o                         
   5  -5   6        232.79        243.60         3.57 o                         
   6  -5   6         31.40         28.84         1.54 o                         
  -5  -4   6          2.47          4.29         0.67 o                         
  -4  -4   6        541.30        526.99        27.29 o                         
  -3  -4   6        151.64        144.15         2.63 o                         
  -2  -4   6         94.42         96.09         2.07 o                         
  -1  -4   6          0.72          1.56         0.70 o                         
   0  -4   6        684.42        675.55         7.35 o                         
   1  -4   6        778.84        780.01         5.85 o                         
   2  -4   6         92.52         89.94         1.75 o                         
   3  -4   6         19.76         20.83         1.02 o                         
   4  -4   6          5.59          6.53         0.73 o                         
   5  -4   6        241.76        238.44         3.38 o                         
   6  -4   6         19.97         19.19         1.53 o                         
   7  -4   6         11.24         11.42         0.75 o                         
  -5  -3   6          0.11          0.39         0.87 o                         
  -4  -3   6         87.59         81.80         2.61 o                         
  -3  -3   6        445.86        420.42        15.74 o                         
  -2  -3   6         49.23         50.98         1.46 o                         
  -1  -3   6         10.50          9.11         0.49 o                         
   0  -3   6        195.86        200.33         2.39 o                         
   1  -3   6       1210.95       1194.51        10.83 o                         
   2  -3   6         14.15         16.19         0.85 o                         
   3  -3   6         90.20         92.27         1.75 o                         
   4  -3   6         13.42         14.71         0.79 o                         
   5  -3   6        778.70        788.21         5.72 o                         
   6  -3   6         37.12         36.09         1.51 o                         
   7  -3   6        128.92        138.32         5.11 o                         
  -6  -2   6        396.16        384.69        24.56 o                         
  -5  -2   6          5.13          5.24         2.64 o                         
  -4  -2   6         83.77         78.92         5.01 o                         
  -3  -2   6        431.57        421.02         4.05 o                         
  -2  -2   6        216.25        220.62         7.20 o                         
  -1  -2   6         15.11         16.65         1.16 o                         
   0  -2   6         33.43         35.60         1.22 o                         
   1  -2   6        192.87        175.44         2.07 o                         
   2  -2   6        309.08        305.05         7.95 o                         
   3  -2   6         27.75         30.86         2.47 o                         
   4  -2   6         16.80         19.05         1.17 o                         
   5  -2   6         88.27         87.74         2.85 o                         
   6  -2   6         29.47         30.42         1.70 o                         
   7  -2   6        227.92        234.67         4.95 o                         
  -6  -1   6        233.20        235.97         6.47 o                         
  -5  -1   6          7.86          8.21         0.87 o                         
  -4  -1   6          8.52         11.68         0.68 o                         
  -3  -1   6         16.71         17.65         2.00 o                         
  -2  -1   6        207.36        213.10         2.58 o                         
  -1  -1   6        364.54        385.01         3.14 o                         
   0  -1   6        127.66        148.84         1.86 o                         
   1  -1   6        322.08        305.53        10.70 o                         
   2  -1   6        374.87        390.34         2.97 o                         
   3  -1   6       1936.17       1908.14        20.20 o                         
   4  -1   6          1.05          1.81         0.35 o                         
   5  -1   6         14.13         14.66         1.11 o                         
   6  -1   6         83.57         86.53         2.01 o                         
   7  -1   6        314.24        333.33         4.21 o                         
   8  -1   6          8.84          7.91         2.42 o                         
  -6   0   6        158.54        159.77         5.29 o                         
  -5   0   6        177.43        186.25         7.48 o                         
  -4   0   6        116.83        110.97         3.99 o                         
  -3   0   6        143.79        145.93         3.70 o                         
  -2   0   6        679.66        686.61         9.01 o                         
  -1   0   6       2067.97       2027.08         7.03 o                         
   0   0   6        112.04         98.27         1.50 o                         
   1   0   6          7.50          5.61         0.31 o                         
   2   0   6         13.68         19.49         0.74 o                         
   3   0   6       1915.36       1872.89        15.71 o                         
   4   0   6         19.34         17.79         0.83 o                         
   5   0   6          3.62          4.41         0.61 o                         
   6   0   6        253.06        269.01         3.39 o                         
   7   0   6        117.80        119.33         2.58 o                         
   8   0   6          6.17          8.46         1.03 o                         
  -6   1   6         36.15         40.52         2.20 o                         
  -5   1   6          7.79          7.42         1.13 o                         
  -4   1   6        436.03        429.46        12.97 o                         
  -3   1   6         17.54         18.50         0.98 o                         
  -2   1   6        466.04        480.82         8.37 o                         
  -1   1   6       1524.41       1528.93         6.12 o                         
   0   1   6       1218.39       1155.50        17.76 o                         
   1   1   6        182.53        176.32         1.93 o                         
   2   1   6        160.20        154.82         1.84 o                         
   3   1   6       1906.81       1872.97        12.95 o                         
   4   1   6         90.32         90.65         1.98 o                         
   5   1   6        342.84        319.77         7.24 o                         
   6   1   6        254.71        266.41         3.40 o                         
   7   1   6          3.47          3.88         0.86 o                         
   8   1   6         24.37         26.63         1.93 o                         
  -6   2   6         17.29         22.50         1.32 o                         
  -5   2   6         25.23         28.77         1.82 o                         
  -4   2   6        867.33        835.45        34.92 o                         
  -3   2   6         96.66         91.05         1.89 o                         
  -2   2   6         66.41         68.78         1.52 o                         
  -1   2   6       1194.44       1170.25        11.68 o                         
   0   2   6        284.64        264.93         2.47 o                         
   1   2   6       1051.27        974.90         4.61 o                         
   2   2   6         42.81         43.96         1.08 o                         
   3   2   6        209.27        221.44         2.40 o                         
   4   2   6        215.38        222.87         4.76 o                         
   5   2   6       1072.95       1033.68        33.93 o                         
   6   2   6         37.50         40.09         1.44 o                         
   7   2   6          1.52          2.17         0.99 o                         
   8   2   6         58.17         56.16         2.12 o                         
  -6   3   6         20.82         21.86         1.14 o                         
  -5   3   6          6.74          5.40         0.49 o                         
  -4   3   6        511.38        485.63        22.99 o                         
  -3   3   6         99.10         95.20         3.06 o                         
  -2   3   6        134.55        147.94         4.16 o                         
  -1   3   6         71.66         82.02         1.57 o                         
   0   3   6          4.94          4.97         0.52 o                         
   1   3   6       2201.67       2121.81         7.17 o                         
   2   3   6        337.14        334.75         4.71 o                         
   3   3   6         96.99        103.35         1.74 o                         
   4   3   6         85.55         84.17         1.67 o                         
   5   3   6        784.22        738.29        10.99 o                         
   6   3   6          3.99          4.29         0.43 o                         
   7   3   6          3.12          4.08         0.56 o                         
  -5   4   6          1.88          2.44         0.84 o                         
  -4   4   6         24.95         28.16         1.72 o                         
  -3   4   6        563.16        535.50        19.40 o                         
  -2   4   6        206.65        221.57         4.92 o                         
  -1   4   6          3.03          2.86         0.38 o                         
   0   4   6         96.14        106.51         2.79 o                         
   1   4   6        541.36        497.57         3.73 o                         
   2   4   6        391.75        405.84         3.39 o                         
   3   4   6         54.97         59.00         1.42 o                         
   4   4   6          2.16          2.35         0.87 o                         
   5   4   6        103.62        103.48         2.45 o                         
   6   4   6         14.35         14.63         0.75 o                         
   7   4   6        140.66        135.50         4.18 o                         
  -5   5   6          0.78          0.08         0.93 o                         
  -4   5   6          5.99          7.93         0.48 o                         
  -3   5   6        238.85        236.47         4.62 o                         
  -2   5   6        229.74        229.77         3.09 o                         
  -1   5   6         74.74         83.63         1.80 o                         
   0   5   6          0.09          0.12         0.58 o                         
   1   5   6         54.60         54.41         1.41 o                         
   2   5   6         14.56         15.41         0.84 o                         
   3   5   6        529.23        525.64         4.28 o                         
   4   5   6          0.88          0.83         0.58 o                         
   5   5   6         14.65         13.18         0.78 o                         
   6   5   6         16.07         17.80         2.02 o                         
   7   5   6        285.38        271.92         4.13 o                         
  -4   6   6          8.53         12.99         0.66 o                         
  -3   6   6         22.75         23.36         1.46 o                         
  -2   6   6         74.39         73.95         1.95 o                         
  -1   6   6        238.07        244.90         3.24 o                         
   0   6   6        205.51        208.04         2.88 o                         
   1   6   6          4.06          4.59         0.34 o                         
   2   6   6          7.01          7.37         0.39 o                         
   3   6   6        367.54        368.15         6.33 o                         
   4   6   6          6.42          6.78         0.43 o                         
   5   6   6          1.84          1.73         0.76 o                         
   6   6   6         50.77         55.75         1.91 o                         
  -3   7   6         16.50         15.96         0.94 o                         
  -2   7   6          0.29          1.47         0.76 o                         
  -1   7   6        271.78        281.86         3.71 o                         
   0   7   6         37.97         40.27         1.47 o                         
   1   7   6        136.52        135.24         2.53 o                         
   2   7   6        220.86        226.94         3.20 o                         
   3   7   6        196.81        190.63         3.04 o                         
   4   7   6         15.06         17.03         0.93 o                         
   5   7   6         52.41         55.72         1.86 o                         
  -2   8   6         10.84         12.23         1.40 o                         
  -1   8   6        137.38        145.02         4.18 o                         
   0   8   6        114.19        114.37         2.49 o                         
   1   8   6        408.60        410.18         7.21 o                         
   2   8   6          1.44          1.26         1.83 o                         
   3   8   6         42.89         43.62         1.66 o                         
   4   8   6          2.49          1.25         0.85 o                         
  -1  -7   7         30.66         31.22         1.58 o                         
   0  -7   7        173.68        166.50         3.09 o                         
   1  -7   7         21.49         21.04         1.29 o                         
   2  -7   7          2.30          3.00         0.50 o                         
   3  -7   7          1.30          4.16         0.61 o                         
  -3  -6   7        142.96        153.42         7.70 o                         
  -2  -6   7         40.69         41.37         1.77 o                         
  -1  -6   7          0.23          0.20         0.75 o                         
   0  -6   7        162.79        161.94         4.55 o                         
   1  -6   7         52.21         50.38         1.64 o                         
   2  -6   7         91.14         92.39         2.14 o                         
   3  -6   7         50.37         56.12         1.84 o                         
   4  -6   7        204.77        189.14         3.19 o                         
  -4  -5   7         29.90         25.28         1.33 o                         
  -3  -5   7        313.06        292.28         7.77 o                         
  -2  -5   7        238.41        236.67         3.95 o                         
  -1  -5   7        133.26        123.02         2.48 o                         
   0  -5   7        121.73        118.86         2.33 o                         
   1  -5   7          3.07          3.45         0.69 o                         
   2  -5   7        284.33        282.75         3.84 o                         
   3  -5   7         35.72         37.29         2.19 o                         
   4  -5   7         42.99         43.67         1.57 o                         
   5  -5   7        199.45        200.39         3.34 o                         
  -4  -4   7         25.53         26.21         1.46 o                         
  -3  -4   7        137.19        137.51         2.72 o                         
  -2  -4   7        241.30        236.93         3.33 o                         
  -1  -4   7        446.52        451.58         4.27 o                         
   0  -4   7         46.01         44.21         1.64 o                         
   1  -4   7         51.56         53.17         1.46 o                         
   2  -4   7        968.70        936.60         5.75 o                         
   3  -4   7         24.46         23.53         1.16 o                         
   4  -4   7        387.03        377.44         8.43 o                         
   5  -4   7        187.56        174.38         3.01 o                         
   6  -4   7        157.01        155.08         3.06 o                         
  -5  -3   7        291.30        275.19        16.62 o                         
  -4  -3   7          2.74          2.93         1.04 o                         
  -3  -3   7         38.63         34.97         5.80 o                         
  -2  -3   7        720.60        700.67        12.59 o                         
  -1  -3   7        315.35        318.57         4.47 o                         
   0  -3   7        568.04        555.80         4.24 o                         
   1  -3   7          6.81          6.45         0.37 o                         
   2  -3   7        616.90        622.37         7.38 o                         
   3  -3   7          9.46         11.75         0.76 o                         
   4  -3   7        232.17        235.65         6.86 o                         
   5  -3   7         25.96         29.71         2.43 o                         
   6  -3   7         50.47         44.31         1.70 o                         
   7  -3   7         56.20         57.85         3.17 o                         
  -5  -2   7        237.85        227.03         8.64 o                         
  -4  -2   7          3.40          3.96         0.43 o                         
  -3  -2   7         23.69         22.20         2.22 o                         
  -2  -2   7         10.10         12.69         0.69 o                         
  -1  -2   7         65.71         73.77         3.12 o                         
   0  -2   7        660.84        667.51         4.41 o                         
   1  -2   7        158.86        153.72         2.12 o                         
   2  -2   7        117.98        120.41         1.88 o                         
   3  -2   7        139.22        141.95         2.12 o                         
   4  -2   7        243.11        234.25         6.37 o                         
   5  -2   7          6.31          5.61         0.42 o                         
   6  -2   7        101.19        106.55         2.37 o                         
   7  -2   7        265.61        273.08         5.97 o                         
  -5  -1   7         71.61         72.90         3.11 o                         
  -4  -1   7        817.81        764.70        29.72 o                         
  -3  -1   7         36.76         34.45         1.36 o                         
  -2  -1   7         27.63         25.04         1.11 o                         
  -1  -1   7         12.00         10.56         0.99 o                         
   0  -1   7       1206.90       1191.63        13.80 o                         
   1  -1   7        172.75        176.87         2.87 o                         
   2  -1   7         89.76         94.66         3.23 o                         
   3  -1   7          1.40          1.99         0.55 o                         
   4  -1   7        240.32        231.14         2.75 o                         
   5  -1   7        114.79        115.58         2.15 o                         
   6  -1   7        224.57        230.98         3.34 o                         
   7  -1   7        102.84        106.23         3.37 o                         
  -5   0   7         53.62         49.86         3.06 o                         
  -4   0   7        559.03        521.80        17.90 o                         
  -3   0   7        193.19        190.53         3.12 o                         
  -2   0   7         65.57         67.62         1.60 o                         
  -1   0   7        120.94        126.51         3.80 o                         
   0   0   7        156.56        150.43         2.03 o                         
   1   0   7         37.09         39.76         1.08 o                         
   2   0   7        104.56         97.86         1.63 o                         
   3   0   7         79.28         79.88         1.58 o                         
   4   0   7        107.79        105.52         5.93 o                         
   5   0   7         24.66         24.14         1.61 o                         
   6   0   7        257.86        257.77         3.96 o                         
   7   0   7         46.46         49.41         2.86 o                         
  -5   1   7         45.04         47.10         2.92 o                         
  -4   1   7        234.59        219.35         3.25 o                         
  -3   1   7          2.31          2.61         0.72 o                         
  -2   1   7        259.19        254.36         2.99 o                         
  -1   1   7         33.62         29.62         1.04 o                         
   0   1   7        393.97        379.75         3.15 o                         
   1   1   7         24.26         26.16         0.92 o                         
   2   1   7       1187.96       1144.97        10.97 o                         
   3   1   7          8.71         11.45         0.60 o                         
   4   1   7        184.49        188.12         4.90 o                         
   5   1   7        116.84        112.64         2.56 o                         
   6   1   7        413.00        413.45         7.04 o                         
   7   1   7          1.22          1.68         0.77 o                         
  -5   2   7        217.25        215.88         3.59 o                         
  -4   2   7          0.65          0.84         0.76 o                         
  -3   2   7        120.29        118.99         2.27 o                         
  -2   2   7        657.78        646.02         4.78 o                         
  -1   2   7        352.12        354.06         3.88 o                         
   0   2   7        426.54        428.90         4.23 o                         
   1   2   7          6.45          5.24         0.54 o                         
   2   2   7       1711.11       1670.12         6.65 o                         
   3   2   7          9.68          9.89         0.58 o                         
   4   2   7         34.61         33.76         1.65 o                         
   5   2   7        392.32        387.35         7.16 o                         
   6   2   7         95.14         98.18         2.21 o                         
   7   2   7         10.19         11.32         0.65 o                         
  -5   3   7        139.33        150.14         3.07 o                         
  -4   3   7          1.99          2.50         0.77 o                         
  -3   3   7         90.72         93.13         2.07 o                         
  -2   3   7        832.68        833.99         5.60 o                         
  -1   3   7        136.81        132.95         2.15 o                         
   0   3   7        340.58        344.96         3.22 o                         
   1   3   7          2.65          2.61         1.03 o                         
   2   3   7       1014.84        973.36         5.29 o                         
   3   3   7          0.96          1.88         0.35 o                         
   4   3   7        178.30        168.43         5.02 o                         
   5   3   7        179.09        167.45         2.71 o                         
   6   3   7          2.09          2.78         0.75 o                         
   7   3   7        127.81        126.27         3.83 o                         
  -5   4   7         96.10         97.85         2.55 o                         
  -4   4   7         30.58         30.90         1.52 o                         
  -3   4   7        263.76        254.99         7.51 o                         
  -2   4   7        512.15        496.51         6.22 o                         
  -1   4   7         82.81         86.38         1.85 o                         
   0   4   7        342.76        346.25         3.39 o                         
   1   4   7          7.74          8.43         0.47 o                         
   2   4   7        186.12        185.19         2.48 o                         
   3   4   7        155.28        158.81         4.58 o                         
   4   4   7        601.63        576.23         4.64 o                         
   5   4   7         65.56         65.40         3.21 o                         
   6   4   7          4.13          3.84         0.56 o                         
   7   4   7        137.44        144.69         5.25 o                         
  -4   5   7         59.85         64.19         2.01 o                         
  -3   5   7         81.64         79.21         2.06 o                         
  -2   5   7         56.52         59.34         1.72 o                         
  -1   5   7          0.79          1.70         0.67 o                         
   0   5   7        236.09        234.35         2.97 o                         
   1   5   7         97.06        100.36         2.61 o                         
   2   5   7          0.78          0.54         1.70 o                         
   3   5   7          9.83          9.23         0.54 o                         
   4   5   7        817.16        797.32        14.68 o                         
   5   5   7          3.26          3.54         0.51 o                         
   6   5   7          3.93          5.28         0.46 o                         
  -4   6   7         63.59         59.93         2.10 o                         
  -3   6   7         58.59         59.64         1.97 o                         
  -2   6   7         15.51         12.92         0.81 o                         
  -1   6   7         51.80         47.98         1.93 o                         
   0   6   7        287.82        288.28         5.87 o                         
   1   6   7         11.94         12.39         1.08 o                         
   2   6   7          5.43          6.29         0.38 o                         
   3   6   7         30.70         30.63         1.30 o                         
   4   6   7        185.15        184.93         2.95 o                         
   5   6   7         57.49         57.37         1.84 o                         
   6   6   7         51.28         54.35         3.45 o                         
  -2   7   7         21.06         22.67         2.08 o                         
  -1   7   7          4.81          5.76         0.44 o                         
   0   7   7        104.61        106.34         2.40 o                         
   1   7   7         27.01         24.80         1.30 o                         
   2   7   7        245.40        258.31         3.53 o                         
   3   7   7         54.60         58.23         4.67 o                         
   4   7   7         25.45         24.75         1.57 o                         
   5   7   7         38.27         39.77         3.64 o                         
  -1   8   7         35.08         35.78         1.86 o                         
   0   8   7          7.78          8.08         2.00 o                         
   1   8   7         18.12         19.67         1.32 o                         
   2   8   7        190.93        207.27         3.45 o                         
   3   8   7          1.59          2.29         0.98 o                         
  -1  -6   8         30.36         28.04         1.37 o                         
   0  -6   8         27.19         27.73         2.22 o                         
   1  -6   8         46.36         38.71         9.41 o                         
   2  -6   8         78.06         78.30         2.11 o                         
   3  -6   8         30.85         30.12         1.53 o                         
  -3  -5   8         45.97         49.81         1.92 o                         
  -2  -5   8         23.53         25.32         1.31 o                         
  -1  -5   8         40.36         42.91         3.54 o                         
   0  -5   8         65.54         63.91         1.79 o                         
   1  -5   8         65.33         70.10         2.20 o                         
   2  -5   8         60.10         55.08         1.73 o                         
   3  -5   8        189.74        178.79         2.95 o                         
   4  -5   8          0.75         -0.30         2.03 o                         
   5  -5   8        105.82        113.35         4.25 o                         
  -3  -4   8        101.80        104.66         2.53 o                         
  -2  -4   8          0.64          1.09         0.99 o                         
  -1  -4   8        414.75        395.79         6.44 o                         
   0  -4   8          0.19         -1.54         1.54 o                         
   1  -4   8        250.38        250.49         3.17 o                         
   2  -4   8          5.35          4.87         0.41 o                         
   3  -4   8        386.58        368.08         5.43 o                         
   4  -4   8         79.62         76.50         4.42 o                         
   5  -4   8        142.56        153.08         4.17 o                         
   6  -4   8          1.09          1.95         0.94 o                         
  -4  -3   8         78.60         78.24         5.69 o                         
  -3  -3   8         53.18         53.14         1.81 o                         
  -2  -3   8        364.19        330.21         9.57 o                         
  -1  -3   8        581.35        575.98         4.86 o                         
   0  -3   8          9.83         10.50         0.50 o                         
   1  -3   8        342.15        336.92         9.22 o                         
   2  -3   8        259.21        250.50         3.53 o                         
   3  -3   8        238.26        229.90         3.96 o                         
   4  -3   8        740.42        704.25         6.93 o                         
   5  -3   8         21.70         20.94         1.76 o                         
   6  -3   8         33.79         38.45         1.55 o                         
  -4  -2   8         26.26         27.97         1.47 o                         
  -3  -2   8        148.95        142.31         2.74 o                         
  -2  -2   8        592.97        580.16         4.97 o                         
  -1  -2   8        539.34        518.94         4.43 o                         
   0  -2   8        372.73        343.14         3.45 o                         
   1  -2   8        440.89        437.77         3.79 o                         
   2  -2   8        152.72        152.44         4.63 o                         
   3  -2   8        540.87        523.17         4.27 o                         
   4  -2   8        497.07        480.92        11.93 o                         
   5  -2   8        111.04        109.22         2.67 o                         
   6  -2   8         54.32         59.53         1.95 o                         
   7  -2   8        127.14        137.52         2.93 o                         
  -5  -1   8         15.28         15.02         1.62 o                         
  -4  -1   8         27.98         24.01         1.53 o                         
  -3  -1   8        193.78        189.47         6.97 o                         
  -2  -1   8        717.44        707.31         5.35 o                         
  -1  -1   8        332.13        320.26         8.99 o                         
   0  -1   8         21.11         20.86         1.14 o                         
   1  -1   8        243.33        241.66         3.24 o                         
   2  -1   8          0.47          1.25         0.34 o                         
   3  -1   8        518.82        495.18         4.06 o                         
   4  -1   8          5.75          7.56         0.61 o                         
   5  -1   8         13.78         13.07         0.87 o                         
   6  -1   8        159.47        170.45         2.96 o                         
   7  -1   8         66.64         69.11         2.13 o                         
  -5   0   8         14.06         11.55         1.57 o                         
  -4   0   8          6.25          5.18         0.48 o                         
  -3   0   8         98.28         96.63         3.67 o                         
  -2   0   8         23.63         28.28         1.21 o                         
  -1   0   8        132.83        139.32         2.67 o                         
   0   0   8         32.28         32.01         2.30 o                         
   1   0   8         37.76         45.37         1.99 o                         
   2   0   8        428.24        437.96         3.61 o                         
   3   0   8        507.60        494.57         3.99 o                         
   4   0   8        152.65        142.51         2.30 o                         
   5   0   8        238.51        235.31         3.11 o                         
   6   0   8        214.70        219.85         6.18 o                         
   7   0   8        120.19        118.00         2.64 o                         
  -5   1   8        100.42         98.21         5.54 o                         
  -4   1   8         92.32         88.78         2.26 o                         
  -3   1   8        147.31        142.21         2.61 o                         
  -2   1   8        180.53        175.17         3.94 o                         
  -1   1   8        595.29        574.06         4.42 o                         
   0   1   8        724.86        727.70        14.31 o                         
   1   1   8        448.59        452.25         5.58 o                         
   2   1   8        268.04        264.01         2.87 o                         
   3   1   8        100.88        102.97         1.87 o                         
   4   1   8        134.79        135.64         2.22 o                         
   5   1   8        211.34        207.84         2.95 o                         
   6   1   8         75.00         83.06         2.38 o                         
   7   1   8          8.82          6.98         0.85 o                         
  -5   2   8        151.07        149.36         7.62 o                         
  -4   2   8        174.29        173.36         3.66 o                         
  -3   2   8         20.78         20.80         1.01 o                         
  -2   2   8        107.26        102.07         2.10 o                         
  -1   2   8         43.43         46.27         1.35 o                         
   0   2   8        227.68        231.37         2.78 o                         
   1   2   8        436.31        447.06         3.72 o                         
   2   2   8         57.97         61.05         1.50 o                         
   3   2   8          1.15          1.04         0.57 o                         
   4   2   8         53.41         47.38         1.39 o                         
   5   2   8        294.23        293.16         3.47 o                         
   6   2   8         54.59         60.75         2.25 o                         
   7   2   8          4.70          4.70         0.85 o                         
  -4   3   8         83.81         89.04         2.31 o                         
  -3   3   8        216.80        214.47        11.14 o                         
  -2   3   8        106.38        105.10         2.22 o                         
  -1   3   8        191.53        181.64         2.68 o                         
   0   3   8         13.65         12.48         0.68 o                         
   1   3   8       1377.98       1366.10         6.71 o                         
   2   3   8         36.10         41.63         1.29 o                         
   3   3   8         47.99         48.59         2.02 o                         
   4   3   8        455.01        448.16         8.24 o                         
   5   3   8        143.22        140.43         3.52 o                         
   6   3   8          9.56         10.83         0.61 o                         
   7   3   8          3.09          2.29         0.96 o                         
  -4   4   8          7.95          6.10         1.56 o                         
  -3   4   8        165.15        174.24         3.04 o                         
  -2   4   8        337.92        329.37        15.77 o                         
  -1   4   8         47.57         49.41         1.56 o                         
   0   4   8         92.19         91.06         3.44 o                         
   1   4   8        568.62        562.69         4.50 o                         
   2   4   8          1.42          1.50         0.63 o                         
   3   4   8        208.29        203.40         3.13 o                         
   4   4   8        279.90        275.06         3.36 o                         
   5   4   8         81.78         85.38         2.85 o                         
   6   4   8          8.98          9.40         0.56 o                         
  -4   5   8          0.17          0.23         1.33 o                         
  -3   5   8        192.25        190.82         6.31 o                         
  -2   5   8        104.25        109.12         3.01 o                         
  -1   5   8        391.35        398.98         9.16 o                         
   0   5   8         44.66         41.63         1.48 o                         
   1   5   8        317.84        320.17         3.62 o                         
   2   5   8         28.76         32.29         1.25 o                         
   3   5   8        231.06        224.93         3.14 o                         
   4   5   8         90.53         90.68         3.53 o                         
   5   5   8          2.20          3.90         0.95 o                         
   6   5   8         82.12         76.07         2.59 o                         
  -3   6   8         54.96         54.62         1.94 o                         
  -2   6   8          0.10          0.67         1.15 o                         
  -1   6   8        203.17        204.74         6.55 o                         
   0   6   8          9.00         10.39         0.61 o                         
   1   6   8         39.55         39.39         1.49 o                         
   2   6   8         10.02         10.23         0.55 o                         
   3   6   8        244.78        240.88         3.43 o                         
   4   6   8          0.21          1.40         1.31 o                         
   5   6   8         19.96         18.68         0.96 o                         
  -2   7   8          5.24          3.11         0.98 o                         
  -1   7   8        126.69        133.98         2.84 o                         
   0   7   8         25.42         28.93         1.41 o                         
   1   7   8          6.01          7.80         0.51 o                         
   2   7   8         10.77         12.13         0.66 o                         
   3   7   8        100.55        108.63         4.77 o                         
   4   7   8          6.36          6.54         0.49 o                         
  -1  -5   9          5.55          8.38         3.01 o                         
   0  -5   9         44.06         40.10         2.51 o                         
   1  -5   9         10.80         10.07         0.62 o                         
   2  -5   9        105.18        108.70         2.39 o                         
   3  -5   9          3.43          3.96         0.54 o                         
   4  -5   9          4.59          4.02         0.57 o                         
  -2  -4   9        150.15        137.10         2.85 o                         
  -1  -4   9         82.32         74.51         2.92 o                         
   0  -4   9         51.04         43.97         1.63 o                         
   1  -4   9          8.86         11.37         0.59 o                         
   2  -4   9        192.09        187.93         2.97 o                         
   3  -4   9          0.42          1.16         0.73 o                         
   4  -4   9          5.63          7.42         0.47 o                         
   5  -4   9         38.67         36.22         1.63 o                         
  -3  -3   9         11.32          9.25         0.55 o                         
  -2  -3   9        148.78        153.42         2.92 o                         
  -1  -3   9         35.99         33.26         1.50 o                         
   0  -3   9         58.47         59.55         1.74 o                         
   1  -3   9         37.87         30.99         1.42 o                         
   2  -3   9        123.58        115.77         3.61 o                         
   3  -3   9         65.00         62.69         1.73 o                         
   4  -3   9         91.83         89.74         2.09 o                         
   5  -3   9        126.27        126.87         2.64 o                         
   6  -3   9         55.82         53.91         1.96 o                         
  -4  -2   9         40.72         38.52         1.96 o                         
  -3  -2   9         65.27         62.42         2.00 o                         
  -2  -2   9        195.21        191.78         3.15 o                         
  -1  -2   9         11.96         11.42         0.65 o                         
   0  -2   9        693.61        664.06         5.16 o                         
   1  -2   9         21.77         23.18         1.14 o                         
   2  -2   9        434.79        417.01         6.75 o                         
   3  -2   9        182.49        181.29         2.72 o                         
   4  -2   9        346.23        342.91         5.57 o                         
   5  -2   9         56.04         62.56         2.00 o                         
   6  -2   9         11.30         10.61         0.57 o                         
  -4  -1   9         82.14         80.43         5.37 o                         
  -3  -1   9        174.97        167.27         5.54 o                         
  -2  -1   9        134.36        138.05         4.54 o                         
  -1  -1   9         22.52         33.14        10.64 o                         
   0  -1   9        439.10        425.52         5.79 o                         
   1  -1   9          0.54          0.02         1.35 o                         
   2  -1   9        110.91        108.80         2.05 o                         
   3  -1   9        261.28        255.54         3.13 o                         
   4  -1   9        356.11        335.88         8.53 o                         
   5  -1   9        116.25        111.30         2.92 o                         
   6  -1   9         21.09         22.67         1.12 o                         
  -4   0   9         96.81         94.26         2.62 o                         
  -3   0   9        238.86        238.63         3.53 o                         
  -2   0   9        536.20        520.33        17.39 o                         
  -1   0   9         68.79         68.60         1.78 o                         
   0   0   9        874.10        831.48         5.48 o                         
   1   0   9         10.67         11.48         0.61 o                         
   2   0   9        335.75        337.76         4.85 o                         
   3   0   9        154.95        150.65         2.41 o                         
   4   0   9        325.94        323.32        11.89 o                         
   5   0   9        131.03        137.78         2.52 o                         
   6   0   9         15.78         17.56         0.98 o                         
   7   0   9          5.44          5.72         1.34 o                         
  -4   1   9         60.95         59.38         5.74 o                         
  -3   1   9        161.12        165.86         2.98 o                         
  -2   1   9        246.18        242.11         3.36 o                         
  -1   1   9         18.09         18.77         0.95 o                         
   0   1   9         12.39         13.27         0.77 o                         
   1   1   9         38.42         41.82         1.35 o                         
   2   1   9         85.69         83.54         1.80 o                         
   3   1   9          4.30          3.90         0.35 o                         
   4   1   9         21.77         19.24         0.96 o                         
   5   1   9        312.18        315.36         3.77 o                         
   6   1   9        122.02        121.14         5.78 o                         
   7   1   9          9.74          8.70         0.56 o                         
  -4   2   9         14.65         11.01         1.39 o                         
  -3   2   9         15.53         18.86         1.01 o                         
  -2   2   9        280.88        275.75         6.18 o                         
  -1   2   9         18.13         16.98         0.86 o                         
   0   2   9         20.83         21.16         1.07 o                         
   1   2   9        198.98        187.15         3.17 o                         
   2   2   9        558.14        554.76         5.43 o                         
   3   2   9          5.62          5.35         1.22 o                         
   4   2   9         50.22         50.25         1.53 o                         
   5   2   9        248.23        257.34         6.95 o                         
   6   2   9        198.55        203.82         3.33 o                         
   7   2   9         10.08          9.38         0.65 o                         
  -4   3   9         28.35         26.86         1.39 o                         
  -3   3   9          5.96          4.40         1.70 o                         
  -2   3   9        179.94        188.90         3.06 o                         
  -1   3   9         76.65         75.87         2.09 o                         
   0   3   9         10.59         10.25         0.60 o                         
   1   3   9         93.15         94.57         2.76 o                         
   2   3   9        312.70        317.32         3.77 o                         
   3   3   9         14.32         15.23         0.77 o                         
   4   3   9         91.09         90.65         2.07 o                         
   5   3   9         32.02         36.47         1.44 o                         
   6   3   9         14.95         14.75         1.18 o                         
  -3   4   9         23.45         19.96         1.01 o                         
  -2   4   9        141.01        148.76         6.26 o                         
  -1   4   9         34.22         37.62         1.54 o                         
   0   4   9        338.87        346.16         3.87 o                         
   1   4   9        106.38        111.88         2.23 o                         
   2   4   9         70.61         72.88         1.80 o                         
   3   4   9        190.77        193.96         2.92 o                         
   4   4   9        130.97        135.07         2.51 o                         
   5   4   9          2.27          2.06         0.79 o                         
   6   4   9          7.21          8.14         0.53 o                         
  -3   5   9          0.09          0.83         0.83 o                         
  -2   5   9         62.86         57.72         2.02 o                         
  -1   5   9         11.85          9.77         0.60 o                         
   0   5   9        699.25        707.69        16.37 o                         
   1   5   9          1.77          2.02         0.75 o                         
   2   5   9         11.92         14.66         0.83 o                         
   3   5   9        340.37        338.37         4.00 o                         
   4   5   9        105.24        105.32         2.35 o                         
   5   5   9         14.01         15.16         0.93 o                         
  -2   6   9          8.74          9.84         0.62 o                         
  -1   6   9         13.72         15.31         0.89 o                         
   0   6   9        377.88        402.07         4.58 o                         
   1   6   9          3.53          2.46         0.55 o                         
   2   6   9         23.37         24.78         1.59 o                         
   3   6   9        180.04        184.23         3.14 o                         
   4   6   9          8.31          9.08         0.52 o                         
   0   7   9         81.48         80.28         2.27 o                         
   1   7   9         24.10         27.38         2.01 o                         
   2   7   9        152.91        164.12         3.11 o                         
   3   7   9         38.49         40.14         1.89 o                         
  -1  -4  10        145.78        143.36         2.95 o                         
   0  -4  10         13.23         11.31         0.60 o                         
   1  -4  10          7.50          9.37         0.52 o                         
   2  -4  10          0.81          0.52         0.85 o                         
   3  -4  10         59.56         57.01         2.27 o                         
   4  -4  10         78.67         78.20         2.19 o                         
  -2  -3  10          8.48         10.14         1.02 o                         
  -1  -3  10         74.53         75.03         2.91 o                         
   0  -3  10         75.43         70.49         1.97 o                         
   1  -3  10        218.79        212.94         7.76 o                         
   2  -3  10          1.17          2.22         0.73 o                         
   3  -3  10         42.44         41.84         2.01 o                         
   4  -3  10         90.85         93.60         2.28 o                         
   5  -3  10        111.27        117.76         6.34 o                         
  -3  -2  10        130.67        123.93         5.35 o                         
  -2  -2  10          8.40          8.64         0.54 o                         
  -1  -2  10          9.45          9.80         0.53 o                         
   0  -2  10         46.24         51.32         2.51 o                         
   1  -2  10        412.91        401.98         5.19 o                         
   2  -2  10          2.04          2.83         0.76 o                         
   3  -2  10          2.95          2.08         1.07 o                         
   4  -2  10         14.76         22.01         3.09 o                         
   5  -2  10         50.44         47.20         1.75 o                         
  -3  -1  10        341.50        339.02         6.85 o                         
  -2  -1  10         30.61         35.60         1.57 o                         
  -1  -1  10         80.92         84.06         2.08 o                         
   0  -1  10          0.58          0.31         1.88 o                         
   1  -1  10        594.94        584.48        17.35 o                         
   2  -1  10        439.50        415.75         5.65 o                         
   3  -1  10         28.59         31.60         2.92 o                         
   4  -1  10         43.94         41.05         1.59 o                         
   5  -1  10         43.42         41.27         1.59 o                         
   6  -1  10        291.04        303.35         7.15 o                         
  -3   0  10        272.75        267.46         5.85 o                         
  -2   0  10          2.93          2.56         0.88 o                         
  -1   0  10        241.32        235.02         3.62 o                         
   0   0  10        103.14         87.11         2.23 o                         
   1   0  10        314.58        307.38         3.57 o                         
   2   0  10        438.80        387.26        17.16 o                         
   3   0  10        110.80        184.68         2.82 o                         
   4   0  10         15.82         15.49         1.05 o                         
   5   0  10          8.05          8.79         0.50 o                         
   6   0  10        256.49        267.30         5.76 o                         
  -3   1  10         56.09         57.38         1.96 o                         
  -2   1  10         40.30         51.39         6.34 o                         
  -1   1  10        362.31        366.46         4.20 o                         
   0   1  10          1.26          1.64         0.70 o                         
   1   1  10         92.52         75.37         5.12 o                         
   2   1  10        445.65        494.19         4.48 o                         
   3   1  10        205.26        281.67         3.49 o                         
   4   1  10        169.56        173.26         2.85 o                         
   5   1  10          4.95          3.46         0.91 o                         
   6   1  10        149.58        157.64         3.00 o                         
  -3   2  10         47.01         57.93         4.45 o                         
  -2   2  10         24.81         23.78         1.15 o                         
  -1   2  10        417.17        432.37         4.49 o                         
   0   2  10         36.79         38.00         1.47 o                         
   1   2  10        116.82        111.27         3.05 o                         
   2   2  10          5.76         -4.31         5.55 o                         
   3   2  10        453.24        377.33         5.25 o                         
   4   2  10        118.25        117.12         2.38 o                         
   5   2  10         24.68         26.38         1.47 o                         
   6   2  10          3.07          3.18         0.62 o                         
  -3   3  10         60.59         58.62         2.32 o                         
  -2   3  10         12.25         16.30         0.90 o                         
  -1   3  10        111.37        117.59         2.51 o                         
   0   3  10        145.08        203.42        13.54 o                         
   1   3  10          1.01          1.00         0.66 o                         
   2   3  10         63.13         64.47         3.18 o                         
   3   3  10         77.54         86.18         2.07 o                         
   4   3  10        285.49        277.69         3.65 o                         
   5   3  10         16.30         12.90         0.73 o                         
   6   3  10          0.77         -0.37         0.83 o                         
  -2   4  10         15.17         16.34         0.99 o                         
  -1   4  10         87.30         90.83         2.27 o                         
   0   4  10        104.21        110.11         2.35 o                         
   1   4  10         93.31         92.05         2.52 o                         
   2   4  10         39.33         42.16         1.54 o                         
   3   4  10        102.52        105.61         2.33 o                         
   4   4  10        270.18        281.57         3.76 o                         
   5   4  10         81.01         82.12         2.75 o                         
  -1   5  10         29.34         32.92         1.62 o                         
   0   5  10         45.29         50.79         1.79 o                         
   1   5  10         59.36         62.81         1.93 o                         
   2   5  10         10.93         11.69         1.18 o                         
   3   5  10          8.00          5.75         2.09 o                         
   4   5  10         66.76         71.58         5.42 o                         
   0   6  10         16.73         16.47         0.87 o                         
   1   6  10        163.84        167.30         5.19 o                         
   2   6  10        191.20        199.32         3.39 o                         
   3   6  10         71.37         80.84         3.31 o                         
   0  -3  11         19.96         18.21         0.95 o                         
   1  -3  11         34.02         36.03         1.55 o                         
   2  -3  11         94.37         90.03         2.29 o                         
   3  -3  11          0.73          1.66         0.82 o                         
  -1  -2  11          1.68          1.66         0.99 o                         
   0  -2  11         30.20         33.80         2.15 o                         
   1  -2  11         13.95         12.23         0.60 o                         
   2  -2  11         20.53         21.46         1.16 o                         
   3  -2  11         80.39         74.09         2.08 o                         
   4  -2  11         42.48         42.70         2.42 o                         
  -2  -1  11         26.06         28.79         1.48 o                         
  -1  -1  11         21.17         19.68         1.03 o                         
   0  -1  11         93.53         91.74         2.23 o                         
   1  -1  11          0.92          1.87         1.21 o                         
   2  -1  11         30.00         29.59         1.84 o                         
   3  -1  11        215.02        220.51         3.32 o                         
   4  -1  11        143.63        139.37         5.50 o                         
   5  -1  11          2.37          3.04         0.57 o                         
  -2   0  11         31.88         33.83         1.99 o                         
  -1   0  11         79.02         74.94         2.08 o                         
   0   0  11        305.27        303.97         8.23 o                         
   1   0  11         21.44         19.64         0.95 o                         
   2   0  11         16.74         16.54         1.07 o                         
   3   0  11        284.41        289.91         3.76 o                         
   4   0  11          2.70          2.69         0.40 o                         
   5   0  11         47.98         50.04         1.80 o                         
  -2   1  11         43.19         43.74         3.63 o                         
  -1   1  11         18.32         19.85         1.05 o                         
   0   1  11        472.22        475.93        10.79 o                         
   1   1  11        133.35        130.02         2.61 o                         
   2   1  11        271.52        258.35         3.54 o                         
   3   1  11        103.40        108.80         2.38 o                         
   4   1  11          1.77          2.05         0.79 o                         
   5   1  11        172.38        176.78         5.06 o                         
  -2   2  11        159.96        162.52         3.15 o                         
  -1   2  11         20.25         20.27         1.10 o                         
   0   2  11        154.31        161.88         4.63 o                         
   1   2  11        289.90        287.87         7.60 o                         
   2   2  11        100.96        106.44         2.30 o                         
   3   2  11          9.36          9.10         0.50 o                         
   4   2  11         37.26         38.32         1.54 o                         
   5   2  11        167.43        175.23         3.17 o                         
  -1   3  11         38.20         40.45         1.73 o                         
   0   3  11         44.25         43.07         1.70 o                         
   1   3  11        270.79        284.56         4.92 o                         
   2   3  11        127.35        129.91         2.61 o                         
   3   3  11         81.25         83.18         2.14 o                         
   4   3  11         44.26         41.55         1.66 o                         
   5   3  11        161.97        170.21         3.20 o                         
  -1   4  11          1.29          0.95         0.90 o                         
   0   4  11         40.52         46.08         1.76 o                         
   1   4  11         14.47         15.83         0.92 o                         
   2   4  11         16.26         17.59         0.93 o                         
   3   4  11         43.17         48.68         4.64 o                         
   4   4  11         79.29         74.83         2.14 o                         
   0   5  11         44.93         46.29         1.84 o                         
   1   5  11          4.29          5.55         0.48 o                         
   2   5  11         19.60          8.37         1.43 o                         
   3   5  11        127.10        138.21         2.90 o                         
   0  -1  12         60.55         55.52         1.99 o                         
   1  -1  12         60.75         58.66         2.00 o                         
   2  -1  12         29.30         32.69         2.50 o                         
   3  -1  12         22.11         22.59         1.11 o                         
   0   0  12          4.33          2.78         1.08 o                         
   1   0  12         17.70         20.42         1.05 o                         
   2   0  12         20.36         22.83         1.16 o                         
   3   0  12        105.92         97.76         5.04 o                         
   0   1  12         32.19         29.69         1.55 o                         
   1   1  12          0.56          1.28         0.76 o                         
   2   1  12         71.39         78.81         3.28 o                         
   3   1  12         91.02         91.90         2.35 o                         
   4   1  12         49.54         47.47         2.52 o                         
   0   2  12         36.23         35.08         1.67 o                         
   1   2  12          5.93          6.23         0.51 o                         
   2   2  12        206.80        217.87         3.52 o                         
   3   2  12         33.03         30.90         2.60 o                         
   1   3  12        127.38        125.90         2.82 o                         
   2   3  12        146.13        154.92         3.09 o                         
   3   3  12          0.28          0.28         0.81 o                         
                                                                                
